# Supplementary material for: Inherited defects of piRNA biogenesis cause transposon de-repression, impaired spermatogenesis, and human male infertility
Source: Nat Commun. 2024 Aug 9;15:6637. doi: 10.1038/s41467-024-50930-9 (PMC11316121; doi:10.1038/s41467-024-50930-9)
Supplement: Supplementary file 4 — Supplementary Data 1 [file 41467_2024_50930_MOESM4_ESM.xlsx]

## Sheet: Tabelle1
Supplementary data 1: Characteristics of identified high-impact variants in genes of the piRNA pathway and genetic constraints of affected genes
Genetic characteristics of sequence variants								Reproductive phenotype	Genetic constraints (gnomAD) of affected genes					Functional effects observed in variant carriers
Gene	Reference sequence	Patient ID	variant (c.)	variants (p.)	genotype	in silico prediction (CADD v.1.6)	MAF (gnomAD. v 2.1.1)		o/e LoF	o/e missnse	hom LoF	hom missense MAF <0.01	compound heterozygous missense or worse MAF<0,01
														reduced piRNA level	absence of protein	effect on further piRNA factors	desilencing of TEs
DDX4	NM_024415.3	M928	1532C>T	(Ala511Val)	hom	29.7	0	Crypto; RsA	0.13 (0.07 - 0.26)	0.71 (0.64 - 0.78)	0	16	4	na	–	–	–
FKBP6	NM_003602.5	M2546*	508_529dup	(Phe177Cysfs*20)	het	32	0.0001482	Crypto; RsA	0.64 (0.41 - 1.03)	0.86 (0.75 - 0.98)	0	14	1	ü	na	na	ü
		M2546*	832C>T	(Arg278*)	het	38	0.000004007
		M2548*	508_529dup	(Phe177Cysfs*20)	hom	32	0.0001482	Crypto; RsA						ü	na	na	ü
		M1400*	589-2A>G	(Ala197Glyfs*31)ǂ	hom	33	0.000004009	Crypto; RsA						ü	na	na	ü
GPAT2	NM_001321526.1	MI-0042P	146G>A	(Arg49His)	hom	25.1	0.000059914	ExtOligo	0.8 (0.58 - 1.12)	1.03 (0.93 - 1.13)	0	34	6	na	na	na	na
		M2556	1156-1G>A	(Glu386Valfs*16)ǂ	hom	n.a.	0	Crypto; MeiA						na	ü	ü	ü
		M13	1954C>T	(Arg652*)	het	n.a.	0.000064085	Azoo; SCO						na	na	na	na
		M13	1130A>G	(His377Arg)	het	17.7	0.00081944
		M454	1130A>G	(His377Arg)	het	17.7	0.00081944	Azoo; SCO						na	na	na	na
		M454	146G>A	(Arg49His)	het	25.1	0.000059914
		17-051	1388C>T	(Thr463Met)	hom	24.6	0.000072304	Azoo; SCO						na	na	na	na
		15-0730	1388C>T	(Thr463Met)	hom	24.6	0.000072304	Azoo; SCO						na	na	na	na
		M690	1879C>T	(Arg627Trp)	hom	31	0.00010308	Azoo; MeiA						na	ü	ü	ü
		M1844	1879C>T	(Arg627Trp)	hom	31	0.00010308	Azoo; SCO						na	na	na	na
GTSF1	NM_144594.3	M2043	97C>A	(His33Asn)	hom	32	0.0000079546	Azoo; MeiA	0.37 (0.19 - 0.78)	0.69 (0.56 - 0.85)	0	1	0	na	na	na	na
		M2243	221_222del	(Arg74Lysfs*4)	hom	n.a.	0	Azoo; MeiA						na	ü	ü	–
HENMT1	NM_144584.2	M3079	400A>T	(Ile134Leu)	hom	28.3	0.00013761	Azoo; RsA	1.01 (0.67 - 1.57)	0.99 (0.88 - 1.11)	0	1	0	na	–	ü	ü
MAEL	NM_032858.3	M2435	799C>T	(Arg267*)	het	n.a.	0	Azoo; MeiA	0.36 (0.22 - 0.6)	0.82 (0.73 - 0.93)	0	6	0	na	ü	–	ü
		M2435	908+1G>C	(Cys283_Ala303del)ǂ	het	n.a.	0.000023908
MOV10L1	NM_018995.3	TP17	2179+3A>G	(Asn691*)ǂ	hom	n.a.	0	Azoo; SpA	0.59 (0.45 - 0.77)	0.87 (0.82 - 0.93)	0	15	0	na	na	na	na
		M1948	2258T>C	(Val753Ala)	hom	23.8	0	Azoo						na	na	na	na
		TP24	3115G>A	(Glu1039Lys)	hom	26.9	0.000015924	Azoo; SCO						na	na	na	na
		MI_Proband02199	3268G>T	(Val1090Phe)	hom	24.6	0.000063731	Azoo; SCO						na	na	na	na
PIWIL1	NM_004764.5	M2006	688C>T	(Arg230*)	hom	n.a.	0.000056759	Azoo; RsA	0.57 (0.42 - 0.77)	0.63 (0.57 - 0.69)	0	0	0	ü	ü	ü	–
PIWIL2	NM_018068.5	TP32	839A>C	(Tyr280Ser)	hom	27.7	0	Azoo; SCO	0.42 (0.3 - 0.6)	1.01 (0.94 - 1.09)	0	26	16	na	na	na	na
		M2949	1697G>A	(Arg566His)	hom	32	0.000023906	Azoo						na	na	na	na
PLD6	NM_178836.4	M2173	1A>T	(Met1?)	hom	n.a.	0	Azoo; SCO	0.68 (0.53 - 0.88)	0.88 (0.42 - 1.76)	0	1	0	na	na	na	na
		M2803	469del	(His157Thrfs*102)	hom	n.a.	0	Azoo; SCO						na	na	na	na
PNLDC1	NM_001271862.2	M3274	790G>T	(Val264Leu)	hom	25	0	Crypto	0.71 (0.53 - 0.98)	0.87 (0.79 - 0.96)	0	7	0	na	na	na	na
		M1125	1058A>G	(Tyr353Cys)	hom	23.9	0.0000079546	Crypto; ES+						na	na	(ü)	–
TDRD1	NM_198795.1	M1648	887C>A	(Ser296Tyr)	hom	24	0.0000079546	Azoo; MeiA	0.08 (0.04 - 0.17)	0.84 (0.78 - 0.9)	0	9	0	ü	na	ü	–
TDRD9	NM_153046.3	M2842	1243G>T	(Val415Phe)	hom	27.4	0.000015961	ExtOligo	0.49 (0.38 - 0.65)	0.75 (0.7 - 0.81)	0	16	1	na	na	na	na
		M800	3148dup	(Val1050Glyfs*49)	hom	31	0.000003983	ExtOligo						na	na	na	–
		M3007	3716+3A>G	(Ser1208Leufs*56)ǂ	hom	n.a.	0.00059515	ExtOligo						na	na	na	na
		M2442	3826G>T	(Val1276Phe)	hom	23.5	0.0033058	Crypto						na	na	na	na
TDRD12	NM_001366102.1	M2662	287A>C	(Asp96Ala)	hom	26.2	0.000012767	Azoo; SCO	0.94 (0.66 - 1.37)	0.85 (0.74 - 0.98)	0	2	0	na	na	na	na
		M1642*	593A>G	(Asn198Ser)	hom	25	0.0002226	Azoo; SCO						na	na	na	na
		TP5	963+1G>T	(Asp289Alafs*3)ǂ	hom	n.a.	0.00012241	Azoo; MeiA						na	na	na	na
		M2227	986G>A	(Trp329*)	hom	n.a.	0	Azoo; RsA						na	na	ü	ü
		M2940	2419C>T	(Arg807Cys)	hom	26.9	0.000035636	Crypto						na	na	na	na
		M2317	2432G>A	(Arg811Gln)	hom	28.5	0.000059442	Azoo; ES+						ü	na	ü	ü
		M2595	3157del	(Leu1053Phefs*4)	hom	n.a.	0	Azoo; ES+						ü	na	ü	ü
*published variant; ǂ based on minigene assay; na, not analyzed; Azoo, azoospemia; ExtOligo, extreme oligozoospermia; Crypto, cryptozoospermia; SCO, Sertoli cell-only; MeiA, meiotic arrest; RsA, round spermatid arrest; ES+, elongated spermtids present in seminiferous tubules
