# Supplementary material for: Inherited defects of piRNA biogenesis cause transposon de-repression, impaired spermatogenesis, and human male infertility
Source: Nat Commun. 2024 Aug 9;15:6637. doi: 10.1038/s41467-024-50930-9 (PMC11316121; doi:10.1038/s41467-024-50930-9)
Supplement: Supplementary file 5 — Supplementary Data 2 [file 41467_2024_50930_MOESM5_ESM.txt]

MODEL     1                                                                     
ATOM      1  N   MET A   1     -14.367 -10.031   5.066  1.00 88.69           N  
ATOM      2  CA  MET A   1     -15.117  -9.008   5.785  1.00 88.69           C  
ATOM      3  C   MET A   1     -14.836  -7.621   5.215  1.00 88.69           C  
ATOM      4  CB  MET A   1     -14.781  -9.039   7.277  1.00 88.69           C  
ATOM      5  O   MET A   1     -13.672  -7.223   5.090  1.00 88.69           O  
ATOM      6  CG  MET A   1     -15.492  -7.965   8.094  1.00 88.69           C  
ATOM      7  SD  MET A   1     -14.922  -7.918   9.836  1.00 88.69           S  
ATOM      8  CE  MET A   1     -15.781  -6.422  10.406  1.00 88.69           C  
ATOM      9  N   ASP A   2     -15.875  -6.965   4.758  1.00 91.25           N  
ATOM     10  CA  ASP A   2     -15.727  -5.598   4.277  1.00 91.25           C  
ATOM     11  C   ASP A   2     -15.898  -4.590   5.414  1.00 91.25           C  
ATOM     12  CB  ASP A   2     -16.734  -5.305   3.164  1.00 91.25           C  
ATOM     13  O   ASP A   2     -16.891  -4.637   6.148  1.00 91.25           O  
ATOM     14  CG  ASP A   2     -16.422  -6.020   1.865  1.00 91.25           C  
ATOM     15  OD1 ASP A   2     -15.320  -6.617   1.753  1.00 91.25           O  
ATOM     16  OD2 ASP A   2     -17.266  -5.984   0.943  1.00 91.25           O  
ATOM     17  N   VAL A   3     -14.875  -3.740   5.551  1.00 90.94           N  
ATOM     18  CA  VAL A   3     -14.922  -2.758   6.629  1.00 90.94           C  
ATOM     19  C   VAL A   3     -14.953  -1.348   6.043  1.00 90.94           C  
ATOM     20  CB  VAL A   3     -13.727  -2.912   7.590  1.00 90.94           C  
ATOM     21  O   VAL A   3     -14.031  -0.949   5.328  1.00 90.94           O  
ATOM     22  CG1 VAL A   3     -13.828  -1.915   8.742  1.00 90.94           C  
ATOM     23  CG2 VAL A   3     -13.648  -4.344   8.125  1.00 90.94           C  
ATOM     24  N   GLY A   4     -16.031  -0.601   6.301  1.00 89.44           N  
ATOM     25  CA  GLY A   4     -16.172   0.785   5.883  1.00 89.44           C  
ATOM     26  C   GLY A   4     -16.000   1.771   7.023  1.00 89.44           C  
ATOM     27  O   GLY A   4     -15.734   1.376   8.164  1.00 89.44           O  
ATOM     28  N   ALA A   5     -16.203   3.021   6.754  1.00 88.62           N  
ATOM     29  CA  ALA A   5     -15.984   4.105   7.707  1.00 88.62           C  
ATOM     30  C   ALA A   5     -16.906   3.961   8.922  1.00 88.62           C  
ATOM     31  CB  ALA A   5     -16.203   5.457   7.035  1.00 88.62           C  
ATOM     32  O   ALA A   5     -16.484   4.160  10.055  1.00 88.62           O  
ATOM     33  N   ASP A   6     -18.125   3.506   8.750  1.00 84.88           N  
ATOM     34  CA  ASP A   6     -19.125   3.473   9.805  1.00 84.88           C  
ATOM     35  C   ASP A   6     -18.844   2.348  10.797  1.00 84.88           C  
ATOM     36  CB  ASP A   6     -20.531   3.307   9.211  1.00 84.88           C  
ATOM     37  O   ASP A   6     -19.078   2.498  12.000  1.00 84.88           O  
ATOM     38  CG  ASP A   6     -20.984   4.512   8.398  1.00 84.88           C  
ATOM     39  OD1 ASP A   6     -20.500   5.637   8.672  1.00 84.88           O  
ATOM     40  OD2 ASP A   6     -21.812   4.340   7.492  1.00 84.88           O  
ATOM     41  N   GLU A   7     -18.234   1.292  10.305  1.00 86.56           N  
ATOM     42  CA  GLU A   7     -18.062   0.093  11.117  1.00 86.56           C  
ATOM     43  C   GLU A   7     -16.625  -0.029  11.617  1.00 86.56           C  
ATOM     44  CB  GLU A   7     -18.453  -1.157  10.328  1.00 86.56           C  
ATOM     45  O   GLU A   7     -16.312  -0.910  12.422  1.00 86.56           O  
ATOM     46  CG  GLU A   7     -19.906  -1.186   9.898  1.00 86.56           C  
ATOM     47  CD  GLU A   7     -20.156  -0.542   8.547  1.00 86.56           C  
ATOM     48  OE1 GLU A   7     -21.328  -0.373   8.156  1.00 86.56           O  
ATOM     49  OE2 GLU A   7     -19.156  -0.207   7.867  1.00 86.56           O  
ATOM     50  N   PHE A   8     -15.781   0.840  11.141  1.00 92.56           N  
ATOM     51  CA  PHE A   8     -14.352   0.658  11.336  1.00 92.56           C  
ATOM     52  C   PHE A   8     -13.992   0.760  12.820  1.00 92.56           C  
ATOM     53  CB  PHE A   8     -13.555   1.693  10.531  1.00 92.56           C  
ATOM     54  O   PHE A   8     -13.336  -0.127  13.367  1.00 92.56           O  
ATOM     55  CG  PHE A   8     -12.070   1.609  10.734  1.00 92.56           C  
ATOM     56  CD1 PHE A   8     -11.375   2.643  11.359  1.00 92.56           C  
ATOM     57  CD2 PHE A   8     -11.359   0.495  10.305  1.00 92.56           C  
ATOM     58  CE1 PHE A   8     -10.000   2.568  11.547  1.00 92.56           C  
ATOM     59  CE2 PHE A   8      -9.984   0.412  10.492  1.00 92.56           C  
ATOM     60  CZ  PHE A   8      -9.305   1.450  11.109  1.00 92.56           C  
ATOM     61  N   GLU A   9     -14.461   1.822  13.492  1.00 88.94           N  
ATOM     62  CA  GLU A   9     -14.086   2.061  14.883  1.00 88.94           C  
ATOM     63  C   GLU A   9     -14.570   0.928  15.781  1.00 88.94           C  
ATOM     64  CB  GLU A   9     -14.648   3.398  15.367  1.00 88.94           C  
ATOM     65  O   GLU A   9     -13.852   0.498  16.688  1.00 88.94           O  
ATOM     66  CG  GLU A   9     -13.930   4.613  14.797  1.00 88.94           C  
ATOM     67  CD  GLU A   9     -14.469   5.930  15.320  1.00 88.94           C  
ATOM     68  OE1 GLU A   9     -14.070   7.000  14.805  1.00 88.94           O  
ATOM     69  OE2 GLU A   9     -15.305   5.898  16.250  1.00 88.94           O  
ATOM     70  N   GLU A  10     -15.742   0.375  15.484  1.00 90.50           N  
ATOM     71  CA  GLU A  10     -16.312  -0.708  16.281  1.00 90.50           C  
ATOM     72  C   GLU A  10     -15.562  -2.016  16.047  1.00 90.50           C  
ATOM     73  CB  GLU A  10     -17.797  -0.893  15.945  1.00 90.50           C  
ATOM     74  O   GLU A  10     -15.555  -2.891  16.922  1.00 90.50           O  
ATOM     75  CG  GLU A  10     -18.672   0.287  16.359  1.00 90.50           C  
ATOM     76  CD  GLU A  10     -20.109   0.145  15.906  1.00 90.50           C  
ATOM     77  OE1 GLU A  10     -20.906   1.092  16.109  1.00 90.50           O  
ATOM     78  OE2 GLU A  10     -20.453  -0.921  15.352  1.00 90.50           O  
ATOM     79  N   SER A  11     -14.914  -2.094  14.938  1.00 93.44           N  
ATOM     80  CA  SER A  11     -14.234  -3.334  14.570  1.00 93.44           C  
ATOM     81  C   SER A  11     -12.797  -3.352  15.086  1.00 93.44           C  
ATOM     82  CB  SER A  11     -14.242  -3.521  13.055  1.00 93.44           C  
ATOM     83  O   SER A  11     -12.125  -4.383  15.031  1.00 93.44           O  
ATOM     84  OG  SER A  11     -13.492  -2.502  12.414  1.00 93.44           O  
ATOM     85  N   LEU A  12     -12.242  -2.281  15.672  1.00 94.06           N  
ATOM     86  CA  LEU A  12     -10.844  -2.115  16.031  1.00 94.06           C  
ATOM     87  C   LEU A  12     -10.422  -3.146  17.078  1.00 94.06           C  
ATOM     88  CB  LEU A  12     -10.586  -0.703  16.562  1.00 94.06           C  
ATOM     89  O   LEU A  12      -9.359  -3.760  16.953  1.00 94.06           O  
ATOM     90  CG  LEU A  12     -10.406   0.395  15.516  1.00 94.06           C  
ATOM     91  CD1 LEU A  12     -10.375   1.766  16.172  1.00 94.06           C  
ATOM     92  CD2 LEU A  12      -9.141   0.158  14.703  1.00 94.06           C  
ATOM     93  N   PRO A  13     -11.258  -3.344  18.109  1.00 95.25           N  
ATOM     94  CA  PRO A  13     -10.852  -4.332  19.109  1.00 95.25           C  
ATOM     95  C   PRO A  13     -10.680  -5.730  18.531  1.00 95.25           C  
ATOM     96  CB  PRO A  13     -12.008  -4.305  20.125  1.00 95.25           C  
ATOM     97  O   PRO A  13      -9.727  -6.434  18.859  1.00 95.25           O  
ATOM     98  CG  PRO A  13     -12.578  -2.930  20.016  1.00 95.25           C  
ATOM     99  CD  PRO A  13     -12.500  -2.498  18.578  1.00 95.25           C  
ATOM    100  N   LEU A  14     -11.602  -6.098  17.719  1.00 94.75           N  
ATOM    101  CA  LEU A  14     -11.516  -7.395  17.047  1.00 94.75           C  
ATOM    102  C   LEU A  14     -10.281  -7.465  16.156  1.00 94.75           C  
ATOM    103  CB  LEU A  14     -12.773  -7.656  16.219  1.00 94.75           C  
ATOM    104  O   LEU A  14      -9.547  -8.453  16.188  1.00 94.75           O  
ATOM    105  CG  LEU A  14     -12.742  -8.891  15.320  1.00 94.75           C  
ATOM    106  CD1 LEU A  14     -12.641 -10.156  16.156  1.00 94.75           C  
ATOM    107  CD2 LEU A  14     -13.984  -8.930  14.430  1.00 94.75           C  
ATOM    108  N   LEU A  15     -10.055  -6.457  15.352  1.00 95.44           N  
ATOM    109  CA  LEU A  15      -8.906  -6.406  14.445  1.00 95.44           C  
ATOM    110  C   LEU A  15      -7.602  -6.488  15.219  1.00 95.44           C  
ATOM    111  CB  LEU A  15      -8.938  -5.125  13.609  1.00 95.44           C  
ATOM    112  O   LEU A  15      -6.664  -7.172  14.805  1.00 95.44           O  
ATOM    113  CG  LEU A  15     -10.078  -5.008  12.594  1.00 95.44           C  
ATOM    114  CD1 LEU A  15     -10.078  -3.623  11.953  1.00 95.44           C  
ATOM    115  CD2 LEU A  15      -9.969  -6.094  11.531  1.00 95.44           C  
ATOM    116  N   GLN A  16      -7.539  -5.824  16.328  1.00 96.06           N  
ATOM    117  CA  GLN A  16      -6.355  -5.852  17.188  1.00 96.06           C  
ATOM    118  C   GLN A  16      -6.078  -7.262  17.688  1.00 96.06           C  
ATOM    119  CB  GLN A  16      -6.516  -4.891  18.359  1.00 96.06           C  
ATOM    120  O   GLN A  16      -4.930  -7.715  17.688  1.00 96.06           O  
ATOM    121  CG  GLN A  16      -5.270  -4.770  19.234  1.00 96.06           C  
ATOM    122  CD  GLN A  16      -5.414  -3.721  20.312  1.00 96.06           C  
ATOM    123  NE2 GLN A  16      -4.309  -3.400  20.984  1.00 96.06           N  
ATOM    124  OE1 GLN A  16      -6.508  -3.199  20.547  1.00 96.06           O  
ATOM    125  N   GLU A  17      -7.086  -7.910  18.125  1.00 95.94           N  
ATOM    126  CA  GLU A  17      -6.949  -9.281  18.609  1.00 95.94           C  
ATOM    127  C   GLU A  17      -6.457 -10.211  17.500  1.00 95.94           C  
ATOM    128  CB  GLU A  17      -8.281  -9.789  19.172  1.00 95.94           C  
ATOM    129  O   GLU A  17      -5.566 -11.031  17.734  1.00 95.94           O  
ATOM    130  CG  GLU A  17      -8.195 -11.172  19.797  1.00 95.94           C  
ATOM    131  CD  GLU A  17      -9.539 -11.703  20.266  1.00 95.94           C  
ATOM    132  OE1 GLU A  17      -9.617 -12.891  20.656  1.00 95.94           O  
ATOM    133  OE2 GLU A  17     -10.516 -10.922  20.250  1.00 95.94           O  
ATOM    134  N   LEU A  18      -6.980 -10.047  16.328  1.00 95.62           N  
ATOM    135  CA  LEU A  18      -6.605 -10.891  15.203  1.00 95.62           C  
ATOM    136  C   LEU A  18      -5.129 -10.719  14.859  1.00 95.62           C  
ATOM    137  CB  LEU A  18      -7.469 -10.562  13.977  1.00 95.62           C  
ATOM    138  O   LEU A  18      -4.418 -11.703  14.656  1.00 95.62           O  
ATOM    139  CG  LEU A  18      -8.930 -11.008  14.039  1.00 95.62           C  
ATOM    140  CD1 LEU A  18      -9.688 -10.508  12.812  1.00 95.62           C  
ATOM    141  CD2 LEU A  18      -9.023 -12.523  14.148  1.00 95.62           C  
ATOM    142  N   VAL A  19      -4.688  -9.531  14.852  1.00 96.50           N  
ATOM    143  CA  VAL A  19      -3.311  -9.219  14.477  1.00 96.50           C  
ATOM    144  C   VAL A  19      -2.355  -9.734  15.555  1.00 96.50           C  
ATOM    145  CB  VAL A  19      -3.105  -7.707  14.266  1.00 96.50           C  
ATOM    146  O   VAL A  19      -1.304 -10.297  15.234  1.00 96.50           O  
ATOM    147  CG1 VAL A  19      -1.621  -7.375  14.125  1.00 96.50           C  
ATOM    148  CG2 VAL A  19      -3.883  -7.230  13.039  1.00 96.50           C  
ATOM    149  N   GLN A  20      -2.715  -9.625  16.797  1.00 95.81           N  
ATOM    150  CA  GLN A  20      -1.855 -10.047  17.906  1.00 95.81           C  
ATOM    151  C   GLN A  20      -1.662 -11.555  17.906  1.00 95.81           C  
ATOM    152  CB  GLN A  20      -2.438  -9.594  19.250  1.00 95.81           C  
ATOM    153  O   GLN A  20      -0.573 -12.055  18.203  1.00 95.81           O  
ATOM    154  CG  GLN A  20      -2.260  -8.102  19.516  1.00 95.81           C  
ATOM    155  CD  GLN A  20      -2.896  -7.668  20.828  1.00 95.81           C  
ATOM    156  NE2 GLN A  20      -2.600  -6.445  21.250  1.00 95.81           N  
ATOM    157  OE1 GLN A  20      -3.650  -8.422  21.453  1.00 95.81           O  
ATOM    158  N   GLU A  21      -2.607 -12.289  17.484  1.00 94.31           N  
ATOM    159  CA  GLU A  21      -2.561 -13.750  17.516  1.00 94.31           C  
ATOM    160  C   GLU A  21      -2.057 -14.312  16.188  1.00 94.31           C  
ATOM    161  CB  GLU A  21      -3.941 -14.320  17.844  1.00 94.31           C  
ATOM    162  O   GLU A  21      -1.927 -15.531  16.047  1.00 94.31           O  
ATOM    163  CG  GLU A  21      -4.422 -14.000  19.250  1.00 94.31           C  
ATOM    164  CD  GLU A  21      -5.805 -14.555  19.547  1.00 94.31           C  
ATOM    165  OE1 GLU A  21      -6.254 -14.469  20.719  1.00 94.31           O  
ATOM    166  OE2 GLU A  21      -6.445 -15.086  18.609  1.00 94.31           O  
ATOM    167  N   ALA A  22      -1.771 -13.484  15.336  1.00 97.12           N  
ATOM    168  CA  ALA A  22      -1.423 -13.906  13.984  1.00 97.12           C  
ATOM    169  C   ALA A  22      -0.011 -14.484  13.930  1.00 97.12           C  
ATOM    170  CB  ALA A  22      -1.552 -12.742  13.008  1.00 97.12           C  
ATOM    171  O   ALA A  22       0.883 -14.016  14.641  1.00 97.12           O  
ATOM    172  N   ASP A  23       0.141 -15.547  13.109  1.00 97.06           N  
ATOM    173  CA  ASP A  23       1.481 -16.031  12.781  1.00 97.06           C  
ATOM    174  C   ASP A  23       2.148 -15.125  11.750  1.00 97.06           C  
ATOM    175  CB  ASP A  23       1.428 -17.469  12.273  1.00 97.06           C  
ATOM    176  O   ASP A  23       3.346 -14.844  11.836  1.00 97.06           O  
ATOM    177  CG  ASP A  23       1.019 -18.469  13.344  1.00 97.06           C  
ATOM    178  OD1 ASP A  23       1.629 -18.469  14.438  1.00 97.06           O  
ATOM    179  OD2 ASP A  23       0.078 -19.250  13.102  1.00 97.06           O  
ATOM    180  N   PHE A  24       1.398 -14.672  10.789  1.00 98.31           N  
ATOM    181  CA  PHE A  24       1.821 -13.695   9.789  1.00 98.31           C  
ATOM    182  C   PHE A  24       0.616 -13.047   9.125  1.00 98.31           C  
ATOM    183  CB  PHE A  24       2.711 -14.359   8.734  1.00 98.31           C  
ATOM    184  O   PHE A  24      -0.520 -13.484   9.320  1.00 98.31           O  
ATOM    185  CG  PHE A  24       1.985 -15.359   7.867  1.00 98.31           C  
ATOM    186  CD1 PHE A  24       1.816 -16.672   8.289  1.00 98.31           C  
ATOM    187  CD2 PHE A  24       1.473 -14.977   6.633  1.00 98.31           C  
ATOM    188  CE1 PHE A  24       1.146 -17.594   7.492  1.00 98.31           C  
ATOM    189  CE2 PHE A  24       0.801 -15.898   5.832  1.00 98.31           C  
ATOM    190  CZ  PHE A  24       0.640 -17.203   6.262  1.00 98.31           C  
ATOM    191  N   VAL A  25       0.872 -11.969   8.359  1.00 98.56           N  
ATOM    192  CA  VAL A  25      -0.212 -11.203   7.746  1.00 98.56           C  
ATOM    193  C   VAL A  25       0.028 -11.078   6.242  1.00 98.56           C  
ATOM    194  CB  VAL A  25      -0.351  -9.805   8.375  1.00 98.56           C  
ATOM    195  O   VAL A  25       1.099 -10.648   5.812  1.00 98.56           O  
ATOM    196  CG1 VAL A  25      -1.482  -9.016   7.715  1.00 98.56           C  
ATOM    197  CG2 VAL A  25      -0.586  -9.922   9.883  1.00 98.56           C  
ATOM    198  N   GLY A  26      -0.982 -11.539   5.418  1.00 98.44           N  
ATOM    199  CA  GLY A  26      -0.962 -11.289   3.984  1.00 98.44           C  
ATOM    200  C   GLY A  26      -1.506  -9.922   3.613  1.00 98.44           C  
ATOM    201  O   GLY A  26      -2.479  -9.453   4.211  1.00 98.44           O  
ATOM    202  N   LEU A  27      -0.875  -9.289   2.547  1.00 98.50           N  
ATOM    203  CA  LEU A  27      -1.248  -7.922   2.199  1.00 98.50           C  
ATOM    204  C   LEU A  27      -1.414  -7.773   0.690  1.00 98.50           C  
ATOM    205  CB  LEU A  27      -0.198  -6.934   2.711  1.00 98.50           C  
ATOM    206  O   LEU A  27      -0.607  -8.297  -0.082  1.00 98.50           O  
ATOM    207  CG  LEU A  27      -0.377  -5.477   2.285  1.00 98.50           C  
ATOM    208  CD1 LEU A  27      -1.496  -4.824   3.090  1.00 98.50           C  
ATOM    209  CD2 LEU A  27       0.929  -4.707   2.455  1.00 98.50           C  
ATOM    210  N   ASP A  28      -2.439  -7.086   0.295  1.00 98.38           N  
ATOM    211  CA  ASP A  28      -2.635  -6.613  -1.071  1.00 98.38           C  
ATOM    212  C   ASP A  28      -3.354  -5.266  -1.087  1.00 98.38           C  
ATOM    213  CB  ASP A  28      -3.424  -7.637  -1.887  1.00 98.38           C  
ATOM    214  O   ASP A  28      -4.301  -5.051  -0.327  1.00 98.38           O  
ATOM    215  CG  ASP A  28      -3.477  -7.305  -3.367  1.00 98.38           C  
ATOM    216  OD1 ASP A  28      -2.439  -7.422  -4.055  1.00 98.38           O  
ATOM    217  OD2 ASP A  28      -4.562  -6.918  -3.850  1.00 98.38           O  
ATOM    218  N   ILE A  29      -2.869  -4.391  -2.059  1.00 98.19           N  
ATOM    219  CA  ILE A  29      -3.449  -3.053  -2.104  1.00 98.19           C  
ATOM    220  C   ILE A  29      -3.877  -2.723  -3.531  1.00 98.19           C  
ATOM    221  CB  ILE A  29      -2.455  -1.988  -1.583  1.00 98.19           C  
ATOM    222  O   ILE A  29      -3.178  -3.061  -4.488  1.00 98.19           O  
ATOM    223  CG1 ILE A  29      -1.990  -2.340  -0.165  1.00 98.19           C  
ATOM    224  CG2 ILE A  29      -3.090  -0.595  -1.621  1.00 98.19           C  
ATOM    225  CD1 ILE A  29      -0.931  -1.398   0.390  1.00 98.19           C  
ATOM    226  N   GLU A  30      -5.051  -2.086  -3.617  1.00 97.75           N  
ATOM    227  CA  GLU A  30      -5.516  -1.525  -4.883  1.00 97.75           C  
ATOM    228  C   GLU A  30      -5.309  -0.014  -4.926  1.00 97.75           C  
ATOM    229  CB  GLU A  30      -6.988  -1.861  -5.109  1.00 97.75           C  
ATOM    230  O   GLU A  30      -5.637   0.690  -3.969  1.00 97.75           O  
ATOM    231  CG  GLU A  30      -7.293  -3.352  -5.070  1.00 97.75           C  
ATOM    232  CD  GLU A  30      -6.582  -4.141  -6.160  1.00 97.75           C  
ATOM    233  OE1 GLU A  30      -6.410  -5.371  -6.004  1.00 97.75           O  
ATOM    234  OE2 GLU A  30      -6.188  -3.520  -7.172  1.00 97.75           O  
ATOM    235  N   PHE A  31      -4.875   0.453  -6.176  1.00 96.56           N  
ATOM    236  CA  PHE A  31      -4.496   1.855  -6.297  1.00 96.56           C  
ATOM    237  C   PHE A  31      -5.340   2.555  -7.355  1.00 96.56           C  
ATOM    238  CB  PHE A  31      -3.010   1.983  -6.641  1.00 96.56           C  
ATOM    239  O   PHE A  31      -5.898   1.904  -8.242  1.00 96.56           O  
ATOM    240  CG  PHE A  31      -2.117   1.098  -5.812  1.00 96.56           C  
ATOM    241  CD1 PHE A  31      -1.901   1.367  -4.465  1.00 96.56           C  
ATOM    242  CD2 PHE A  31      -1.494  -0.006  -6.383  1.00 96.56           C  
ATOM    243  CE1 PHE A  31      -1.076   0.548  -3.697  1.00 96.56           C  
ATOM    244  CE2 PHE A  31      -0.668  -0.828  -5.621  1.00 96.56           C  
ATOM    245  CZ  PHE A  31      -0.460  -0.549  -4.277  1.00 96.56           C  
ATOM    246  N   THR A  32      -5.430   3.908  -7.320  1.00 96.56           N  
ATOM    247  CA  THR A  32      -6.133   4.711  -8.312  1.00 96.56           C  
ATOM    248  C   THR A  32      -5.285   4.883  -9.570  1.00 96.56           C  
ATOM    249  CB  THR A  32      -6.508   6.098  -7.754  1.00 96.56           C  
ATOM    250  O   THR A  32      -5.777   5.340 -10.602  1.00 96.56           O  
ATOM    251  CG2 THR A  32      -7.531   5.977  -6.633  1.00 96.56           C  
ATOM    252  OG1 THR A  32      -5.328   6.730  -7.242  1.00 96.56           O  
ATOM    253  N   GLY A  33      -4.051   4.469  -9.477  1.00 94.88           N  
ATOM    254  CA  GLY A  33      -3.096   4.508 -10.570  1.00 94.88           C  
ATOM    255  C   GLY A  33      -1.803   3.781 -10.266  1.00 94.88           C  
ATOM    256  O   GLY A  33      -1.490   3.529  -9.094  1.00 94.88           O  
ATOM    257  N   LEU A  34      -1.063   3.361 -11.289  1.00 89.25           N  
ATOM    258  CA  LEU A  34       0.160   2.596 -11.078  1.00 89.25           C  
ATOM    259  C   LEU A  34       1.387   3.406 -11.484  1.00 89.25           C  
ATOM    260  CB  LEU A  34       0.115   1.284 -11.867  1.00 89.25           C  
ATOM    261  O   LEU A  34       2.328   3.551 -10.703  1.00 89.25           O  
ATOM    262  CG  LEU A  34      -0.867   0.224 -11.367  1.00 89.25           C  
ATOM    263  CD1 LEU A  34      -0.979  -0.914 -12.375  1.00 89.25           C  
ATOM    264  CD2 LEU A  34      -0.433  -0.303 -10.000  1.00 89.25           C  
ATOM    265  N   ARG A  35       1.240   4.012 -12.648  1.00 83.12           N  
ATOM    266  CA  ARG A  35       2.395   4.723 -13.188  1.00 83.12           C  
ATOM    267  C   ARG A  35       1.966   6.012 -13.891  1.00 83.12           C  
ATOM    268  CB  ARG A  35       3.170   3.834 -14.164  1.00 83.12           C  
ATOM    269  O   ARG A  35       1.010   6.012 -14.664  1.00 83.12           O  
ATOM    270  CG  ARG A  35       3.684   2.545 -13.539  1.00 83.12           C  
ATOM    271  CD  ARG A  35       4.441   1.696 -14.555  1.00 83.12           C  
ATOM    272  NE  ARG A  35       4.844   0.411 -13.984  1.00 83.12           N  
ATOM    273  NH1 ARG A  35       6.141  -0.217 -15.789  1.00 83.12           N  
ATOM    274  NH2 ARG A  35       5.938  -1.607 -13.977  1.00 83.12           N  
ATOM    275  CZ  ARG A  35       5.641  -0.468 -14.586  1.00 83.12           C  
ATOM    276  N   SER A  36       2.652   7.031 -13.500  1.00 75.62           N  
ATOM    277  CA  SER A  36       2.379   8.281 -14.195  1.00 75.62           C  
ATOM    278  C   SER A  36       2.883   8.227 -15.633  1.00 75.62           C  
ATOM    279  CB  SER A  36       3.021   9.461 -13.469  1.00 75.62           C  
ATOM    280  O   SER A  36       3.799   7.469 -15.953  1.00 75.62           O  
ATOM    281  OG  SER A  36       4.434   9.359 -13.500  1.00 75.62           O  
ATOM    282  N   ASN A  37       2.053   8.617 -16.594  1.00 70.62           N  
ATOM    283  CA  ASN A  37       2.404   8.680 -18.016  1.00 70.62           C  
ATOM    284  C   ASN A  37       3.602   9.594 -18.250  1.00 70.62           C  
ATOM    285  CB  ASN A  37       1.207   9.141 -18.844  1.00 70.62           C  
ATOM    286  O   ASN A  37       3.512  10.547 -19.031  1.00 70.62           O  
ATOM    287  CG  ASN A  37       0.144   8.070 -18.984  1.00 70.62           C  
ATOM    288  ND2 ASN A  37      -1.073   8.484 -19.328  1.00 70.62           N  
ATOM    289  OD1 ASN A  37       0.415   6.883 -18.797  1.00 70.62           O  
ATOM    290  N   LEU A  38       4.590   9.492 -17.328  1.00 66.31           N  
ATOM    291  CA  LEU A  38       5.738  10.359 -17.578  1.00 66.31           C  
ATOM    292  C   LEU A  38       6.555   9.867 -18.766  1.00 66.31           C  
ATOM    293  CB  LEU A  38       6.625  10.430 -16.328  1.00 66.31           C  
ATOM    294  O   LEU A  38       6.598   8.664 -19.047  1.00 66.31           O  
ATOM    295  CG  LEU A  38       5.992  11.039 -15.078  1.00 66.31           C  
ATOM    296  CD1 LEU A  38       6.836  10.727 -13.852  1.00 66.31           C  
ATOM    297  CD2 LEU A  38       5.824  12.547 -15.250  1.00 66.31           C  
ATOM    298  N   SER A  39       6.746  10.711 -19.875  1.00 63.72           N  
ATOM    299  CA  SER A  39       7.516  10.477 -21.078  1.00 63.72           C  
ATOM    300  C   SER A  39       9.000  10.719 -20.859  1.00 63.72           C  
ATOM    301  CB  SER A  39       7.012  11.367 -22.219  1.00 63.72           C  
ATOM    302  O   SER A  39       9.383  11.445 -19.938  1.00 63.72           O  
ATOM    303  OG  SER A  39       5.645  11.109 -22.500  1.00 63.72           O  
ATOM    304  N   GLY A  40       9.797   9.758 -21.484  1.00 70.00           N  
ATOM    305  CA  GLY A  40      11.234   9.953 -21.594  1.00 70.00           C  
ATOM    306  C   GLY A  40      12.008   9.336 -20.453  1.00 70.00           C  
ATOM    307  O   GLY A  40      11.789   8.172 -20.094  1.00 70.00           O  
ATOM    308  N   PRO A  41      13.008  10.023 -19.891  1.00 71.62           N  
ATOM    309  CA  PRO A  41      13.953   9.516 -18.891  1.00 71.62           C  
ATOM    310  C   PRO A  41      13.289   9.219 -17.562  1.00 71.62           C  
ATOM    311  CB  PRO A  41      14.969  10.656 -18.766  1.00 71.62           C  
ATOM    312  O   PRO A  41      13.883   8.547 -16.703  1.00 71.62           O  
ATOM    313  CG  PRO A  41      14.281  11.852 -19.328  1.00 71.62           C  
ATOM    314  CD  PRO A  41      13.156  11.383 -20.219  1.00 71.62           C  
ATOM    315  N   GLN A  42      11.961   9.562 -17.453  1.00 77.00           N  
ATOM    316  CA  GLN A  42      11.289   9.406 -16.172  1.00 77.00           C  
ATOM    317  C   GLN A  42      10.570   8.070 -16.094  1.00 77.00           C  
ATOM    318  CB  GLN A  42      10.297  10.555 -15.945  1.00 77.00           C  
ATOM    319  O   GLN A  42      10.109   7.668 -15.016  1.00 77.00           O  
ATOM    320  CG  GLN A  42      10.953  11.906 -15.742  1.00 77.00           C  
ATOM    321  CD  GLN A  42      10.008  12.945 -15.164  1.00 77.00           C  
ATOM    322  NE2 GLN A  42      10.320  14.219 -15.367  1.00 77.00           N  
ATOM    323  OE1 GLN A  42       8.992  12.602 -14.547  1.00 77.00           O  
ATOM    324  N   GLN A  43      10.625   7.289 -17.203  1.00 85.88           N  
ATOM    325  CA  GLN A  43      10.039   5.953 -17.203  1.00 85.88           C  
ATOM    326  C   GLN A  43      11.000   4.930 -16.594  1.00 85.88           C  
ATOM    327  CB  GLN A  43       9.641   5.535 -18.609  1.00 85.88           C  
ATOM    328  O   GLN A  43      12.219   5.035 -16.781  1.00 85.88           O  
ATOM    329  CG  GLN A  43       8.352   6.176 -19.109  1.00 85.88           C  
ATOM    330  CD  GLN A  43       7.977   5.734 -20.516  1.00 85.88           C  
ATOM    331  NE2 GLN A  43       6.910   6.316 -21.047  1.00 85.88           N  
ATOM    332  OE1 GLN A  43       8.641   4.879 -21.109  1.00 85.88           O  
ATOM    333  N   ILE A  44      10.438   4.031 -15.867  1.00 90.12           N  
ATOM    334  CA  ILE A  44      11.305   3.020 -15.273  1.00 90.12           C  
ATOM    335  C   ILE A  44      11.891   2.133 -16.375  1.00 90.12           C  
ATOM    336  CB  ILE A  44      10.547   2.160 -14.234  1.00 90.12           C  
ATOM    337  O   ILE A  44      11.234   1.878 -17.391  1.00 90.12           O  
ATOM    338  CG1 ILE A  44       9.336   1.491 -14.891  1.00 90.12           C  
ATOM    339  CG2 ILE A  44      10.125   3.012 -13.039  1.00 90.12           C  
ATOM    340  CD1 ILE A  44       8.617   0.499 -13.984  1.00 90.12           C  
ATOM    341  N   SER A  45      13.047   1.790 -16.141  1.00 91.56           N  
ATOM    342  CA  SER A  45      13.773   1.029 -17.156  1.00 91.56           C  
ATOM    343  C   SER A  45      14.648  -0.047 -16.531  1.00 91.56           C  
ATOM    344  CB  SER A  45      14.625   1.959 -18.016  1.00 91.56           C  
ATOM    345  O   SER A  45      15.016   0.055 -15.352  1.00 91.56           O  
ATOM    346  OG  SER A  45      15.516   1.214 -18.828  1.00 91.56           O  
ATOM    347  N   LEU A  46      14.945  -1.056 -17.328  1.00 92.69           N  
ATOM    348  CA  LEU A  46      15.828  -2.123 -16.875  1.00 92.69           C  
ATOM    349  C   LEU A  46      17.234  -1.584 -16.609  1.00 92.69           C  
ATOM    350  CB  LEU A  46      15.898  -3.238 -17.922  1.00 92.69           C  
ATOM    351  O   LEU A  46      18.031  -2.244 -15.938  1.00 92.69           O  
ATOM    352  CG  LEU A  46      14.656  -4.113 -18.062  1.00 92.69           C  
ATOM    353  CD1 LEU A  46      14.797  -5.051 -19.266  1.00 92.69           C  
ATOM    354  CD2 LEU A  46      14.414  -4.906 -16.797  1.00 92.69           C  
ATOM    355  N   PHE A  47      17.500  -0.323 -17.031  1.00 91.81           N  
ATOM    356  CA  PHE A  47      18.812   0.293 -16.828  1.00 91.81           C  
ATOM    357  C   PHE A  47      18.891   0.980 -15.477  1.00 91.81           C  
ATOM    358  CB  PHE A  47      19.094   1.301 -17.953  1.00 91.81           C  
ATOM    359  O   PHE A  47      19.969   1.396 -15.047  1.00 91.81           O  
ATOM    360  CG  PHE A  47      19.250   0.674 -19.312  1.00 91.81           C  
ATOM    361  CD1 PHE A  47      20.438   0.040 -19.672  1.00 91.81           C  
ATOM    362  CD2 PHE A  47      18.203   0.717 -20.234  1.00 91.81           C  
ATOM    363  CE1 PHE A  47      20.578  -0.541 -20.938  1.00 91.81           C  
ATOM    364  CE2 PHE A  47      18.344   0.139 -21.484  1.00 91.81           C  
ATOM    365  CZ  PHE A  47      19.531  -0.489 -21.844  1.00 91.81           C  
ATOM    366  N   ASP A  48      17.844   1.092 -14.859  1.00 92.88           N  
ATOM    367  CA  ASP A  48      17.750   1.876 -13.633  1.00 92.88           C  
ATOM    368  C   ASP A  48      18.359   1.120 -12.453  1.00 92.88           C  
ATOM    369  CB  ASP A  48      16.297   2.240 -13.336  1.00 92.88           C  
ATOM    370  O   ASP A  48      18.047  -0.054 -12.234  1.00 92.88           O  
ATOM    371  CG  ASP A  48      15.727   3.266 -14.297  1.00 92.88           C  
ATOM    372  OD1 ASP A  48      16.516   4.020 -14.914  1.00 92.88           O  
ATOM    373  OD2 ASP A  48      14.484   3.322 -14.445  1.00 92.88           O  
ATOM    374  N   LEU A  49      19.234   1.830 -11.773  1.00 92.94           N  
ATOM    375  CA  LEU A  49      19.625   1.351 -10.453  1.00 92.94           C  
ATOM    376  C   LEU A  49      18.469   1.450  -9.477  1.00 92.94           C  
ATOM    377  CB  LEU A  49      20.828   2.148  -9.922  1.00 92.94           C  
ATOM    378  O   LEU A  49      17.516   2.205  -9.703  1.00 92.94           O  
ATOM    379  CG  LEU A  49      22.094   2.092 -10.758  1.00 92.94           C  
ATOM    380  CD1 LEU A  49      23.141   3.062 -10.211  1.00 92.94           C  
ATOM    381  CD2 LEU A  49      22.656   0.672 -10.797  1.00 92.94           C  
ATOM    382  N   PRO A  50      18.516   0.695  -8.453  1.00 94.56           N  
ATOM    383  CA  PRO A  50      17.406   0.733  -7.488  1.00 94.56           C  
ATOM    384  C   PRO A  50      17.094   2.146  -7.008  1.00 94.56           C  
ATOM    385  CB  PRO A  50      17.906  -0.137  -6.336  1.00 94.56           C  
ATOM    386  O   PRO A  50      15.914   2.510  -6.871  1.00 94.56           O  
ATOM    387  CG  PRO A  50      18.797  -1.148  -6.980  1.00 94.56           C  
ATOM    388  CD  PRO A  50      19.562  -0.477  -8.086  1.00 94.56           C  
ATOM    389  N   SER A  51      18.031   2.916  -6.742  1.00 95.50           N  
ATOM    390  CA  SER A  51      17.812   4.281  -6.277  1.00 95.50           C  
ATOM    391  C   SER A  51      17.125   5.129  -7.340  1.00 95.50           C  
ATOM    392  CB  SER A  51      19.141   4.930  -5.883  1.00 95.50           C  
ATOM    393  O   SER A  51      16.266   5.949  -7.023  1.00 95.50           O  
ATOM    394  OG  SER A  51      20.047   4.938  -6.977  1.00 95.50           O  
ATOM    395  N   GLU A  52      17.578   4.934  -8.586  1.00 94.56           N  
ATOM    396  CA  GLU A  52      16.938   5.641  -9.695  1.00 94.56           C  
ATOM    397  C   GLU A  52      15.492   5.191  -9.875  1.00 94.56           C  
ATOM    398  CB  GLU A  52      17.719   5.430 -10.984  1.00 94.56           C  
ATOM    399  O   GLU A  52      14.602   6.020 -10.094  1.00 94.56           O  
ATOM    400  CG  GLU A  52      19.109   6.062 -10.977  1.00 94.56           C  
ATOM    401  CD  GLU A  52      19.953   5.672 -12.180  1.00 94.56           C  
ATOM    402  OE1 GLU A  52      20.859   6.453 -12.570  1.00 94.56           O  
ATOM    403  OE2 GLU A  52      19.719   4.574 -12.734  1.00 94.56           O  
ATOM    404  N   TRP A  53      15.312   3.842  -9.789  1.00 94.62           N  
ATOM    405  CA  TRP A  53      13.969   3.270  -9.867  1.00 94.62           C  
ATOM    406  C   TRP A  53      13.062   3.879  -8.812  1.00 94.62           C  
ATOM    407  CB  TRP A  53      14.023   1.748  -9.695  1.00 94.62           C  
ATOM    408  O   TRP A  53      11.930   4.270  -9.109  1.00 94.62           O  
ATOM    409  CG  TRP A  53      12.711   1.065  -9.898  1.00 94.62           C  
ATOM    410  CD1 TRP A  53      12.242   0.498 -11.047  1.00 94.62           C  
ATOM    411  CD2 TRP A  53      11.680   0.882  -8.914  1.00 94.62           C  
ATOM    412  CE2 TRP A  53      10.617   0.195  -9.539  1.00 94.62           C  
ATOM    413  CE3 TRP A  53      11.562   1.233  -7.562  1.00 94.62           C  
ATOM    414  NE1 TRP A  53      10.984  -0.028 -10.844  1.00 94.62           N  
ATOM    415  CH2 TRP A  53       9.359   0.206  -7.539  1.00 94.62           C  
ATOM    416  CZ2 TRP A  53       9.453  -0.149  -8.859  1.00 94.62           C  
ATOM    417  CZ3 TRP A  53      10.398   0.890  -6.887  1.00 94.62           C  
ATOM    418  N   TYR A  54      13.562   3.973  -7.637  1.00 96.38           N  
ATOM    419  CA  TYR A  54      12.820   4.496  -6.492  1.00 96.38           C  
ATOM    420  C   TYR A  54      12.383   5.934  -6.742  1.00 96.38           C  
ATOM    421  CB  TYR A  54      13.672   4.422  -5.223  1.00 96.38           C  
ATOM    422  O   TYR A  54      11.227   6.285  -6.508  1.00 96.38           O  
ATOM    423  CG  TYR A  54      13.102   5.211  -4.066  1.00 96.38           C  
ATOM    424  CD1 TYR A  54      13.641   6.445  -3.709  1.00 96.38           C  
ATOM    425  CD2 TYR A  54      12.031   4.719  -3.326  1.00 96.38           C  
ATOM    426  CE1 TYR A  54      13.117   7.172  -2.643  1.00 96.38           C  
ATOM    427  CE2 TYR A  54      11.508   5.438  -2.258  1.00 96.38           C  
ATOM    428  OH  TYR A  54      11.539   7.375  -0.868  1.00 96.38           O  
ATOM    429  CZ  TYR A  54      12.055   6.660  -1.925  1.00 96.38           C  
ATOM    430  N   LEU A  55      13.273   6.781  -7.191  1.00 94.62           N  
ATOM    431  CA  LEU A  55      12.977   8.195  -7.398  1.00 94.62           C  
ATOM    432  C   LEU A  55      11.891   8.383  -8.445  1.00 94.62           C  
ATOM    433  CB  LEU A  55      14.242   8.953  -7.824  1.00 94.62           C  
ATOM    434  O   LEU A  55      11.000   9.219  -8.281  1.00 94.62           O  
ATOM    435  CG  LEU A  55      15.289   9.195  -6.734  1.00 94.62           C  
ATOM    436  CD1 LEU A  55      16.531   9.836  -7.328  1.00 94.62           C  
ATOM    437  CD2 LEU A  55      14.711  10.062  -5.625  1.00 94.62           C  
ATOM    438  N   LYS A  56      11.969   7.590  -9.492  1.00 93.12           N  
ATOM    439  CA  LYS A  56      10.961   7.680 -10.547  1.00 93.12           C  
ATOM    440  C   LYS A  56       9.594   7.242 -10.031  1.00 93.12           C  
ATOM    441  CB  LYS A  56      11.367   6.832 -11.750  1.00 93.12           C  
ATOM    442  O   LYS A  56       8.578   7.879 -10.336  1.00 93.12           O  
ATOM    443  CG  LYS A  56      12.562   7.375 -12.516  1.00 93.12           C  
ATOM    444  CD  LYS A  56      12.984   6.434 -13.641  1.00 93.12           C  
ATOM    445  CE  LYS A  56      14.195   6.969 -14.391  1.00 93.12           C  
ATOM    446  NZ  LYS A  56      14.680   5.996 -15.414  1.00 93.12           N  
ATOM    447  N   THR A  57       9.562   6.246  -9.281  1.00 94.25           N  
ATOM    448  CA  THR A  57       8.312   5.684  -8.789  1.00 94.25           C  
ATOM    449  C   THR A  57       7.762   6.520  -7.633  1.00 94.25           C  
ATOM    450  CB  THR A  57       8.492   4.227  -8.328  1.00 94.25           C  
ATOM    451  O   THR A  57       6.547   6.578  -7.426  1.00 94.25           O  
ATOM    452  CG2 THR A  57       7.148   3.564  -8.039  1.00 94.25           C  
ATOM    453  OG1 THR A  57       9.164   3.488  -9.359  1.00 94.25           O  
ATOM    454  N   ARG A  58       8.633   7.082  -6.883  1.00 94.69           N  
ATOM    455  CA  ARG A  58       8.242   7.980  -5.805  1.00 94.69           C  
ATOM    456  C   ARG A  58       7.305   9.070  -6.316  1.00 94.69           C  
ATOM    457  CB  ARG A  58       9.477   8.609  -5.156  1.00 94.69           C  
ATOM    458  O   ARG A  58       6.301   9.391  -5.672  1.00 94.69           O  
ATOM    459  CG  ARG A  58       9.156   9.562  -4.016  1.00 94.69           C  
ATOM    460  CD  ARG A  58      10.414  10.164  -3.412  1.00 94.69           C  
ATOM    461  NE  ARG A  58      10.109  11.305  -2.553  1.00 94.69           N  
ATOM    462  NH1 ARG A  58      11.898  12.586  -3.258  1.00 94.69           N  
ATOM    463  NH2 ARG A  58      10.453  13.406  -1.683  1.00 94.69           N  
ATOM    464  CZ  ARG A  58      10.820  12.430  -2.500  1.00 94.69           C  
ATOM    465  N   GLN A  59       7.574   9.625  -7.422  1.00 91.69           N  
ATOM    466  CA  GLN A  59       6.754  10.672  -8.023  1.00 91.69           C  
ATOM    467  C   GLN A  59       5.359  10.156  -8.359  1.00 91.69           C  
ATOM    468  CB  GLN A  59       7.426  11.234  -9.273  1.00 91.69           C  
ATOM    469  O   GLN A  59       4.363  10.844  -8.148  1.00 91.69           O  
ATOM    470  CG  GLN A  59       8.688  12.039  -8.992  1.00 91.69           C  
ATOM    471  CD  GLN A  59       9.367  12.523 -10.250  1.00 91.69           C  
ATOM    472  NE2 GLN A  59      10.422  13.320 -10.086  1.00 91.69           N  
ATOM    473  OE1 GLN A  59       8.953  12.195 -11.367  1.00 91.69           O  
ATOM    474  N   SER A  60       5.340   8.969  -8.844  1.00 92.19           N  
ATOM    475  CA  SER A  60       4.062   8.352  -9.195  1.00 92.19           C  
ATOM    476  C   SER A  60       3.217   8.086  -7.957  1.00 92.19           C  
ATOM    477  CB  SER A  60       4.289   7.047  -9.961  1.00 92.19           C  
ATOM    478  O   SER A  60       2.018   8.375  -7.945  1.00 92.19           O  
ATOM    479  OG  SER A  60       4.922   7.293 -11.203  1.00 92.19           O  
ATOM    480  N   VAL A  61       3.811   7.582  -6.918  1.00 95.12           N  
ATOM    481  CA  VAL A  61       3.115   7.227  -5.688  1.00 95.12           C  
ATOM    482  C   VAL A  61       2.525   8.484  -5.047  1.00 95.12           C  
ATOM    483  CB  VAL A  61       4.055   6.516  -4.691  1.00 95.12           C  
ATOM    484  O   VAL A  61       1.438   8.438  -4.465  1.00 95.12           O  
ATOM    485  CG1 VAL A  61       3.410   6.422  -3.309  1.00 95.12           C  
ATOM    486  CG2 VAL A  61       4.422   5.121  -5.207  1.00 95.12           C  
ATOM    487  N   GLN A  62       3.176   9.594  -5.141  1.00 93.56           N  
ATOM    488  CA  GLN A  62       2.711  10.852  -4.559  1.00 93.56           C  
ATOM    489  C   GLN A  62       1.468  11.359  -5.281  1.00 93.56           C  
ATOM    490  CB  GLN A  62       3.816  11.906  -4.605  1.00 93.56           C  
ATOM    491  O   GLN A  62       0.657  12.086  -4.695  1.00 93.56           O  
ATOM    492  CG  GLN A  62       4.969  11.633  -3.648  1.00 93.56           C  
ATOM    493  CD  GLN A  62       6.121  12.602  -3.826  1.00 93.56           C  
ATOM    494  NE2 GLN A  62       6.879  12.820  -2.758  1.00 93.56           N  
ATOM    495  OE1 GLN A  62       6.332  13.141  -4.918  1.00 93.56           O  
ATOM    496  N   GLN A  63       1.275  10.953  -6.523  1.00 93.50           N  
ATOM    497  CA  GLN A  63       0.165  11.414  -7.352  1.00 93.50           C  
ATOM    498  C   GLN A  63      -1.083  10.562  -7.117  1.00 93.50           C  
ATOM    499  CB  GLN A  63       0.549  11.383  -8.828  1.00 93.50           C  
ATOM    500  O   GLN A  63      -2.205  11.070  -7.176  1.00 93.50           O  
ATOM    501  CG  GLN A  63      -0.509  11.977  -9.750  1.00 93.50           C  
ATOM    502  CD  GLN A  63      -0.083  11.977 -11.211  1.00 93.50           C  
ATOM    503  NE2 GLN A  63      -0.940  12.508 -12.078  1.00 93.50           N  
ATOM    504  OE1 GLN A  63       1.009  11.516 -11.555  1.00 93.50           O  
ATOM    505  N   PHE A  64      -0.877   9.281  -6.844  1.00 95.62           N  
ATOM    506  CA  PHE A  64      -1.992   8.344  -6.719  1.00 95.62           C  
ATOM    507  C   PHE A  64      -2.262   8.016  -5.254  1.00 95.62           C  
ATOM    508  CB  PHE A  64      -1.709   7.062  -7.504  1.00 95.62           C  
ATOM    509  O   PHE A  64      -1.428   8.289  -4.387  1.00 95.62           O  
ATOM    510  CG  PHE A  64      -1.480   7.285  -8.977  1.00 95.62           C  
ATOM    511  CD1 PHE A  64      -2.461   7.875  -9.758  1.00 95.62           C  
ATOM    512  CD2 PHE A  64      -0.285   6.902  -9.570  1.00 95.62           C  
ATOM    513  CE1 PHE A  64      -2.252   8.086 -11.125  1.00 95.62           C  
ATOM    514  CE2 PHE A  64      -0.069   7.109 -10.930  1.00 95.62           C  
ATOM    515  CZ  PHE A  64      -1.055   7.699 -11.703  1.00 95.62           C  
ATOM    516  N   THR A  65      -3.449   7.500  -4.996  1.00 96.00           N  
ATOM    517  CA  THR A  65      -3.801   7.160  -3.621  1.00 96.00           C  
ATOM    518  C   THR A  65      -4.266   5.711  -3.525  1.00 96.00           C  
ATOM    519  CB  THR A  65      -4.902   8.094  -3.080  1.00 96.00           C  
ATOM    520  O   THR A  65      -4.250   4.980  -4.520  1.00 96.00           O  
ATOM    521  CG2 THR A  65      -6.246   7.797  -3.738  1.00 96.00           C  
ATOM    522  OG1 THR A  65      -5.023   7.906  -1.665  1.00 96.00           O  
ATOM    523  N   VAL A  66      -4.512   5.297  -2.264  1.00 97.00           N  
ATOM    524  CA  VAL A  66      -4.938   3.932  -1.966  1.00 97.00           C  
ATOM    525  C   VAL A  66      -6.461   3.879  -1.854  1.00 97.00           C  
ATOM    526  CB  VAL A  66      -4.289   3.406  -0.666  1.00 97.00           C  
ATOM    527  O   VAL A  66      -7.055   4.578  -1.027  1.00 97.00           O  
ATOM    528  CG1 VAL A  66      -4.758   1.984  -0.365  1.00 97.00           C  
ATOM    529  CG2 VAL A  66      -2.768   3.459  -0.771  1.00 97.00           C  
ATOM    530  N   CYS A  67      -7.090   3.031  -2.725  1.00 96.19           N  
ATOM    531  CA  CYS A  67      -8.547   2.967  -2.660  1.00 96.19           C  
ATOM    532  C   CYS A  67      -9.008   1.758  -1.854  1.00 96.19           C  
ATOM    533  CB  CYS A  67      -9.141   2.912  -4.066  1.00 96.19           C  
ATOM    534  O   CYS A  67     -10.078   1.778  -1.256  1.00 96.19           O  
ATOM    535  SG  CYS A  67      -8.445   1.603  -5.102  1.00 96.19           S  
ATOM    536  N   GLN A  68      -8.242   0.679  -1.791  1.00 97.69           N  
ATOM    537  CA  GLN A  68      -8.609  -0.526  -1.056  1.00 97.69           C  
ATOM    538  C   GLN A  68      -7.375  -1.237  -0.512  1.00 97.69           C  
ATOM    539  CB  GLN A  68      -9.414  -1.476  -1.947  1.00 97.69           C  
ATOM    540  O   GLN A  68      -6.387  -1.413  -1.229  1.00 97.69           O  
ATOM    541  CG  GLN A  68      -9.914  -2.719  -1.226  1.00 97.69           C  
ATOM    542  CD  GLN A  68     -10.625  -3.688  -2.152  1.00 97.69           C  
ATOM    543  NE2 GLN A  68     -11.539  -4.473  -1.597  1.00 97.69           N  
ATOM    544  OE1 GLN A  68     -10.352  -3.729  -3.355  1.00 97.69           O  
ATOM    545  N   ILE A  69      -7.379  -1.576   0.759  1.00 98.25           N  
ATOM    546  CA  ILE A  69      -6.348  -2.414   1.365  1.00 98.25           C  
ATOM    547  C   ILE A  69      -6.961  -3.734   1.822  1.00 98.25           C  
ATOM    548  CB  ILE A  69      -5.668  -1.699   2.555  1.00 98.25           C  
ATOM    549  O   ILE A  69      -7.965  -3.746   2.537  1.00 98.25           O  
ATOM    550  CG1 ILE A  69      -4.895  -0.467   2.066  1.00 98.25           C  
ATOM    551  CG2 ILE A  69      -4.742  -2.662   3.305  1.00 98.25           C  
ATOM    552  CD1 ILE A  69      -4.117   0.249   3.162  1.00 98.25           C  
ATOM    553  N   GLY A  70      -6.383  -4.789   1.366  1.00 98.00           N  
ATOM    554  CA  GLY A  70      -6.785  -6.117   1.799  1.00 98.00           C  
ATOM    555  C   GLY A  70      -5.758  -6.793   2.689  1.00 98.00           C  
ATOM    556  O   GLY A  70      -4.570  -6.816   2.365  1.00 98.00           O  
ATOM    557  N   LEU A  71      -6.258  -7.297   3.807  1.00 97.75           N  
ATOM    558  CA  LEU A  71      -5.402  -8.047   4.715  1.00 97.75           C  
ATOM    559  C   LEU A  71      -5.988  -9.422   5.008  1.00 97.75           C  
ATOM    560  CB  LEU A  71      -5.203  -7.277   6.023  1.00 97.75           C  
ATOM    561  O   LEU A  71      -7.207  -9.578   5.098  1.00 97.75           O  
ATOM    562  CG  LEU A  71      -4.477  -5.934   5.918  1.00 97.75           C  
ATOM    563  CD1 LEU A  71      -4.500  -5.211   7.262  1.00 97.75           C  
ATOM    564  CD2 LEU A  71      -3.045  -6.137   5.441  1.00 97.75           C  
ATOM    565  N   SER A  72      -5.105 -10.391   5.043  1.00 98.00           N  
ATOM    566  CA  SER A  72      -5.473 -11.719   5.512  1.00 98.00           C  
ATOM    567  C   SER A  72      -4.555 -12.180   6.637  1.00 98.00           C  
ATOM    568  CB  SER A  72      -5.430 -12.727   4.359  1.00 98.00           C  
ATOM    569  O   SER A  72      -3.342 -12.289   6.449  1.00 98.00           O  
ATOM    570  OG  SER A  72      -5.965 -13.977   4.762  1.00 98.00           O  
ATOM    571  N   VAL A  73      -5.152 -12.391   7.777  1.00 97.75           N  
ATOM    572  CA  VAL A  73      -4.410 -12.820   8.961  1.00 97.75           C  
ATOM    573  C   VAL A  73      -4.430 -14.344   9.055  1.00 97.75           C  
ATOM    574  CB  VAL A  73      -4.984 -12.203  10.250  1.00 97.75           C  
ATOM    575  O   VAL A  73      -5.500 -14.961   9.016  1.00 97.75           O  
ATOM    576  CG1 VAL A  73      -4.227 -12.703  11.477  1.00 97.75           C  
ATOM    577  CG2 VAL A  73      -4.938 -10.672  10.180  1.00 97.75           C  
ATOM    578  N   PHE A  74      -3.232 -14.961   9.180  1.00 97.81           N  
ATOM    579  CA  PHE A  74      -3.096 -16.406   9.234  1.00 97.81           C  
ATOM    580  C   PHE A  74      -2.662 -16.859  10.633  1.00 97.81           C  
ATOM    581  CB  PHE A  74      -2.090 -16.906   8.188  1.00 97.81           C  
ATOM    582  O   PHE A  74      -1.665 -16.359  11.164  1.00 97.81           O  
ATOM    583  CG  PHE A  74      -2.568 -16.750   6.773  1.00 97.81           C  
ATOM    584  CD1 PHE A  74      -3.086 -17.828   6.078  1.00 97.81           C  
ATOM    585  CD2 PHE A  74      -2.498 -15.516   6.133  1.00 97.81           C  
ATOM    586  CE1 PHE A  74      -3.527 -17.688   4.762  1.00 97.81           C  
ATOM    587  CE2 PHE A  74      -2.939 -15.367   4.820  1.00 97.81           C  
ATOM    588  CZ  PHE A  74      -3.453 -16.453   4.137  1.00 97.81           C  
ATOM    589  N   SER A  75      -3.414 -17.766  11.188  1.00 96.31           N  
ATOM    590  CA  SER A  75      -3.104 -18.328  12.500  1.00 96.31           C  
ATOM    591  C   SER A  75      -3.273 -19.844  12.508  1.00 96.31           C  
ATOM    592  CB  SER A  75      -3.990 -17.703  13.570  1.00 96.31           C  
ATOM    593  O   SER A  75      -4.246 -20.359  11.961  1.00 96.31           O  
ATOM    594  OG  SER A  75      -3.879 -16.281  13.555  1.00 96.31           O  
ATOM    595  N   ALA A  76      -2.322 -20.469  13.062  1.00 94.62           N  
ATOM    596  CA  ALA A  76      -2.426 -21.906  13.219  1.00 94.62           C  
ATOM    597  C   ALA A  76      -3.557 -22.281  14.180  1.00 94.62           C  
ATOM    598  CB  ALA A  76      -1.103 -22.484  13.719  1.00 94.62           C  
ATOM    599  O   ALA A  76      -3.770 -21.609  15.188  1.00 94.62           O  
ATOM    600  N   ILE A  77      -4.348 -23.281  13.820  1.00 92.69           N  
ATOM    601  CA  ILE A  77      -5.426 -23.750  14.688  1.00 92.69           C  
ATOM    602  C   ILE A  77      -4.859 -24.656  15.773  1.00 92.69           C  
ATOM    603  CB  ILE A  77      -6.516 -24.500  13.883  1.00 92.69           C  
ATOM    604  O   ILE A  77      -4.195 -25.656  15.469  1.00 92.69           O  
ATOM    605  CG1 ILE A  77      -7.117 -23.578  12.812  1.00 92.69           C  
ATOM    606  CG2 ILE A  77      -7.602 -25.031  14.812  1.00 92.69           C  
ATOM    607  CD1 ILE A  77      -8.141 -24.250  11.914  1.00 92.69           C  
ATOM    608  N   GLU A  78      -5.109 -24.234  17.016  1.00 86.50           N  
ATOM    609  CA  GLU A  78      -4.605 -25.000  18.156  1.00 86.50           C  
ATOM    610  C   GLU A  78      -5.172 -26.422  18.172  1.00 86.50           C  
ATOM    611  CB  GLU A  78      -4.941 -24.281  19.469  1.00 86.50           C  
ATOM    612  O   GLU A  78      -6.383 -26.609  18.031  1.00 86.50           O  
ATOM    613  CG  GLU A  78      -4.133 -24.781  20.656  1.00 86.50           C  
ATOM    614  CD  GLU A  78      -4.359 -23.953  21.922  1.00 86.50           C  
ATOM    615  OE1 GLU A  78      -3.752 -24.281  22.969  1.00 86.50           O  
ATOM    616  OE2 GLU A  78      -5.148 -22.984  21.859  1.00 86.50           O  
ATOM    617  N   GLY A  79      -4.328 -27.422  18.250  1.00 85.62           N  
ATOM    618  CA  GLY A  79      -4.738 -28.812  18.359  1.00 85.62           C  
ATOM    619  C   GLY A  79      -4.863 -29.500  17.016  1.00 85.62           C  
ATOM    620  O   GLY A  79      -5.129 -30.703  16.953  1.00 85.62           O  
ATOM    621  N   GLU A  80      -4.801 -28.750  15.969  1.00 85.44           N  
ATOM    622  CA  GLU A  80      -4.863 -29.312  14.625  1.00 85.44           C  
ATOM    623  C   GLU A  80      -3.547 -29.109  13.875  1.00 85.44           C  
ATOM    624  CB  GLU A  80      -6.020 -28.703  13.836  1.00 85.44           C  
ATOM    625  O   GLU A  80      -3.098 -27.969  13.703  1.00 85.44           O  
ATOM    626  CG  GLU A  80      -7.391 -29.000  14.422  1.00 85.44           C  
ATOM    627  CD  GLU A  80      -8.539 -28.578  13.516  1.00 85.44           C  
ATOM    628  OE1 GLU A  80      -9.672 -28.391  14.016  1.00 85.44           O  
ATOM    629  OE2 GLU A  80      -8.297 -28.438  12.297  1.00 85.44           O  
ATOM    630  N   ALA A  81      -2.984 -30.219  13.484  1.00 82.44           N  
ATOM    631  CA  ALA A  81      -1.689 -30.141  12.812  1.00 82.44           C  
ATOM    632  C   ALA A  81      -1.844 -29.656  11.375  1.00 82.44           C  
ATOM    633  CB  ALA A  81      -1.002 -31.516  12.844  1.00 82.44           C  
ATOM    634  O   ALA A  81      -2.773 -30.062  10.672  1.00 82.44           O  
ATOM    635  N   ASN A  82      -0.989 -28.656  10.906  1.00 86.44           N  
ATOM    636  CA  ASN A  82      -0.859 -28.188   9.523  1.00 86.44           C  
ATOM    637  C   ASN A  82      -2.139 -27.516   9.039  1.00 86.44           C  
ATOM    638  CB  ASN A  82      -0.487 -29.344   8.602  1.00 86.44           C  
ATOM    639  O   ASN A  82      -2.527 -27.672   7.883  1.00 86.44           O  
ATOM    640  CG  ASN A  82       0.921 -29.859   8.836  1.00 86.44           C  
ATOM    641  ND2 ASN A  82       1.107 -31.156   8.719  1.00 86.44           N  
ATOM    642  OD1 ASN A  82       1.834 -29.078   9.133  1.00 86.44           O  
ATOM    643  N   LYS A  83      -2.859 -27.062  10.023  1.00 93.31           N  
ATOM    644  CA  LYS A  83      -4.090 -26.359   9.664  1.00 93.31           C  
ATOM    645  C   LYS A  83      -4.039 -24.891  10.094  1.00 93.31           C  
ATOM    646  CB  LYS A  83      -5.301 -27.047  10.289  1.00 93.31           C  
ATOM    647  O   LYS A  83      -3.645 -24.594  11.219  1.00 93.31           O  
ATOM    648  CG  LYS A  83      -6.629 -26.672   9.656  1.00 93.31           C  
ATOM    649  CD  LYS A  83      -7.770 -27.531  10.180  1.00 93.31           C  
ATOM    650  CE  LYS A  83      -9.102 -27.141   9.547  1.00 93.31           C  
ATOM    651  NZ  LYS A  83     -10.211 -28.031  10.000  1.00 93.31           N  
ATOM    652  N   TYR A  84      -4.434 -24.047   9.156  1.00 95.69           N  
ATOM    653  CA  TYR A  84      -4.430 -22.609   9.398  1.00 95.69           C  
ATOM    654  C   TYR A  84      -5.809 -22.000   9.133  1.00 95.69           C  
ATOM    655  CB  TYR A  84      -3.383 -21.906   8.523  1.00 95.69           C  
ATOM    656  O   TYR A  84      -6.555 -22.500   8.289  1.00 95.69           O  
ATOM    657  CG  TYR A  84      -1.960 -22.188   8.953  1.00 95.69           C  
ATOM    658  CD1 TYR A  84      -1.247 -21.250   9.695  1.00 95.69           C  
ATOM    659  CD2 TYR A  84      -1.327 -23.375   8.609  1.00 95.69           C  
ATOM    660  CE1 TYR A  84       0.064 -21.484  10.094  1.00 95.69           C  
ATOM    661  CE2 TYR A  84      -0.017 -23.625   9.000  1.00 95.69           C  
ATOM    662  OH  TYR A  84       1.968 -22.922  10.125  1.00 95.69           O  
ATOM    663  CZ  TYR A  84       0.670 -22.688   9.734  1.00 95.69           C  
ATOM    664  N   ILE A  85      -6.086 -21.016   9.953  1.00 96.31           N  
ATOM    665  CA  ILE A  85      -7.297 -20.234   9.703  1.00 96.31           C  
ATOM    666  C   ILE A  85      -6.922 -18.859   9.164  1.00 96.31           C  
ATOM    667  CB  ILE A  85      -8.148 -20.094  10.984  1.00 96.31           C  
ATOM    668  O   ILE A  85      -5.965 -18.250   9.641  1.00 96.31           O  
ATOM    669  CG1 ILE A  85      -9.461 -19.375  10.680  1.00 96.31           C  
ATOM    670  CG2 ILE A  85      -7.359 -19.375  12.086  1.00 96.31           C  
ATOM    671  CD1 ILE A  85     -10.500 -19.469  11.789  1.00 96.31           C  
ATOM    672  N   ALA A  86      -7.637 -18.469   8.094  1.00 97.19           N  
ATOM    673  CA  ALA A  86      -7.379 -17.188   7.461  1.00 97.19           C  
ATOM    674  C   ALA A  86      -8.547 -16.219   7.680  1.00 97.19           C  
ATOM    675  CB  ALA A  86      -7.113 -17.359   5.969  1.00 97.19           C  
ATOM    676  O   ALA A  86      -9.688 -16.531   7.312  1.00 97.19           O  
ATOM    677  N   HIS A  87      -8.242 -15.078   8.297  1.00 97.00           N  
ATOM    678  CA  HIS A  87      -9.203 -13.992   8.445  1.00 97.00           C  
ATOM    679  C   HIS A  87      -8.922 -12.867   7.445  1.00 97.00           C  
ATOM    680  CB  HIS A  87      -9.180 -13.445   9.867  1.00 97.00           C  
ATOM    681  O   HIS A  87      -7.973 -12.102   7.621  1.00 97.00           O  
ATOM    682  CG  HIS A  87      -9.633 -14.430  10.898  1.00 97.00           C  
ATOM    683  CD2 HIS A  87     -10.836 -14.602  11.492  1.00 97.00           C  
ATOM    684  ND1 HIS A  87      -8.797 -15.383  11.438  1.00 97.00           N  
ATOM    685  CE1 HIS A  87      -9.477 -16.109  12.312  1.00 97.00           C  
ATOM    686  NE2 HIS A  87     -10.711 -15.648  12.367  1.00 97.00           N  
ATOM    687  N   SER A  88      -9.766 -12.781   6.422  1.00 96.75           N  
ATOM    688  CA  SER A  88      -9.539 -11.820   5.348  1.00 96.75           C  
ATOM    689  C   SER A  88     -10.461 -10.609   5.484  1.00 96.75           C  
ATOM    690  CB  SER A  88      -9.750 -12.484   3.984  1.00 96.75           C  
ATOM    691  O   SER A  88     -11.680 -10.766   5.613  1.00 96.75           O  
ATOM    692  OG  SER A  88      -8.891 -13.594   3.828  1.00 96.75           O  
ATOM    693  N   CYS A  89      -9.812  -9.422   5.488  1.00 96.00           N  
ATOM    694  CA  CYS A  89     -10.555  -8.180   5.656  1.00 96.00           C  
ATOM    695  C   CYS A  89     -10.250  -7.203   4.527  1.00 96.00           C  
ATOM    696  CB  CYS A  89     -10.227  -7.535   7.004  1.00 96.00           C  
ATOM    697  O   CYS A  89      -9.086  -7.016   4.164  1.00 96.00           O  
ATOM    698  SG  CYS A  89     -10.562  -8.602   8.422  1.00 96.00           S  
ATOM    699  N   ASN A  90     -11.320  -6.582   4.074  1.00 96.12           N  
ATOM    700  CA  ASN A  90     -11.203  -5.520   3.082  1.00 96.12           C  
ATOM    701  C   ASN A  90     -11.500  -4.148   3.689  1.00 96.12           C  
ATOM    702  CB  ASN A  90     -12.133  -5.785   1.897  1.00 96.12           C  
ATOM    703  O   ASN A  90     -12.555  -3.953   4.301  1.00 96.12           O  
ATOM    704  CG  ASN A  90     -11.516  -6.715   0.869  1.00 96.12           C  
ATOM    705  ND2 ASN A  90     -12.289  -7.699   0.424  1.00 96.12           N  
ATOM    706  OD1 ASN A  90     -10.359  -6.543   0.477  1.00 96.12           O  
ATOM    707  N   PHE A  91     -10.484  -3.230   3.432  1.00 97.38           N  
ATOM    708  CA  PHE A  91     -10.672  -1.858   3.891  1.00 97.38           C  
ATOM    709  C   PHE A  91     -10.750  -0.899   2.707  1.00 97.38           C  
ATOM    710  CB  PHE A  91      -9.531  -1.444   4.824  1.00 97.38           C  
ATOM    711  O   PHE A  91      -9.812  -0.794   1.920  1.00 97.38           O  
ATOM    712  CG  PHE A  91      -9.352  -2.357   6.004  1.00 97.38           C  
ATOM    713  CD1 PHE A  91     -10.062  -2.148   7.180  1.00 97.38           C  
ATOM    714  CD2 PHE A  91      -8.461  -3.428   5.941  1.00 97.38           C  
ATOM    715  CE1 PHE A  91      -9.898  -2.992   8.273  1.00 97.38           C  
ATOM    716  CE2 PHE A  91      -8.297  -4.273   7.031  1.00 97.38           C  
ATOM    717  CZ  PHE A  91      -9.008  -4.055   8.195  1.00 97.38           C  
ATOM    718  N   TYR A  92     -11.852  -0.186   2.617  1.00 97.12           N  
ATOM    719  CA  TYR A  92     -11.984   0.881   1.632  1.00 97.12           C  
ATOM    720  C   TYR A  92     -11.594   2.227   2.230  1.00 97.12           C  
ATOM    721  CB  TYR A  92     -13.414   0.946   1.093  1.00 97.12           C  
ATOM    722  O   TYR A  92     -12.109   2.623   3.277  1.00 97.12           O  
ATOM    723  CG  TYR A  92     -13.852  -0.311   0.382  1.00 97.12           C  
ATOM    724  CD1 TYR A  92     -13.672  -0.455  -0.993  1.00 97.12           C  
ATOM    725  CD2 TYR A  92     -14.445  -1.356   1.082  1.00 97.12           C  
ATOM    726  CE1 TYR A  92     -14.078  -1.611  -1.652  1.00 97.12           C  
ATOM    727  CE2 TYR A  92     -14.852  -2.518   0.432  1.00 97.12           C  
ATOM    728  OH  TYR A  92     -15.070  -3.781  -1.581  1.00 97.12           O  
ATOM    729  CZ  TYR A  92     -14.664  -2.635  -0.933  1.00 97.12           C  
ATOM    730  N   LEU A  93     -10.719   2.900   1.480  1.00 97.19           N  
ATOM    731  CA  LEU A  93     -10.078   4.039   2.127  1.00 97.19           C  
ATOM    732  C   LEU A  93     -10.305   5.320   1.331  1.00 97.19           C  
ATOM    733  CB  LEU A  93      -8.570   3.789   2.287  1.00 97.19           C  
ATOM    734  O   LEU A  93     -10.461   5.273   0.109  1.00 97.19           O  
ATOM    735  CG  LEU A  93      -8.172   2.494   2.998  1.00 97.19           C  
ATOM    736  CD1 LEU A  93      -6.660   2.330   2.988  1.00 97.19           C  
ATOM    737  CD2 LEU A  93      -8.711   2.479   4.426  1.00 97.19           C  
ATOM    738  N   PHE A  94     -10.336   6.422   2.088  1.00 95.62           N  
ATOM    739  CA  PHE A  94     -10.406   7.766   1.529  1.00 95.62           C  
ATOM    740  C   PHE A  94      -9.625   8.750   2.393  1.00 95.62           C  
ATOM    741  CB  PHE A  94     -11.859   8.219   1.397  1.00 95.62           C  
ATOM    742  O   PHE A  94      -9.805   8.789   3.611  1.00 95.62           O  
ATOM    743  CG  PHE A  94     -12.031   9.477   0.583  1.00 95.62           C  
ATOM    744  CD1 PHE A  94     -12.227  10.703   1.203  1.00 95.62           C  
ATOM    745  CD2 PHE A  94     -12.008   9.422  -0.805  1.00 95.62           C  
ATOM    746  CE1 PHE A  94     -12.391  11.867   0.451  1.00 95.62           C  
ATOM    747  CE2 PHE A  94     -12.164  10.578  -1.563  1.00 95.62           C  
ATOM    748  CZ  PHE A  94     -12.359  11.797  -0.933  1.00 95.62           C  
ATOM    749  N   PRO A  95      -8.703   9.547   1.649  1.00 95.00           N  
ATOM    750  CA  PRO A  95      -7.902  10.492   2.434  1.00 95.00           C  
ATOM    751  C   PRO A  95      -8.766  11.406   3.303  1.00 95.00           C  
ATOM    752  CB  PRO A  95      -7.156  11.297   1.364  1.00 95.00           C  
ATOM    753  O   PRO A  95      -9.859  11.805   2.895  1.00 95.00           O  
ATOM    754  CG  PRO A  95      -7.129  10.398   0.167  1.00 95.00           C  
ATOM    755  CD  PRO A  95      -8.391   9.594   0.144  1.00 95.00           C  
ATOM    756  N   THR A  96      -8.258  11.734   4.496  1.00 92.62           N  
ATOM    757  CA  THR A  96      -8.938  12.609   5.449  1.00 92.62           C  
ATOM    758  C   THR A  96      -9.148  14.000   4.855  1.00 92.62           C  
ATOM    759  CB  THR A  96      -8.148  12.719   6.766  1.00 92.62           C  
ATOM    760  O   THR A  96      -8.234  14.570   4.266  1.00 92.62           O  
ATOM    761  CG2 THR A  96      -8.867  13.633   7.758  1.00 92.62           C  
ATOM    762  OG1 THR A  96      -8.016  11.414   7.348  1.00 92.62           O  
ATOM    763  N   THR A  97     -10.398  14.500   4.941  1.00 87.38           N  
ATOM    764  CA  THR A  97     -10.750  15.820   4.430  1.00 87.38           C  
ATOM    765  C   THR A  97     -11.000  16.797   5.578  1.00 87.38           C  
ATOM    766  CB  THR A  97     -11.984  15.758   3.521  1.00 87.38           C  
ATOM    767  O   THR A  97     -11.508  17.891   5.367  1.00 87.38           O  
ATOM    768  CG2 THR A  97     -11.727  14.891   2.293  1.00 87.38           C  
ATOM    769  OG1 THR A  97     -13.086  15.211   4.258  1.00 87.38           O  
ATOM    770  N   PHE A  98     -10.562  16.453   6.684  1.00 84.69           N  
ATOM    771  CA  PHE A  98     -10.805  17.234   7.891  1.00 84.69           C  
ATOM    772  C   PHE A  98      -9.734  18.297   8.070  1.00 84.69           C  
ATOM    773  CB  PHE A  98     -10.859  16.328   9.125  1.00 84.69           C  
ATOM    774  O   PHE A  98      -8.539  18.000   7.988  1.00 84.69           O  
ATOM    775  CG  PHE A  98     -11.156  17.062  10.406  1.00 84.69           C  
ATOM    776  CD1 PHE A  98     -10.164  17.250  11.359  1.00 84.69           C  
ATOM    777  CD2 PHE A  98     -12.422  17.578  10.648  1.00 84.69           C  
ATOM    778  CE1 PHE A  98     -10.438  17.922  12.547  1.00 84.69           C  
ATOM    779  CE2 PHE A  98     -12.703  18.250  11.836  1.00 84.69           C  
ATOM    780  CZ  PHE A  98     -11.703  18.422  12.781  1.00 84.69           C  
ATOM    781  N   GLY A  99     -10.172  19.578   8.383  1.00 79.00           N  
ATOM    782  CA  GLY A  99      -9.266  20.672   8.672  1.00 79.00           C  
ATOM    783  C   GLY A  99      -8.570  21.219   7.438  1.00 79.00           C  
ATOM    784  O   GLY A  99      -9.227  21.531   6.441  1.00 79.00           O  
ATOM    785  N   ILE A 100      -7.250  21.391   7.488  1.00 79.75           N  
ATOM    786  CA  ILE A 100      -6.457  22.000   6.422  1.00 79.75           C  
ATOM    787  C   ILE A 100      -6.043  20.922   5.418  1.00 79.75           C  
ATOM    788  CB  ILE A 100      -5.207  22.719   6.980  1.00 79.75           C  
ATOM    789  O   ILE A 100      -5.387  21.219   4.418  1.00 79.75           O  
ATOM    790  CG1 ILE A 100      -4.340  21.734   7.777  1.00 79.75           C  
ATOM    791  CG2 ILE A 100      -5.613  23.906   7.844  1.00 79.75           C  
ATOM    792  CD1 ILE A 100      -2.926  22.234   8.047  1.00 79.75           C  
ATOM    793  N   LEU A 101      -6.473  19.672   5.773  1.00 84.25           N  
ATOM    794  CA  LEU A 101      -6.082  18.562   4.918  1.00 84.25           C  
ATOM    795  C   LEU A 101      -7.027  18.422   3.727  1.00 84.25           C  
ATOM    796  CB  LEU A 101      -6.066  17.250   5.711  1.00 84.25           C  
ATOM    797  O   LEU A 101      -8.242  18.312   3.904  1.00 84.25           O  
ATOM    798  CG  LEU A 101      -5.105  17.188   6.898  1.00 84.25           C  
ATOM    799  CD1 LEU A 101      -5.223  15.844   7.609  1.00 84.25           C  
ATOM    800  CD2 LEU A 101      -3.670  17.422   6.438  1.00 84.25           C  
ATOM    801  N   ASP A 102      -6.504  18.641   2.596  1.00 82.75           N  
ATOM    802  CA  ASP A 102      -7.172  18.516   1.305  1.00 82.75           C  
ATOM    803  C   ASP A 102      -6.238  17.922   0.255  1.00 82.75           C  
ATOM    804  CB  ASP A 102      -7.688  19.875   0.835  1.00 82.75           C  
ATOM    805  O   ASP A 102      -5.680  18.641  -0.570  1.00 82.75           O  
ATOM    806  CG  ASP A 102      -8.664  19.781  -0.325  1.00 82.75           C  
ATOM    807  OD1 ASP A 102      -9.227  18.688  -0.555  1.00 82.75           O  
ATOM    808  OD2 ASP A 102      -8.867  20.797  -1.018  1.00 82.75           O  
ATOM    809  N   SER A 103      -6.289  16.641   0.342  1.00 87.62           N  
ATOM    810  CA  SER A 103      -5.363  15.938  -0.538  1.00 87.62           C  
ATOM    811  C   SER A 103      -5.895  15.883  -1.967  1.00 87.62           C  
ATOM    812  CB  SER A 103      -5.113  14.516  -0.023  1.00 87.62           C  
ATOM    813  O   SER A 103      -7.094  15.695  -2.184  1.00 87.62           O  
ATOM    814  OG  SER A 103      -4.566  14.547   1.284  1.00 87.62           O  
ATOM    815  N   GLU A 104      -5.043  16.281  -2.822  1.00 91.19           N  
ATOM    816  CA  GLU A 104      -5.320  16.094  -4.242  1.00 91.19           C  
ATOM    817  C   GLU A 104      -4.664  14.828  -4.777  1.00 91.19           C  
ATOM    818  CB  GLU A 104      -4.848  17.312  -5.043  1.00 91.19           C  
ATOM    819  O   GLU A 104      -3.500  14.547  -4.480  1.00 91.19           O  
ATOM    820  CG  GLU A 104      -5.566  18.609  -4.684  1.00 91.19           C  
ATOM    821  CD  GLU A 104      -5.059  19.812  -5.461  1.00 91.19           C  
ATOM    822  OE1 GLU A 104      -5.543  20.938  -5.215  1.00 91.19           O  
ATOM    823  OE2 GLU A 104      -4.168  19.625  -6.320  1.00 91.19           O  
ATOM    824  N   PHE A 105      -5.488  14.031  -5.422  1.00 94.19           N  
ATOM    825  CA  PHE A 105      -4.941  12.828  -6.031  1.00 94.19           C  
ATOM    826  C   PHE A 105      -5.531  12.602  -7.418  1.00 94.19           C  
ATOM    827  CB  PHE A 105      -5.207  11.602  -5.145  1.00 94.19           C  
ATOM    828  O   PHE A 105      -6.492  13.273  -7.805  1.00 94.19           O  
ATOM    829  CG  PHE A 105      -6.664  11.398  -4.820  1.00 94.19           C  
ATOM    830  CD1 PHE A 105      -7.230  11.984  -3.695  1.00 94.19           C  
ATOM    831  CD2 PHE A 105      -7.465  10.609  -5.641  1.00 94.19           C  
ATOM    832  CE1 PHE A 105      -8.578  11.789  -3.395  1.00 94.19           C  
ATOM    833  CE2 PHE A 105      -8.812  10.414  -5.344  1.00 94.19           C  
ATOM    834  CZ  PHE A 105      -9.367  11.008  -4.223  1.00 94.19           C  
ATOM    835  N   SER A 106      -4.996  11.695  -8.219  1.00 95.31           N  
ATOM    836  CA  SER A 106      -5.379  11.484  -9.617  1.00 95.31           C  
ATOM    837  C   SER A 106      -5.777  10.031  -9.867  1.00 95.31           C  
ATOM    838  CB  SER A 106      -4.234  11.875 -10.547  1.00 95.31           C  
ATOM    839  O   SER A 106      -5.465   9.148  -9.070  1.00 95.31           O  
ATOM    840  OG  SER A 106      -3.881  13.234 -10.367  1.00 95.31           O  
ATOM    841  N   PHE A 107      -6.586   9.867 -10.938  1.00 95.25           N  
ATOM    842  CA  PHE A 107      -6.969   8.555 -11.445  1.00 95.25           C  
ATOM    843  C   PHE A 107      -6.320   8.281 -12.797  1.00 95.25           C  
ATOM    844  CB  PHE A 107      -8.492   8.438 -11.562  1.00 95.25           C  
ATOM    845  O   PHE A 107      -6.293   9.156 -13.664  1.00 95.25           O  
ATOM    846  CG  PHE A 107      -9.195   8.305 -10.242  1.00 95.25           C  
ATOM    847  CD1 PHE A 107      -9.586   7.051  -9.773  1.00 95.25           C  
ATOM    848  CD2 PHE A 107      -9.461   9.422  -9.461  1.00 95.25           C  
ATOM    849  CE1 PHE A 107     -10.234   6.918  -8.547  1.00 95.25           C  
ATOM    850  CE2 PHE A 107     -10.109   9.297  -8.234  1.00 95.25           C  
ATOM    851  CZ  PHE A 107     -10.500   8.047  -7.781  1.00 95.25           C  
ATOM    852  N   GLN A 108      -5.730   7.152 -12.797  1.00 94.56           N  
ATOM    853  CA  GLN A 108      -5.316   6.648 -14.102  1.00 94.56           C  
ATOM    854  C   GLN A 108      -6.438   5.859 -14.766  1.00 94.56           C  
ATOM    855  CB  GLN A 108      -4.066   5.777 -13.969  1.00 94.56           C  
ATOM    856  O   GLN A 108      -6.938   4.887 -14.203  1.00 94.56           O  
ATOM    857  CG  GLN A 108      -3.447   5.383 -15.305  1.00 94.56           C  
ATOM    858  CD  GLN A 108      -2.139   4.633 -15.148  1.00 94.56           C  
ATOM    859  NE2 GLN A 108      -1.773   3.857 -16.156  1.00 94.56           N  
ATOM    860  OE1 GLN A 108      -1.460   4.750 -14.125  1.00 94.56           O  
ATOM    861  N   ALA A 109      -6.812   6.316 -16.016  1.00 94.94           N  
ATOM    862  CA  ALA A 109      -7.973   5.762 -16.719  1.00 94.94           C  
ATOM    863  C   ALA A 109      -7.840   4.250 -16.875  1.00 94.94           C  
ATOM    864  CB  ALA A 109      -8.148   6.430 -18.078  1.00 94.94           C  
ATOM    865  O   ALA A 109      -8.805   3.508 -16.672  1.00 94.94           O  
ATOM    866  N   SER A 110      -6.668   3.773 -17.219  1.00 94.38           N  
ATOM    867  CA  SER A 110      -6.465   2.344 -17.438  1.00 94.38           C  
ATOM    868  C   SER A 110      -6.645   1.557 -16.141  1.00 94.38           C  
ATOM    869  CB  SER A 110      -5.070   2.082 -18.016  1.00 94.38           C  
ATOM    870  O   SER A 110      -7.137   0.426 -16.156  1.00 94.38           O  
ATOM    871  OG  SER A 110      -4.066   2.572 -17.141  1.00 94.38           O  
ATOM    872  N   SER A 111      -6.234   2.143 -15.031  1.00 94.94           N  
ATOM    873  CA  SER A 111      -6.422   1.500 -13.734  1.00 94.94           C  
ATOM    874  C   SER A 111      -7.898   1.406 -13.375  1.00 94.94           C  
ATOM    875  CB  SER A 111      -5.668   2.262 -12.648  1.00 94.94           C  
ATOM    876  O   SER A 111      -8.352   0.383 -12.859  1.00 94.94           O  
ATOM    877  OG  SER A 111      -4.270   2.219 -12.875  1.00 94.94           O  
ATOM    878  N   VAL A 112      -8.609   2.438 -13.609  1.00 95.19           N  
ATOM    879  CA  VAL A 112     -10.047   2.453 -13.359  1.00 95.19           C  
ATOM    880  C   VAL A 112     -10.734   1.396 -14.219  1.00 95.19           C  
ATOM    881  CB  VAL A 112     -10.664   3.846 -13.633  1.00 95.19           C  
ATOM    882  O   VAL A 112     -11.578   0.641 -13.734  1.00 95.19           O  
ATOM    883  CG1 VAL A 112     -12.180   3.805 -13.500  1.00 95.19           C  
ATOM    884  CG2 VAL A 112     -10.062   4.887 -12.688  1.00 95.19           C  
ATOM    885  N   GLN A 113     -10.422   1.396 -15.523  1.00 96.25           N  
ATOM    886  CA  GLN A 113     -10.977   0.404 -16.438  1.00 96.25           C  
ATOM    887  C   GLN A 113     -10.695  -1.014 -15.953  1.00 96.25           C  
ATOM    888  CB  GLN A 113     -10.406   0.594 -17.844  1.00 96.25           C  
ATOM    889  O   GLN A 113     -11.578  -1.871 -15.977  1.00 96.25           O  
ATOM    890  CG  GLN A 113     -11.008  -0.342 -18.891  1.00 96.25           C  
ATOM    891  CD  GLN A 113     -10.477  -0.086 -20.281  1.00 96.25           C  
ATOM    892  NE2 GLN A 113     -10.953  -0.862 -21.250  1.00 96.25           N  
ATOM    893  OE1 GLN A 113      -9.648   0.804 -20.500  1.00 96.25           O  
ATOM    894  N   PHE A 114      -9.469  -1.252 -15.523  1.00 95.50           N  
ATOM    895  CA  PHE A 114      -9.055  -2.561 -15.031  1.00 95.50           C  
ATOM    896  C   PHE A 114      -9.867  -2.971 -13.812  1.00 95.50           C  
ATOM    897  CB  PHE A 114      -7.559  -2.551 -14.688  1.00 95.50           C  
ATOM    898  O   PHE A 114     -10.375  -4.094 -13.750  1.00 95.50           O  
ATOM    899  CG  PHE A 114      -7.055  -3.859 -14.141  1.00 95.50           C  
ATOM    900  CD1 PHE A 114      -6.918  -4.059 -12.773  1.00 95.50           C  
ATOM    901  CD2 PHE A 114      -6.711  -4.895 -15.000  1.00 95.50           C  
ATOM    902  CE1 PHE A 114      -6.453  -5.270 -12.273  1.00 95.50           C  
ATOM    903  CE2 PHE A 114      -6.246  -6.109 -14.508  1.00 95.50           C  
ATOM    904  CZ  PHE A 114      -6.113  -6.293 -13.141  1.00 95.50           C  
ATOM    905  N   LEU A 115     -10.031  -2.096 -12.828  1.00 96.31           N  
ATOM    906  CA  LEU A 115     -10.773  -2.393 -11.609  1.00 96.31           C  
ATOM    907  C   LEU A 115     -12.258  -2.596 -11.906  1.00 96.31           C  
ATOM    908  CB  LEU A 115     -10.594  -1.266 -10.586  1.00 96.31           C  
ATOM    909  O   LEU A 115     -12.914  -3.412 -11.258  1.00 96.31           O  
ATOM    910  CG  LEU A 115      -9.211  -1.141  -9.945  1.00 96.31           C  
ATOM    911  CD1 LEU A 115      -9.156   0.082  -9.039  1.00 96.31           C  
ATOM    912  CD2 LEU A 115      -8.859  -2.406  -9.172  1.00 96.31           C  
ATOM    913  N   ASN A 116     -12.828  -1.843 -12.906  1.00 95.50           N  
ATOM    914  CA  ASN A 116     -14.211  -2.035 -13.328  1.00 95.50           C  
ATOM    915  C   ASN A 116     -14.453  -3.455 -13.828  1.00 95.50           C  
ATOM    916  CB  ASN A 116     -14.586  -1.018 -14.406  1.00 95.50           C  
ATOM    917  O   ASN A 116     -15.500  -4.047 -13.562  1.00 95.50           O  
ATOM    918  CG  ASN A 116     -14.828   0.369 -13.844  1.00 95.50           C  
ATOM    919  ND2 ASN A 116     -14.844   1.369 -14.719  1.00 95.50           N  
ATOM    920  OD1 ASN A 116     -15.008   0.540 -12.641  1.00 95.50           O  
ATOM    921  N   GLN A 117     -13.461  -3.990 -14.484  1.00 95.62           N  
ATOM    922  CA  GLN A 117     -13.570  -5.332 -15.047  1.00 95.62           C  
ATOM    923  C   GLN A 117     -13.727  -6.379 -13.945  1.00 95.62           C  
ATOM    924  CB  GLN A 117     -12.352  -5.652 -15.914  1.00 95.62           C  
ATOM    925  O   GLN A 117     -14.320  -7.438 -14.172  1.00 95.62           O  
ATOM    926  CG  GLN A 117     -12.297  -4.871 -17.219  1.00 95.62           C  
ATOM    927  CD  GLN A 117     -11.039  -5.145 -18.016  1.00 95.62           C  
ATOM    928  NE2 GLN A 117     -11.008  -4.672 -19.266  1.00 95.62           N  
ATOM    929  OE1 GLN A 117     -10.102  -5.777 -17.531  1.00 95.62           O  
ATOM    930  N   TYR A 118     -13.266  -5.953 -12.758  1.00 93.50           N  
ATOM    931  CA  TYR A 118     -13.297  -6.926 -11.672  1.00 93.50           C  
ATOM    932  C   TYR A 118     -14.336  -6.543 -10.625  1.00 93.50           C  
ATOM    933  CB  TYR A 118     -11.922  -7.043 -11.016  1.00 93.50           C  
ATOM    934  O   TYR A 118     -14.305  -7.035  -9.500  1.00 93.50           O  
ATOM    935  CG  TYR A 118     -10.898  -7.758 -11.875  1.00 93.50           C  
ATOM    936  CD1 TYR A 118     -10.875  -9.148 -11.945  1.00 93.50           C  
ATOM    937  CD2 TYR A 118      -9.969  -7.047 -12.617  1.00 93.50           C  
ATOM    938  CE1 TYR A 118      -9.938  -9.812 -12.727  1.00 93.50           C  
ATOM    939  CE2 TYR A 118      -9.023  -7.699 -13.406  1.00 93.50           C  
ATOM    940  OH  TYR A 118      -8.086  -9.734 -14.234  1.00 93.50           O  
ATOM    941  CZ  TYR A 118      -9.016  -9.078 -13.453  1.00 93.50           C  
ATOM    942  N   GLY A 119     -15.242  -5.586 -10.906  1.00 93.88           N  
ATOM    943  CA  GLY A 119     -16.422  -5.266 -10.109  1.00 93.88           C  
ATOM    944  C   GLY A 119     -16.109  -4.410  -8.898  1.00 93.88           C  
ATOM    945  O   GLY A 119     -16.750  -4.527  -7.863  1.00 93.88           O  
ATOM    946  N   PHE A 120     -15.062  -3.551  -8.969  1.00 95.19           N  
ATOM    947  CA  PHE A 120     -14.719  -2.662  -7.871  1.00 95.19           C  
ATOM    948  C   PHE A 120     -15.852  -1.689  -7.582  1.00 95.19           C  
ATOM    949  CB  PHE A 120     -13.430  -1.888  -8.180  1.00 95.19           C  
ATOM    950  O   PHE A 120     -16.391  -1.072  -8.500  1.00 95.19           O  
ATOM    951  CG  PHE A 120     -12.875  -1.138  -7.004  1.00 95.19           C  
ATOM    952  CD1 PHE A 120     -13.203   0.195  -6.789  1.00 95.19           C  
ATOM    953  CD2 PHE A 120     -12.016  -1.765  -6.113  1.00 95.19           C  
ATOM    954  CE1 PHE A 120     -12.688   0.892  -5.699  1.00 95.19           C  
ATOM    955  CE2 PHE A 120     -11.492  -1.074  -5.020  1.00 95.19           C  
ATOM    956  CZ  PHE A 120     -11.828   0.254  -4.816  1.00 95.19           C  
ATOM    957  N   ASN A 121     -16.250  -1.612  -6.312  1.00 94.75           N  
ATOM    958  CA  ASN A 121     -17.297  -0.696  -5.887  1.00 94.75           C  
ATOM    959  C   ASN A 121     -16.719   0.646  -5.438  1.00 94.75           C  
ATOM    960  CB  ASN A 121     -18.125  -1.320  -4.762  1.00 94.75           C  
ATOM    961  O   ASN A 121     -16.234   0.770  -4.316  1.00 94.75           O  
ATOM    962  CG  ASN A 121     -19.359  -0.497  -4.414  1.00 94.75           C  
ATOM    963  ND2 ASN A 121     -20.328  -1.128  -3.771  1.00 94.75           N  
ATOM    964  OD1 ASN A 121     -19.422   0.696  -4.719  1.00 94.75           O  
ATOM    965  N   TYR A 122     -16.922   1.700  -6.215  1.00 95.25           N  
ATOM    966  CA  TYR A 122     -16.312   3.002  -5.961  1.00 95.25           C  
ATOM    967  C   TYR A 122     -17.062   3.758  -4.879  1.00 95.25           C  
ATOM    968  CB  TYR A 122     -16.266   3.834  -7.246  1.00 95.25           C  
ATOM    969  O   TYR A 122     -16.516   4.637  -4.219  1.00 95.25           O  
ATOM    970  CG  TYR A 122     -15.289   3.314  -8.273  1.00 95.25           C  
ATOM    971  CD1 TYR A 122     -13.961   3.734  -8.281  1.00 95.25           C  
ATOM    972  CD2 TYR A 122     -15.695   2.400  -9.242  1.00 95.25           C  
ATOM    973  CE1 TYR A 122     -13.062   3.258  -9.227  1.00 95.25           C  
ATOM    974  CE2 TYR A 122     -14.805   1.919 -10.195  1.00 95.25           C  
ATOM    975  OH  TYR A 122     -12.602   1.877 -11.117  1.00 95.25           O  
ATOM    976  CZ  TYR A 122     -13.492   2.352 -10.180  1.00 95.25           C  
ATOM    977  N   ASN A 123     -18.328   3.385  -4.676  1.00 95.25           N  
ATOM    978  CA  ASN A 123     -19.125   4.016  -3.621  1.00 95.25           C  
ATOM    979  C   ASN A 123     -18.562   3.695  -2.236  1.00 95.25           C  
ATOM    980  CB  ASN A 123     -20.594   3.594  -3.717  1.00 95.25           C  
ATOM    981  O   ASN A 123     -18.562   4.547  -1.348  1.00 95.25           O  
ATOM    982  CG  ASN A 123     -21.312   4.273  -4.855  1.00 95.25           C  
ATOM    983  ND2 ASN A 123     -22.250   3.557  -5.477  1.00 95.25           N  
ATOM    984  OD1 ASN A 123     -21.047   5.434  -5.176  1.00 95.25           O  
ATOM    985  N   LYS A 124     -17.984   2.479  -2.092  1.00 94.75           N  
ATOM    986  CA  LYS A 124     -17.391   2.078  -0.819  1.00 94.75           C  
ATOM    987  C   LYS A 124     -16.094   2.854  -0.544  1.00 94.75           C  
ATOM    988  CB  LYS A 124     -17.109   0.576  -0.805  1.00 94.75           C  
ATOM    989  O   LYS A 124     -15.742   3.078   0.613  1.00 94.75           O  
ATOM    990  CG  LYS A 124     -18.359  -0.287  -0.767  1.00 94.75           C  
ATOM    991  CD  LYS A 124     -18.016  -1.765  -0.623  1.00 94.75           C  
ATOM    992  CE  LYS A 124     -19.266  -2.615  -0.456  1.00 94.75           C  
ATOM    993  NZ  LYS A 124     -18.938  -4.062  -0.291  1.00 94.75           N  
ATOM    994  N   PHE A 125     -15.438   3.215  -1.565  1.00 94.62           N  
ATOM    995  CA  PHE A 125     -14.188   3.965  -1.543  1.00 94.62           C  
ATOM    996  C   PHE A 125     -14.453   5.461  -1.438  1.00 94.62           C  
ATOM    997  CB  PHE A 125     -13.352   3.666  -2.797  1.00 94.62           C  
ATOM    998  O   PHE A 125     -13.969   6.121  -0.516  1.00 94.62           O  
ATOM    999  CG  PHE A 125     -12.336   4.727  -3.115  1.00 94.62           C  
ATOM   1000  CD1 PHE A 125     -12.352   5.375  -4.348  1.00 94.62           C  
ATOM   1001  CD2 PHE A 125     -11.367   5.078  -2.188  1.00 94.62           C  
ATOM   1002  CE1 PHE A 125     -11.406   6.355  -4.645  1.00 94.62           C  
ATOM   1003  CE2 PHE A 125     -10.422   6.059  -2.479  1.00 94.62           C  
ATOM   1004  CZ  PHE A 125     -10.445   6.695  -3.709  1.00 94.62           C  
ATOM   1005  N   LEU A 126     -15.266   6.125  -2.348  1.00 93.88           N  
ATOM   1006  CA  LEU A 126     -15.414   7.566  -2.521  1.00 93.88           C  
ATOM   1007  C   LEU A 126     -16.438   8.133  -1.548  1.00 93.88           C  
ATOM   1008  CB  LEU A 126     -15.820   7.898  -3.961  1.00 93.88           C  
ATOM   1009  O   LEU A 126     -16.266   9.234  -1.021  1.00 93.88           O  
ATOM   1010  CG  LEU A 126     -14.750   7.680  -5.035  1.00 93.88           C  
ATOM   1011  CD1 LEU A 126     -15.352   7.844  -6.422  1.00 93.88           C  
ATOM   1012  CD2 LEU A 126     -13.586   8.641  -4.832  1.00 93.88           C  
ATOM   1013  N   LYS A 127     -17.422   7.297  -1.219  1.00 91.62           N  
ATOM   1014  CA  LYS A 127     -18.500   7.789  -0.353  1.00 91.62           C  
ATOM   1015  C   LYS A 127     -18.297   7.328   1.088  1.00 91.62           C  
ATOM   1016  CB  LYS A 127     -19.859   7.324  -0.865  1.00 91.62           C  
ATOM   1017  O   LYS A 127     -18.391   8.125   2.021  1.00 91.62           O  
ATOM   1018  CG  LYS A 127     -21.031   7.902  -0.096  1.00 91.62           C  
ATOM   1019  CD  LYS A 127     -22.359   7.469  -0.704  1.00 91.62           C  
ATOM   1020  CE  LYS A 127     -23.547   8.008   0.091  1.00 91.62           C  
ATOM   1021  NZ  LYS A 127     -24.844   7.582  -0.499  1.00 91.62           N  
ATOM   1022  N   ASN A 128     -17.906   6.047   1.256  1.00 91.75           N  
ATOM   1023  CA  ASN A 128     -17.875   5.453   2.588  1.00 91.75           C  
ATOM   1024  C   ASN A 128     -16.469   5.012   2.965  1.00 91.75           C  
ATOM   1025  CB  ASN A 128     -18.844   4.273   2.676  1.00 91.75           C  
ATOM   1026  O   ASN A 128     -16.297   4.078   3.754  1.00 91.75           O  
ATOM   1027  CG  ASN A 128     -20.281   4.676   2.406  1.00 91.75           C  
ATOM   1028  ND2 ASN A 128     -20.984   3.854   1.643  1.00 91.75           N  
ATOM   1029  OD1 ASN A 128     -20.750   5.715   2.879  1.00 91.75           O  
ATOM   1030  N   GLY A 129     -15.477   5.648   2.404  1.00 95.00           N  
ATOM   1031  CA  GLY A 129     -14.102   5.258   2.672  1.00 95.00           C  
ATOM   1032  C   GLY A 129     -13.641   5.633   4.066  1.00 95.00           C  
ATOM   1033  O   GLY A 129     -14.023   6.680   4.594  1.00 95.00           O  
ATOM   1034  N   ILE A 130     -12.805   4.773   4.645  1.00 96.25           N  
ATOM   1035  CA  ILE A 130     -12.188   5.039   5.945  1.00 96.25           C  
ATOM   1036  C   ILE A 130     -11.117   6.117   5.797  1.00 96.25           C  
ATOM   1037  CB  ILE A 130     -11.578   3.758   6.551  1.00 96.25           C  
ATOM   1038  O   ILE A 130     -10.234   6.012   4.949  1.00 96.25           O  
ATOM   1039  CG1 ILE A 130     -12.625   2.637   6.594  1.00 96.25           C  
ATOM   1040  CG2 ILE A 130     -11.023   4.039   7.949  1.00 96.25           C  
ATOM   1041  CD1 ILE A 130     -12.039   1.254   6.844  1.00 96.25           C  
ATOM   1042  N   PRO A 131     -11.211   7.152   6.617  1.00 95.62           N  
ATOM   1043  CA  PRO A 131     -10.180   8.188   6.527  1.00 95.62           C  
ATOM   1044  C   PRO A 131      -8.805   7.695   6.957  1.00 95.62           C  
ATOM   1045  CB  PRO A 131     -10.688   9.273   7.477  1.00 95.62           C  
ATOM   1046  O   PRO A 131      -8.703   6.734   7.727  1.00 95.62           O  
ATOM   1047  CG  PRO A 131     -11.523   8.547   8.484  1.00 95.62           C  
ATOM   1048  CD  PRO A 131     -12.188   7.391   7.797  1.00 95.62           C  
ATOM   1049  N   TYR A 132      -7.801   8.273   6.445  1.00 96.50           N  
ATOM   1050  CA  TYR A 132      -6.434   7.980   6.852  1.00 96.50           C  
ATOM   1051  C   TYR A 132      -5.543   9.211   6.691  1.00 96.50           C  
ATOM   1052  CB  TYR A 132      -5.863   6.816   6.031  1.00 96.50           C  
ATOM   1053  O   TYR A 132      -5.867  10.125   5.930  1.00 96.50           O  
ATOM   1054  CG  TYR A 132      -5.723   7.125   4.559  1.00 96.50           C  
ATOM   1055  CD1 TYR A 132      -6.703   6.730   3.648  1.00 96.50           C  
ATOM   1056  CD2 TYR A 132      -4.613   7.809   4.074  1.00 96.50           C  
ATOM   1057  CE1 TYR A 132      -6.578   7.008   2.291  1.00 96.50           C  
ATOM   1058  CE2 TYR A 132      -4.477   8.094   2.721  1.00 96.50           C  
ATOM   1059  OH  TYR A 132      -5.332   7.969   0.495  1.00 96.50           O  
ATOM   1060  CZ  TYR A 132      -5.465   7.688   1.838  1.00 96.50           C  
ATOM   1061  N   MET A 133      -4.441   9.258   7.480  1.00 95.94           N  
ATOM   1062  CA  MET A 133      -3.441  10.312   7.391  1.00 95.94           C  
ATOM   1063  C   MET A 133      -2.078   9.812   7.855  1.00 95.94           C  
ATOM   1064  CB  MET A 133      -3.863  11.523   8.219  1.00 95.94           C  
ATOM   1065  O   MET A 133      -1.984   8.773   8.516  1.00 95.94           O  
ATOM   1066  CG  MET A 133      -3.963  11.242   9.711  1.00 95.94           C  
ATOM   1067  SD  MET A 133      -4.574  12.688  10.664  1.00 95.94           S  
ATOM   1068  CE  MET A 133      -6.344  12.289  10.750  1.00 95.94           C  
ATOM   1069  N   ASN A 134      -1.052  10.508   7.465  1.00 96.81           N  
ATOM   1070  CA  ASN A 134       0.273  10.141   7.949  1.00 96.81           C  
ATOM   1071  C   ASN A 134       0.674  10.961   9.172  1.00 96.81           C  
ATOM   1072  CB  ASN A 134       1.315  10.297   6.840  1.00 96.81           C  
ATOM   1073  O   ASN A 134      -0.102  11.789   9.648  1.00 96.81           O  
ATOM   1074  CG  ASN A 134       1.425  11.719   6.336  1.00 96.81           C  
ATOM   1075  ND2 ASN A 134       1.686  11.875   5.043  1.00 96.81           N  
ATOM   1076  OD1 ASN A 134       1.276  12.672   7.102  1.00 96.81           O  
ATOM   1077  N   GLU A 135       1.834  10.734   9.672  1.00 95.88           N  
ATOM   1078  CA  GLU A 135       2.281  11.312  10.930  1.00 95.88           C  
ATOM   1079  C   GLU A 135       2.428  12.828  10.820  1.00 95.88           C  
ATOM   1080  CB  GLU A 135       3.607  10.688  11.375  1.00 95.88           C  
ATOM   1081  O   GLU A 135       2.100  13.562  11.750  1.00 95.88           O  
ATOM   1082  CG  GLU A 135       3.473   9.273  11.906  1.00 95.88           C  
ATOM   1083  CD  GLU A 135       4.766   8.727  12.492  1.00 95.88           C  
ATOM   1084  OE1 GLU A 135       4.750   7.609  13.062  1.00 95.88           O  
ATOM   1085  OE2 GLU A 135       5.801   9.414  12.375  1.00 95.88           O  
ATOM   1086  N   GLU A 136       2.930  13.258   9.719  1.00 95.31           N  
ATOM   1087  CA  GLU A 136       3.125  14.695   9.523  1.00 95.31           C  
ATOM   1088  C   GLU A 136       1.788  15.430   9.453  1.00 95.31           C  
ATOM   1089  CB  GLU A 136       3.938  14.961   8.258  1.00 95.31           C  
ATOM   1090  O   GLU A 136       1.635  16.500  10.039  1.00 95.31           O  
ATOM   1091  CG  GLU A 136       5.395  14.539   8.359  1.00 95.31           C  
ATOM   1092  CD  GLU A 136       6.219  14.906   7.137  1.00 95.31           C  
ATOM   1093  OE1 GLU A 136       7.449  14.688   7.141  1.00 95.31           O  
ATOM   1094  OE2 GLU A 136       5.625  15.422   6.160  1.00 95.31           O  
ATOM   1095  N   GLN A 137       0.886  14.805   8.742  1.00 94.69           N  
ATOM   1096  CA  GLN A 137      -0.461  15.359   8.664  1.00 94.69           C  
ATOM   1097  C   GLN A 137      -1.130  15.375  10.039  1.00 94.69           C  
ATOM   1098  CB  GLN A 137      -1.313  14.562   7.676  1.00 94.69           C  
ATOM   1099  O   GLN A 137      -1.792  16.344  10.398  1.00 94.69           O  
ATOM   1100  CG  GLN A 137      -0.879  14.719   6.227  1.00 94.69           C  
ATOM   1101  CD  GLN A 137      -1.556  13.727   5.297  1.00 94.69           C  
ATOM   1102  NE2 GLN A 137      -1.878  14.172   4.090  1.00 94.69           N  
ATOM   1103  OE1 GLN A 137      -1.786  12.570   5.664  1.00 94.69           O  
ATOM   1104  N   GLU A 138      -0.970  14.359  10.758  1.00 94.44           N  
ATOM   1105  CA  GLU A 138      -1.522  14.281  12.109  1.00 94.44           C  
ATOM   1106  C   GLU A 138      -0.984  15.398  12.992  1.00 94.44           C  
ATOM   1107  CB  GLU A 138      -1.212  12.914  12.734  1.00 94.44           C  
ATOM   1108  O   GLU A 138      -1.738  16.016  13.750  1.00 94.44           O  
ATOM   1109  CG  GLU A 138      -1.727  12.766  14.164  1.00 94.44           C  
ATOM   1110  CD  GLU A 138      -1.435  11.398  14.758  1.00 94.44           C  
ATOM   1111  OE1 GLU A 138      -1.634  11.219  15.984  1.00 94.44           O  
ATOM   1112  OE2 GLU A 138      -1.002  10.500  14.000  1.00 94.44           O  
ATOM   1113  N   LYS A 139       0.298  15.656  12.953  1.00 93.69           N  
ATOM   1114  CA  LYS A 139       0.928  16.719  13.742  1.00 93.69           C  
ATOM   1115  C   LYS A 139       0.323  18.078  13.422  1.00 93.69           C  
ATOM   1116  CB  LYS A 139       2.438  16.734  13.492  1.00 93.69           C  
ATOM   1117  O   LYS A 139       0.073  18.875  14.328  1.00 93.69           O  
ATOM   1118  CG  LYS A 139       3.189  15.578  14.133  1.00 93.69           C  
ATOM   1119  CD  LYS A 139       4.688  15.672  13.867  1.00 93.69           C  
ATOM   1120  CE  LYS A 139       5.426  14.461  14.430  1.00 93.69           C  
ATOM   1121  NZ  LYS A 139       6.879  14.492  14.078  1.00 93.69           N  
ATOM   1122  N   LYS A 140       0.060  18.266  12.180  1.00 91.19           N  
ATOM   1123  CA  LYS A 140      -0.506  19.531  11.734  1.00 91.19           C  
ATOM   1124  C   LYS A 140      -1.925  19.719  12.266  1.00 91.19           C  
ATOM   1125  CB  LYS A 140      -0.501  19.609  10.211  1.00 91.19           C  
ATOM   1126  O   LYS A 140      -2.266  20.781  12.781  1.00 91.19           O  
ATOM   1127  CG  LYS A 140       0.885  19.781   9.602  1.00 91.19           C  
ATOM   1128  CD  LYS A 140       0.823  19.859   8.086  1.00 91.19           C  
ATOM   1129  CE  LYS A 140       2.215  19.938   7.469  1.00 91.19           C  
ATOM   1130  NZ  LYS A 140       2.164  19.922   5.977  1.00 91.19           N  
ATOM   1131  N   ILE A 141      -2.686  18.703  12.180  1.00 90.44           N  
ATOM   1132  CA  ILE A 141      -4.078  18.750  12.609  1.00 90.44           C  
ATOM   1133  C   ILE A 141      -4.141  18.859  14.133  1.00 90.44           C  
ATOM   1134  CB  ILE A 141      -4.859  17.500  12.141  1.00 90.44           C  
ATOM   1135  O   ILE A 141      -4.938  19.641  14.672  1.00 90.44           O  
ATOM   1136  CG1 ILE A 141      -5.043  17.531  10.617  1.00 90.44           C  
ATOM   1137  CG2 ILE A 141      -6.211  17.406  12.852  1.00 90.44           C  
ATOM   1138  CD1 ILE A 141      -5.723  16.297  10.047  1.00 90.44           C  
ATOM   1139  N   ARG A 142      -3.367  18.062  14.758  1.00 91.06           N  
ATOM   1140  CA  ARG A 142      -3.299  18.109  16.219  1.00 91.06           C  
ATOM   1141  C   ARG A 142      -2.961  19.516  16.703  1.00 91.06           C  
ATOM   1142  CB  ARG A 142      -2.266  17.109  16.734  1.00 91.06           C  
ATOM   1143  O   ARG A 142      -3.596  20.031  17.625  1.00 91.06           O  
ATOM   1144  CG  ARG A 142      -2.201  17.031  18.266  1.00 91.06           C  
ATOM   1145  CD  ARG A 142      -1.207  15.984  18.734  1.00 91.06           C  
ATOM   1146  NE  ARG A 142      -1.164  15.891  20.188  1.00 91.06           N  
ATOM   1147  NH1 ARG A 142      -1.732  13.656  20.266  1.00 91.06           N  
ATOM   1148  NH2 ARG A 142      -1.347  14.820  22.203  1.00 91.06           N  
ATOM   1149  CZ  ARG A 142      -1.415  14.789  20.891  1.00 91.06           C  
ATOM   1150  N   HIS A 143      -1.970  20.109  16.141  1.00 90.06           N  
ATOM   1151  CA  HIS A 143      -1.558  21.453  16.484  1.00 90.06           C  
ATOM   1152  C   HIS A 143      -2.693  22.453  16.266  1.00 90.06           C  
ATOM   1153  CB  HIS A 143      -0.335  21.875  15.664  1.00 90.06           C  
ATOM   1154  O   HIS A 143      -2.957  23.297  17.125  1.00 90.06           O  
ATOM   1155  CG  HIS A 143       0.139  23.266  15.953  1.00 90.06           C  
ATOM   1156  CD2 HIS A 143       0.009  24.406  15.250  1.00 90.06           C  
ATOM   1157  ND1 HIS A 143       0.847  23.578  17.094  1.00 90.06           N  
ATOM   1158  CE1 HIS A 143       1.131  24.875  17.078  1.00 90.06           C  
ATOM   1159  NE2 HIS A 143       0.633  25.406  15.969  1.00 90.06           N  
ATOM   1160  N   ASP A 144      -3.451  22.359  15.227  1.00 87.81           N  
ATOM   1161  CA  ASP A 144      -4.547  23.266  14.898  1.00 87.81           C  
ATOM   1162  C   ASP A 144      -5.703  23.094  15.883  1.00 87.81           C  
ATOM   1163  CB  ASP A 144      -5.031  23.016  13.469  1.00 87.81           C  
ATOM   1164  O   ASP A 144      -6.309  24.094  16.297  1.00 87.81           O  
ATOM   1165  CG  ASP A 144      -4.059  23.531  12.414  1.00 87.81           C  
ATOM   1166  OD1 ASP A 144      -3.104  24.250  12.773  1.00 87.81           O  
ATOM   1167  OD2 ASP A 144      -4.250  23.203  11.227  1.00 87.81           O  
ATOM   1168  N   ILE A 145      -5.957  21.875  16.172  1.00 86.25           N  
ATOM   1169  CA  ILE A 145      -7.070  21.578  17.078  1.00 86.25           C  
ATOM   1170  C   ILE A 145      -6.746  22.094  18.484  1.00 86.25           C  
ATOM   1171  CB  ILE A 145      -7.395  20.078  17.109  1.00 86.25           C  
ATOM   1172  O   ILE A 145      -7.582  22.719  19.125  1.00 86.25           O  
ATOM   1173  CG1 ILE A 145      -7.992  19.625  15.773  1.00 86.25           C  
ATOM   1174  CG2 ILE A 145      -8.344  19.750  18.266  1.00 86.25           C  
ATOM   1175  CD1 ILE A 145      -8.211  18.125  15.672  1.00 86.25           C  
ATOM   1176  N   LEU A 146      -5.523  21.938  18.891  1.00 84.75           N  
ATOM   1177  CA  LEU A 146      -5.125  22.312  20.234  1.00 84.75           C  
ATOM   1178  C   LEU A 146      -5.004  23.828  20.375  1.00 84.75           C  
ATOM   1179  CB  LEU A 146      -3.791  21.641  20.594  1.00 84.75           C  
ATOM   1180  O   LEU A 146      -5.344  24.375  21.422  1.00 84.75           O  
ATOM   1181  CG  LEU A 146      -3.826  20.125  20.812  1.00 84.75           C  
ATOM   1182  CD1 LEU A 146      -2.418  19.594  21.062  1.00 84.75           C  
ATOM   1183  CD2 LEU A 146      -4.754  19.781  21.969  1.00 84.75           C  
ATOM   1184  N   THR A 147      -4.566  24.531  19.359  1.00 85.00           N  
ATOM   1185  CA  THR A 147      -4.355  25.969  19.422  1.00 85.00           C  
ATOM   1186  C   THR A 147      -5.645  26.719  19.109  1.00 85.00           C  
ATOM   1187  CB  THR A 147      -3.244  26.422  18.453  1.00 85.00           C  
ATOM   1188  O   THR A 147      -5.715  27.938  19.266  1.00 85.00           O  
ATOM   1189  CG2 THR A 147      -1.910  25.766  18.812  1.00 85.00           C  
ATOM   1190  OG1 THR A 147      -3.602  26.047  17.125  1.00 85.00           O  
ATOM   1191  N   GLY A 148      -6.695  26.016  18.719  1.00 77.75           N  
ATOM   1192  CA  GLY A 148      -7.945  26.672  18.359  1.00 77.75           C  
ATOM   1193  C   GLY A 148      -7.871  27.406  17.031  1.00 77.75           C  
ATOM   1194  O   GLY A 148      -8.727  28.234  16.734  1.00 77.75           O  
ATOM   1195  N   ASN A 149      -6.727  27.297  16.344  1.00 77.06           N  
ATOM   1196  CA  ASN A 149      -6.516  27.938  15.039  1.00 77.06           C  
ATOM   1197  C   ASN A 149      -7.148  27.125  13.914  1.00 77.06           C  
ATOM   1198  CB  ASN A 149      -5.020  28.141  14.781  1.00 77.06           C  
ATOM   1199  O   ASN A 149      -6.688  27.188  12.773  1.00 77.06           O  
ATOM   1200  CG  ASN A 149      -4.418  29.234  15.641  1.00 77.06           C  
ATOM   1201  ND2 ASN A 149      -3.094  29.234  15.742  1.00 77.06           N  
ATOM   1202  OD1 ASN A 149      -5.137  30.062  16.203  1.00 77.06           O  
ATOM   1203  N   TRP A 150      -8.211  26.484  14.328  1.00 72.56           N  
ATOM   1204  CA  TRP A 150      -8.844  25.656  13.312  1.00 72.56           C  
ATOM   1205  C   TRP A 150      -9.617  26.516  12.312  1.00 72.56           C  
ATOM   1206  CB  TRP A 150      -9.781  24.625  13.961  1.00 72.56           C  
ATOM   1207  O   TRP A 150     -10.383  27.391  12.711  1.00 72.56           O  
ATOM   1208  CG  TRP A 150     -10.859  24.125  13.047  1.00 72.56           C  
ATOM   1209  CD1 TRP A 150     -12.180  24.500  13.055  1.00 72.56           C  
ATOM   1210  CD2 TRP A 150     -10.711  23.172  12.000  1.00 72.56           C  
ATOM   1211  CE2 TRP A 150     -11.984  22.984  11.414  1.00 72.56           C  
ATOM   1212  CE3 TRP A 150      -9.625  22.422  11.508  1.00 72.56           C  
ATOM   1213  NE1 TRP A 150     -12.859  23.812  12.070  1.00 72.56           N  
ATOM   1214  CH2 TRP A 150     -11.125  21.406   9.883  1.00 72.56           C  
ATOM   1215  CZ2 TRP A 150     -12.203  22.109  10.344  1.00 72.56           C  
ATOM   1216  CZ3 TRP A 150      -9.844  21.562  10.445  1.00 72.56           C  
ATOM   1217  N   ARG A 151      -9.438  26.375  10.938  1.00 69.69           N  
ATOM   1218  CA  ARG A 151     -10.133  27.094   9.875  1.00 69.69           C  
ATOM   1219  C   ARG A 151     -10.984  26.156   9.031  1.00 69.69           C  
ATOM   1220  CB  ARG A 151      -9.125  27.828   8.984  1.00 69.69           C  
ATOM   1221  O   ARG A 151     -10.539  25.078   8.664  1.00 69.69           O  
ATOM   1222  CG  ARG A 151      -8.383  28.953   9.695  1.00 69.69           C  
ATOM   1223  CD  ARG A 151      -7.453  29.703   8.750  1.00 69.69           C  
ATOM   1224  NE  ARG A 151      -6.723  30.766   9.438  1.00 69.69           N  
ATOM   1225  NH1 ARG A 151      -5.570  31.469   7.559  1.00 69.69           N  
ATOM   1226  NH2 ARG A 151      -5.230  32.500   9.570  1.00 69.69           N  
ATOM   1227  CZ  ARG A 151      -5.844  31.578   8.852  1.00 69.69           C  
ATOM   1228  N   VAL A 152     -12.312  26.562   8.930  1.00 67.75           N  
ATOM   1229  CA  VAL A 152     -13.234  25.859   8.031  1.00 67.75           C  
ATOM   1230  C   VAL A 152     -12.875  26.172   6.582  1.00 67.75           C  
ATOM   1231  CB  VAL A 152     -14.703  26.250   8.320  1.00 67.75           C  
ATOM   1232  O   VAL A 152     -12.758  27.344   6.203  1.00 67.75           O  
ATOM   1233  CG1 VAL A 152     -15.648  25.484   7.391  1.00 67.75           C  
ATOM   1234  CG2 VAL A 152     -15.047  25.969   9.781  1.00 67.75           C  
ATOM   1235  N   ARG A 153     -12.312  25.250   5.801  1.00 63.47           N  
ATOM   1236  CA  ARG A 153     -11.867  25.578   4.449  1.00 63.47           C  
ATOM   1237  C   ARG A 153     -13.047  25.641   3.480  1.00 63.47           C  
ATOM   1238  CB  ARG A 153     -10.836  24.562   3.963  1.00 63.47           C  
ATOM   1239  O   ARG A 153     -13.141  26.547   2.662  1.00 63.47           O  
ATOM   1240  CG  ARG A 153      -9.836  25.125   2.973  1.00 63.47           C  
ATOM   1241  CD  ARG A 153      -8.875  24.047   2.475  1.00 63.47           C  
ATOM   1242  NE  ARG A 153      -7.895  24.594   1.537  1.00 63.47           N  
ATOM   1243  NH1 ARG A 153      -7.207  22.531   0.735  1.00 63.47           N  
ATOM   1244  NH2 ARG A 153      -6.270  24.469  -0.082  1.00 63.47           N  
ATOM   1245  CZ  ARG A 153      -7.125  23.859   0.732  1.00 63.47           C  
ATOM   1246  N   SER A 154     -13.992  24.422   3.500  1.00 59.53           N  
ATOM   1247  CA  SER A 154     -14.758  24.266   2.270  1.00 59.53           C  
ATOM   1248  C   SER A 154     -15.930  25.250   2.227  1.00 59.53           C  
ATOM   1249  CB  SER A 154     -15.273  22.844   2.127  1.00 59.53           C  
ATOM   1250  O   SER A 154     -16.547  25.531   3.258  1.00 59.53           O  
ATOM   1251  OG  SER A 154     -14.484  21.938   2.879  1.00 59.53           O  
ATOM   1252  N   SER A 155     -16.062  26.047   1.046  1.00 54.22           N  
ATOM   1253  CA  SER A 155     -17.094  27.031   0.770  1.00 54.22           C  
ATOM   1254  C   SER A 155     -18.484  26.484   1.106  1.00 54.22           C  
ATOM   1255  CB  SER A 155     -17.062  27.453  -0.698  1.00 54.22           C  
ATOM   1256  O   SER A 155     -19.266  27.141   1.791  1.00 54.22           O  
ATOM   1257  OG  SER A 155     -17.250  26.344  -1.554  1.00 54.22           O  
ATOM   1258  N   PRO A 156     -18.766  25.141   0.496  1.00 54.66           N  
ATOM   1259  CA  PRO A 156     -20.109  24.672   0.836  1.00 54.66           C  
ATOM   1260  C   PRO A 156     -20.312  24.484   2.338  1.00 54.66           C  
ATOM   1261  CB  PRO A 156     -20.219  23.344   0.097  1.00 54.66           C  
ATOM   1262  O   PRO A 156     -21.406  24.703   2.855  1.00 54.66           O  
ATOM   1263  CG  PRO A 156     -18.969  23.250  -0.717  1.00 54.66           C  
ATOM   1264  CD  PRO A 156     -18.047  24.359  -0.300  1.00 54.66           C  
ATOM   1265  N   ASP A 157     -19.188  24.328   3.006  1.00 69.19           N  
ATOM   1266  CA  ASP A 157     -19.250  24.109   4.445  1.00 69.19           C  
ATOM   1267  C   ASP A 157     -19.422  25.438   5.199  1.00 69.19           C  
ATOM   1268  CB  ASP A 157     -17.984  23.391   4.938  1.00 69.19           C  
ATOM   1269  O   ASP A 157     -20.141  25.500   6.191  1.00 69.19           O  
ATOM   1270  CG  ASP A 157     -17.984  21.906   4.602  1.00 69.19           C  
ATOM   1271  OD1 ASP A 157     -19.062  21.359   4.277  1.00 69.19           O  
ATOM   1272  OD2 ASP A 157     -16.906  21.297   4.664  1.00 69.19           O  
ATOM   1273  N   LYS A 158     -18.969  26.531   4.520  1.00 77.50           N  
ATOM   1274  CA  LYS A 158     -19.047  27.828   5.184  1.00 77.50           C  
ATOM   1275  C   LYS A 158     -20.469  28.359   5.215  1.00 77.50           C  
ATOM   1276  CB  LYS A 158     -18.125  28.828   4.492  1.00 77.50           C  
ATOM   1277  O   LYS A 158     -20.922  28.906   6.223  1.00 77.50           O  
ATOM   1278  CG  LYS A 158     -16.641  28.594   4.750  1.00 77.50           C  
ATOM   1279  CD  LYS A 158     -15.789  29.703   4.148  1.00 77.50           C  
ATOM   1280  CE  LYS A 158     -14.305  29.453   4.359  1.00 77.50           C  
ATOM   1281  NZ  LYS A 158     -13.469  30.531   3.762  1.00 77.50           N  
ATOM   1282  N   ASP A 159     -21.203  28.219   4.039  1.00 82.75           N  
ATOM   1283  CA  ASP A 159     -22.594  28.672   3.955  1.00 82.75           C  
ATOM   1284  C   ASP A 159     -23.484  27.891   4.918  1.00 82.75           C  
ATOM   1285  CB  ASP A 159     -23.109  28.531   2.523  1.00 82.75           C  
ATOM   1286  O   ASP A 159     -24.344  28.484   5.582  1.00 82.75           O  
ATOM   1287  CG  ASP A 159     -22.469  29.516   1.559  1.00 82.75           C  
ATOM   1288  OD1 ASP A 159     -22.047  30.609   1.993  1.00 82.75           O  
ATOM   1289  OD2 ASP A 159     -22.391  29.203   0.353  1.00 82.75           O  
ATOM   1290  N   GLN A 160     -23.250  26.594   4.867  1.00 82.50           N  
ATOM   1291  CA  GLN A 160     -24.000  25.750   5.785  1.00 82.50           C  
ATOM   1292  C   GLN A 160     -23.688  26.109   7.238  1.00 82.50           C  
ATOM   1293  CB  GLN A 160     -23.703  24.281   5.523  1.00 82.50           C  
ATOM   1294  O   GLN A 160     -24.578  26.125   8.086  1.00 82.50           O  
ATOM   1295  CG  GLN A 160     -24.594  23.328   6.309  1.00 82.50           C  
ATOM   1296  CD  GLN A 160     -24.266  21.859   6.047  1.00 82.50           C  
ATOM   1297  NE2 GLN A 160     -25.281  21.062   5.762  1.00 82.50           N  
ATOM   1298  OE1 GLN A 160     -23.094  21.453   6.102  1.00 82.50           O  
ATOM   1299  N   ILE A 161     -22.438  26.328   7.516  1.00 84.56           N  
ATOM   1300  CA  ILE A 161     -22.016  26.672   8.867  1.00 84.56           C  
ATOM   1301  C   ILE A 161     -22.641  28.000   9.281  1.00 84.56           C  
ATOM   1302  CB  ILE A 161     -20.469  26.750   8.969  1.00 84.56           C  
ATOM   1303  O   ILE A 161     -23.047  28.156  10.438  1.00 84.56           O  
ATOM   1304  CG1 ILE A 161     -19.859  25.344   8.859  1.00 84.56           C  
ATOM   1305  CG2 ILE A 161     -20.047  27.422  10.281  1.00 84.56           C  
ATOM   1306  CD1 ILE A 161     -18.328  25.344   8.875  1.00 84.56           C  
ATOM   1307  N   LYS A 162     -22.688  28.938   8.375  1.00 88.25           N  
ATOM   1308  CA  LYS A 162     -23.328  30.219   8.633  1.00 88.25           C  
ATOM   1309  C   LYS A 162     -24.812  30.047   8.992  1.00 88.25           C  
ATOM   1310  CB  LYS A 162     -23.203  31.141   7.418  1.00 88.25           C  
ATOM   1311  O   LYS A 162     -25.312  30.688   9.914  1.00 88.25           O  
ATOM   1312  CG  LYS A 162     -23.656  32.562   7.672  1.00 88.25           C  
ATOM   1313  CD  LYS A 162     -23.422  33.469   6.457  1.00 88.25           C  
ATOM   1314  CE  LYS A 162     -23.953  34.875   6.676  1.00 88.25           C  
ATOM   1315  NZ  LYS A 162     -23.750  35.750   5.477  1.00 88.25           N  
ATOM   1316  N   VAL A 163     -25.484  29.172   8.188  1.00 89.88           N  
ATOM   1317  CA  VAL A 163     -26.891  28.875   8.430  1.00 89.88           C  
ATOM   1318  C   VAL A 163     -27.062  28.281   9.828  1.00 89.88           C  
ATOM   1319  CB  VAL A 163     -27.453  27.922   7.363  1.00 89.88           C  
ATOM   1320  O   VAL A 163     -27.969  28.656  10.562  1.00 89.88           O  
ATOM   1321  CG1 VAL A 163     -28.875  27.484   7.734  1.00 89.88           C  
ATOM   1322  CG2 VAL A 163     -27.453  28.594   5.988  1.00 89.88           C  
ATOM   1323  N   VAL A 164     -26.141  27.391  10.141  1.00 90.31           N  
ATOM   1324  CA  VAL A 164     -26.203  26.703  11.430  1.00 90.31           C  
ATOM   1325  C   VAL A 164     -25.969  27.703  12.562  1.00 90.31           C  
ATOM   1326  CB  VAL A 164     -25.156  25.562  11.508  1.00 90.31           C  
ATOM   1327  O   VAL A 164     -26.688  27.688  13.562  1.00 90.31           O  
ATOM   1328  CG1 VAL A 164     -25.047  25.031  12.930  1.00 90.31           C  
ATOM   1329  CG2 VAL A 164     -25.531  24.438  10.539  1.00 90.31           C  
ATOM   1330  N   ILE A 165     -25.000  28.594  12.375  1.00 90.56           N  
ATOM   1331  CA  ILE A 165     -24.688  29.594  13.391  1.00 90.56           C  
ATOM   1332  C   ILE A 165     -25.891  30.500  13.609  1.00 90.56           C  
ATOM   1333  CB  ILE A 165     -23.453  30.422  13.000  1.00 90.56           C  
ATOM   1334  O   ILE A 165     -26.234  30.828  14.742  1.00 90.56           O  
ATOM   1335  CG1 ILE A 165     -22.188  29.562  13.086  1.00 90.56           C  
ATOM   1336  CG2 ILE A 165     -23.328  31.656  13.883  1.00 90.56           C  
ATOM   1337  CD1 ILE A 165     -20.922  30.266  12.594  1.00 90.56           C  
ATOM   1338  N   ASP A 166     -26.516  30.938  12.453  1.00 92.56           N  
ATOM   1339  CA  ASP A 166     -27.688  31.812  12.531  1.00 92.56           C  
ATOM   1340  C   ASP A 166     -28.844  31.109  13.242  1.00 92.56           C  
ATOM   1341  CB  ASP A 166     -28.125  32.250  11.125  1.00 92.56           C  
ATOM   1342  O   ASP A 166     -29.516  31.703  14.086  1.00 92.56           O  
ATOM   1343  CG  ASP A 166     -27.203  33.281  10.516  1.00 92.56           C  
ATOM   1344  OD1 ASP A 166     -26.391  33.875  11.242  1.00 92.56           O  
ATOM   1345  OD2 ASP A 166     -27.281  33.500   9.281  1.00 92.56           O  
ATOM   1346  N   GLU A 167     -29.047  29.859  12.930  1.00 93.75           N  
ATOM   1347  CA  GLU A 167     -30.125  29.062  13.523  1.00 93.75           C  
ATOM   1348  C   GLU A 167     -29.922  28.891  15.023  1.00 93.75           C  
ATOM   1349  CB  GLU A 167     -30.188  27.688  12.852  1.00 93.75           C  
ATOM   1350  O   GLU A 167     -30.859  29.031  15.805  1.00 93.75           O  
ATOM   1351  CG  GLU A 167     -31.391  26.844  13.281  1.00 93.75           C  
ATOM   1352  CD  GLU A 167     -31.484  25.516  12.570  1.00 93.75           C  
ATOM   1353  OE1 GLU A 167     -32.406  24.719  12.875  1.00 93.75           O  
ATOM   1354  OE2 GLU A 167     -30.625  25.250  11.703  1.00 93.75           O  
ATOM   1355  N   VAL A 168     -28.672  28.609  15.430  1.00 94.31           N  
ATOM   1356  CA  VAL A 168     -28.359  28.406  16.844  1.00 94.31           C  
ATOM   1357  C   VAL A 168     -28.469  29.734  17.594  1.00 94.31           C  
ATOM   1358  CB  VAL A 168     -26.953  27.797  17.031  1.00 94.31           C  
ATOM   1359  O   VAL A 168     -28.953  29.781  18.719  1.00 94.31           O  
ATOM   1360  CG1 VAL A 168     -26.609  27.688  18.500  1.00 94.31           C  
ATOM   1361  CG2 VAL A 168     -26.875  26.422  16.359  1.00 94.31           C  
ATOM   1362  N   THR A 169     -28.062  30.812  16.969  1.00 94.19           N  
ATOM   1363  CA  THR A 169     -28.125  32.125  17.578  1.00 94.19           C  
ATOM   1364  C   THR A 169     -29.562  32.562  17.812  1.00 94.19           C  
ATOM   1365  CB  THR A 169     -27.406  33.188  16.719  1.00 94.19           C  
ATOM   1366  O   THR A 169     -29.906  33.094  18.875  1.00 94.19           O  
ATOM   1367  CG2 THR A 169     -27.406  34.562  17.391  1.00 94.19           C  
ATOM   1368  OG1 THR A 169     -26.047  32.781  16.500  1.00 94.19           O  
ATOM   1369  N   ARG A 170     -30.484  32.312  16.812  1.00 94.50           N  
ATOM   1370  CA  ARG A 170     -31.906  32.625  16.953  1.00 94.50           C  
ATOM   1371  C   ARG A 170     -32.531  31.812  18.078  1.00 94.50           C  
ATOM   1372  CB  ARG A 170     -32.625  32.375  15.633  1.00 94.50           C  
ATOM   1373  O   ARG A 170     -33.344  32.344  18.844  1.00 94.50           O  
ATOM   1374  CG  ARG A 170     -32.438  33.469  14.594  1.00 94.50           C  
ATOM   1375  CD  ARG A 170     -33.375  33.312  13.398  1.00 94.50           C  
ATOM   1376  NE  ARG A 170     -33.031  32.094  12.625  1.00 94.50           N  
ATOM   1377  NH1 ARG A 170     -34.812  32.281  11.188  1.00 94.50           N  
ATOM   1378  NH2 ARG A 170     -33.344  30.562  10.961  1.00 94.50           N  
ATOM   1379  CZ  ARG A 170     -33.719  31.656  11.594  1.00 94.50           C  
ATOM   1380  N   TRP A 171     -32.188  30.547  18.125  1.00 95.38           N  
ATOM   1381  CA  TRP A 171     -32.688  29.641  19.141  1.00 95.38           C  
ATOM   1382  C   TRP A 171     -32.219  30.078  20.531  1.00 95.38           C  
ATOM   1383  CB  TRP A 171     -32.250  28.219  18.859  1.00 95.38           C  
ATOM   1384  O   TRP A 171     -33.000  30.062  21.484  1.00 95.38           O  
ATOM   1385  CG  TRP A 171     -32.500  27.266  20.000  1.00 95.38           C  
ATOM   1386  CD1 TRP A 171     -33.719  26.719  20.359  1.00 95.38           C  
ATOM   1387  CD2 TRP A 171     -31.531  26.750  20.922  1.00 95.38           C  
ATOM   1388  CE2 TRP A 171     -32.219  25.891  21.812  1.00 95.38           C  
ATOM   1389  CE3 TRP A 171     -30.156  26.922  21.062  1.00 95.38           C  
ATOM   1390  NE1 TRP A 171     -33.531  25.891  21.453  1.00 95.38           N  
ATOM   1391  CH2 TRP A 171     -30.219  25.406  22.969  1.00 95.38           C  
ATOM   1392  CZ2 TRP A 171     -31.562  25.219  22.844  1.00 95.38           C  
ATOM   1393  CZ3 TRP A 171     -29.500  26.250  22.094  1.00 95.38           C  
ATOM   1394  N   LEU A 172     -30.969  30.547  20.609  1.00 93.88           N  
ATOM   1395  CA  LEU A 172     -30.359  30.922  21.875  1.00 93.88           C  
ATOM   1396  C   LEU A 172     -31.078  32.125  22.484  1.00 93.88           C  
ATOM   1397  CB  LEU A 172     -28.875  31.250  21.688  1.00 93.88           C  
ATOM   1398  O   LEU A 172     -31.188  32.250  23.703  1.00 93.88           O  
ATOM   1399  CG  LEU A 172     -27.922  30.047  21.688  1.00 93.88           C  
ATOM   1400  CD1 LEU A 172     -26.516  30.500  21.312  1.00 93.88           C  
ATOM   1401  CD2 LEU A 172     -27.922  29.375  23.062  1.00 93.88           C  
ATOM   1402  N   GLU A 173     -31.625  33.031  21.641  1.00 92.94           N  
ATOM   1403  CA  GLU A 173     -32.312  34.250  22.109  1.00 92.94           C  
ATOM   1404  C   GLU A 173     -33.562  33.875  22.922  1.00 92.94           C  
ATOM   1405  CB  GLU A 173     -32.719  35.125  20.938  1.00 92.94           C  
ATOM   1406  O   GLU A 173     -33.906  34.531  23.906  1.00 92.94           O  
ATOM   1407  CG  GLU A 173     -31.531  35.875  20.312  1.00 92.94           C  
ATOM   1408  CD  GLU A 173     -31.906  36.719  19.109  1.00 92.94           C  
ATOM   1409  OE1 GLU A 173     -31.016  37.375  18.516  1.00 92.94           O  
ATOM   1410  OE2 GLU A 173     -33.125  36.719  18.766  1.00 92.94           O  
ATOM   1411  N   LEU A 174     -34.156  32.750  22.609  1.00 94.38           N  
ATOM   1412  CA  LEU A 174     -35.406  32.344  23.234  1.00 94.38           C  
ATOM   1413  C   LEU A 174     -35.188  31.219  24.234  1.00 94.38           C  
ATOM   1414  CB  LEU A 174     -36.438  31.906  22.172  1.00 94.38           C  
ATOM   1415  O   LEU A 174     -36.062  30.953  25.078  1.00 94.38           O  
ATOM   1416  CG  LEU A 174     -36.844  32.969  21.172  1.00 94.38           C  
ATOM   1417  CD1 LEU A 174     -37.562  32.344  19.984  1.00 94.38           C  
ATOM   1418  CD2 LEU A 174     -37.719  34.031  21.844  1.00 94.38           C  
ATOM   1419  N   ALA A 175     -34.062  30.656  24.266  1.00 94.88           N  
ATOM   1420  CA  ALA A 175     -33.812  29.422  25.000  1.00 94.88           C  
ATOM   1421  C   ALA A 175     -33.438  29.719  26.453  1.00 94.88           C  
ATOM   1422  CB  ALA A 175     -32.719  28.609  24.328  1.00 94.88           C  
ATOM   1423  O   ALA A 175     -32.750  30.703  26.734  1.00 94.88           O  
ATOM   1424  N   LYS A 176     -34.000  28.891  27.391  1.00 94.56           N  
ATOM   1425  CA  LYS A 176     -33.625  28.938  28.797  1.00 94.56           C  
ATOM   1426  C   LYS A 176     -32.469  27.969  29.078  1.00 94.56           C  
ATOM   1427  CB  LYS A 176     -34.812  28.609  29.688  1.00 94.56           C  
ATOM   1428  O   LYS A 176     -32.281  26.984  28.359  1.00 94.56           O  
ATOM   1429  CG  LYS A 176     -35.969  29.578  29.547  1.00 94.56           C  
ATOM   1430  CD  LYS A 176     -37.156  29.172  30.438  1.00 94.56           C  
ATOM   1431  CE  LYS A 176     -38.344  30.109  30.234  1.00 94.56           C  
ATOM   1432  NZ  LYS A 176     -39.531  29.688  31.047  1.00 94.56           N  
ATOM   1433  N   GLU A 177     -31.641  28.344  30.109  1.00 93.12           N  
ATOM   1434  CA  GLU A 177     -30.562  27.453  30.500  1.00 93.12           C  
ATOM   1435  C   GLU A 177     -31.047  26.016  30.672  1.00 93.12           C  
ATOM   1436  CB  GLU A 177     -29.906  27.938  31.781  1.00 93.12           C  
ATOM   1437  O   GLU A 177     -32.062  25.781  31.328  1.00 93.12           O  
ATOM   1438  CG  GLU A 177     -28.656  27.156  32.188  1.00 93.12           C  
ATOM   1439  CD  GLU A 177     -27.984  27.703  33.438  1.00 93.12           C  
ATOM   1440  OE1 GLU A 177     -27.125  26.984  34.000  1.00 93.12           O  
ATOM   1441  OE2 GLU A 177     -28.312  28.844  33.844  1.00 93.12           O  
ATOM   1442  N   GLY A 178     -30.453  24.969  29.953  1.00 92.75           N  
ATOM   1443  CA  GLY A 178     -30.812  23.562  30.047  1.00 92.75           C  
ATOM   1444  C   GLY A 178     -31.578  23.062  28.828  1.00 92.75           C  
ATOM   1445  O   GLY A 178     -31.750  21.859  28.641  1.00 92.75           O  
ATOM   1446  N   ASP A 179     -32.062  24.047  28.016  1.00 95.94           N  
ATOM   1447  CA  ASP A 179     -32.781  23.688  26.812  1.00 95.94           C  
ATOM   1448  C   ASP A 179     -31.859  23.062  25.766  1.00 95.94           C  
ATOM   1449  CB  ASP A 179     -33.500  24.906  26.219  1.00 95.94           C  
ATOM   1450  O   ASP A 179     -30.688  23.406  25.703  1.00 95.94           O  
ATOM   1451  CG  ASP A 179     -34.719  25.328  27.016  1.00 95.94           C  
ATOM   1452  OD1 ASP A 179     -35.094  24.625  27.969  1.00 95.94           O  
ATOM   1453  OD2 ASP A 179     -35.312  26.391  26.672  1.00 95.94           O  
ATOM   1454  N   TRP A 180     -32.375  22.094  25.000  1.00 94.62           N  
ATOM   1455  CA  TRP A 180     -31.625  21.391  23.969  1.00 94.62           C  
ATOM   1456  C   TRP A 180     -32.156  21.719  22.578  1.00 94.62           C  
ATOM   1457  CB  TRP A 180     -31.688  19.875  24.203  1.00 94.62           C  
ATOM   1458  O   TRP A 180     -33.375  21.969  22.406  1.00 94.62           O  
ATOM   1459  CG  TRP A 180     -31.000  19.438  25.469  1.00 94.62           C  
ATOM   1460  CD1 TRP A 180     -31.531  19.406  26.719  1.00 94.62           C  
ATOM   1461  CD2 TRP A 180     -29.656  18.969  25.578  1.00 94.62           C  
ATOM   1462  CE2 TRP A 180     -29.438  18.672  26.953  1.00 94.62           C  
ATOM   1463  CE3 TRP A 180     -28.609  18.781  24.672  1.00 94.62           C  
ATOM   1464  NE1 TRP A 180     -30.594  18.938  27.625  1.00 94.62           N  
ATOM   1465  CH2 TRP A 180     -27.203  18.000  26.500  1.00 94.62           C  
ATOM   1466  CZ2 TRP A 180     -28.219  18.188  27.422  1.00 94.62           C  
ATOM   1467  CZ3 TRP A 180     -27.391  18.297  25.141  1.00 94.62           C  
ATOM   1468  N   MET A 181     -31.234  21.797  21.594  1.00 93.75           N  
ATOM   1469  CA  MET A 181     -31.562  21.906  20.172  1.00 93.75           C  
ATOM   1470  C   MET A 181     -30.766  20.891  19.344  1.00 93.75           C  
ATOM   1471  CB  MET A 181     -31.281  23.328  19.656  1.00 93.75           C  
ATOM   1472  O   MET A 181     -29.578  20.719  19.562  1.00 93.75           O  
ATOM   1473  CG  MET A 181     -31.531  23.500  18.172  1.00 93.75           C  
ATOM   1474  SD  MET A 181     -31.109  25.188  17.578  1.00 93.75           S  
ATOM   1475  CE  MET A 181     -31.516  25.016  15.812  1.00 93.75           C  
ATOM   1476  N   THR A 182     -31.484  20.234  18.484  1.00 93.12           N  
ATOM   1477  CA  THR A 182     -30.859  19.250  17.625  1.00 93.12           C  
ATOM   1478  C   THR A 182     -30.672  19.797  16.219  1.00 93.12           C  
ATOM   1479  CB  THR A 182     -31.672  17.953  17.578  1.00 93.12           C  
ATOM   1480  O   THR A 182     -31.609  20.328  15.625  1.00 93.12           O  
ATOM   1481  CG2 THR A 182     -30.969  16.891  16.734  1.00 93.12           C  
ATOM   1482  OG1 THR A 182     -31.844  17.438  18.906  1.00 93.12           O  
ATOM   1483  N   LEU A 183     -29.453  19.734  15.773  1.00 91.44           N  
ATOM   1484  CA  LEU A 183     -29.156  20.062  14.391  1.00 91.44           C  
ATOM   1485  C   LEU A 183     -29.062  18.812  13.531  1.00 91.44           C  
ATOM   1486  CB  LEU A 183     -27.844  20.844  14.297  1.00 91.44           C  
ATOM   1487  O   LEU A 183     -28.016  18.172  13.461  1.00 91.44           O  
ATOM   1488  CG  LEU A 183     -27.781  22.156  15.078  1.00 91.44           C  
ATOM   1489  CD1 LEU A 183     -26.344  22.656  15.172  1.00 91.44           C  
ATOM   1490  CD2 LEU A 183     -28.672  23.203  14.438  1.00 91.44           C  
ATOM   1491  N   PRO A 184     -30.250  18.516  12.812  1.00 87.88           N  
ATOM   1492  CA  PRO A 184     -30.297  17.266  12.039  1.00 87.88           C  
ATOM   1493  C   PRO A 184     -29.531  17.359  10.719  1.00 87.88           C  
ATOM   1494  CB  PRO A 184     -31.797  17.062  11.789  1.00 87.88           C  
ATOM   1495  O   PRO A 184     -29.266  18.469  10.234  1.00 87.88           O  
ATOM   1496  CG  PRO A 184     -32.344  18.453  11.742  1.00 87.88           C  
ATOM   1497  CD  PRO A 184     -31.578  19.328  12.680  1.00 87.88           C  
ATOM   1498  N   GLY A 185     -28.938  16.297  10.227  1.00 84.00           N  
ATOM   1499  CA  GLY A 185     -28.391  16.203   8.883  1.00 84.00           C  
ATOM   1500  C   GLY A 185     -26.891  16.469   8.836  1.00 84.00           C  
ATOM   1501  O   GLY A 185     -26.312  16.562   7.754  1.00 84.00           O  
ATOM   1502  N   ILE A 186     -26.312  16.781   9.992  1.00 84.12           N  
ATOM   1503  CA  ILE A 186     -24.875  17.031  10.039  1.00 84.12           C  
ATOM   1504  C   ILE A 186     -24.156  15.797  10.562  1.00 84.12           C  
ATOM   1505  CB  ILE A 186     -24.547  18.266  10.930  1.00 84.12           C  
ATOM   1506  O   ILE A 186     -24.281  15.438  11.734  1.00 84.12           O  
ATOM   1507  CG1 ILE A 186     -25.328  19.484  10.453  1.00 84.12           C  
ATOM   1508  CG2 ILE A 186     -23.047  18.531  10.930  1.00 84.12           C  
ATOM   1509  CD1 ILE A 186     -25.266  20.672  11.414  1.00 84.12           C  
ATOM   1510  N   THR A 187     -23.516  15.078   9.664  1.00 82.19           N  
ATOM   1511  CA  THR A 187     -22.891  13.812  10.039  1.00 82.19           C  
ATOM   1512  C   THR A 187     -21.422  13.797   9.656  1.00 82.19           C  
ATOM   1513  CB  THR A 187     -23.609  12.617   9.383  1.00 82.19           C  
ATOM   1514  O   THR A 187     -20.938  14.695   8.953  1.00 82.19           O  
ATOM   1515  CG2 THR A 187     -25.078  12.547   9.805  1.00 82.19           C  
ATOM   1516  OG1 THR A 187     -23.547  12.750   7.957  1.00 82.19           O  
ATOM   1517  N   GLY A 188     -20.656  12.891  10.203  1.00 81.56           N  
ATOM   1518  CA  GLY A 188     -19.250  12.703   9.883  1.00 81.56           C  
ATOM   1519  C   GLY A 188     -18.375  13.859  10.336  1.00 81.56           C  
ATOM   1520  O   GLY A 188     -18.578  14.398  11.430  1.00 81.56           O  
ATOM   1521  N   PHE A 189     -17.406  14.258   9.484  1.00 84.75           N  
ATOM   1522  CA  PHE A 189     -16.453  15.297   9.836  1.00 84.75           C  
ATOM   1523  C   PHE A 189     -17.109  16.672   9.852  1.00 84.75           C  
ATOM   1524  CB  PHE A 189     -15.273  15.289   8.852  1.00 84.75           C  
ATOM   1525  O   PHE A 189     -16.641  17.578  10.539  1.00 84.75           O  
ATOM   1526  CG  PHE A 189     -14.250  14.219   9.133  1.00 84.75           C  
ATOM   1527  CD1 PHE A 189     -13.625  14.141  10.367  1.00 84.75           C  
ATOM   1528  CD2 PHE A 189     -13.922  13.289   8.156  1.00 84.75           C  
ATOM   1529  CE1 PHE A 189     -12.680  13.148  10.633  1.00 84.75           C  
ATOM   1530  CE2 PHE A 189     -12.984  12.289   8.414  1.00 84.75           C  
ATOM   1531  CZ  PHE A 189     -12.359  12.227   9.648  1.00 84.75           C  
ATOM   1532  N   GLN A 190     -18.219  16.766   9.156  1.00 85.25           N  
ATOM   1533  CA  GLN A 190     -18.984  18.000   9.195  1.00 85.25           C  
ATOM   1534  C   GLN A 190     -19.500  18.297  10.609  1.00 85.25           C  
ATOM   1535  CB  GLN A 190     -20.156  17.953   8.219  1.00 85.25           C  
ATOM   1536  O   GLN A 190     -19.516  19.438  11.047  1.00 85.25           O  
ATOM   1537  CG  GLN A 190     -19.750  18.062   6.758  1.00 85.25           C  
ATOM   1538  CD  GLN A 190     -20.938  18.000   5.809  1.00 85.25           C  
ATOM   1539  NE2 GLN A 190     -20.656  18.062   4.508  1.00 85.25           N  
ATOM   1540  OE1 GLN A 190     -22.078  17.906   6.234  1.00 85.25           O  
ATOM   1541  N   ALA A 191     -19.938  17.297  11.297  1.00 89.06           N  
ATOM   1542  CA  ALA A 191     -20.406  17.422  12.672  1.00 89.06           C  
ATOM   1543  C   ALA A 191     -19.312  17.969  13.586  1.00 89.06           C  
ATOM   1544  CB  ALA A 191     -20.906  16.078  13.188  1.00 89.06           C  
ATOM   1545  O   ALA A 191     -19.578  18.844  14.414  1.00 89.06           O  
ATOM   1546  N   PHE A 192     -18.094  17.438  13.391  1.00 88.31           N  
ATOM   1547  CA  PHE A 192     -16.984  17.906  14.195  1.00 88.31           C  
ATOM   1548  C   PHE A 192     -16.672  19.375  13.898  1.00 88.31           C  
ATOM   1549  CB  PHE A 192     -15.734  17.062  13.938  1.00 88.31           C  
ATOM   1550  O   PHE A 192     -16.422  20.156  14.812  1.00 88.31           O  
ATOM   1551  CG  PHE A 192     -15.836  15.656  14.492  1.00 88.31           C  
ATOM   1552  CD1 PHE A 192     -16.328  15.438  15.773  1.00 88.31           C  
ATOM   1553  CD2 PHE A 192     -15.438  14.570  13.734  1.00 88.31           C  
ATOM   1554  CE1 PHE A 192     -16.422  14.148  16.281  1.00 88.31           C  
ATOM   1555  CE2 PHE A 192     -15.531  13.273  14.234  1.00 88.31           C  
ATOM   1556  CZ  PHE A 192     -16.031  13.062  15.516  1.00 88.31           C  
ATOM   1557  N   GLU A 193     -16.812  19.688  12.656  1.00 87.38           N  
ATOM   1558  CA  GLU A 193     -16.531  21.047  12.242  1.00 87.38           C  
ATOM   1559  C   GLU A 193     -17.547  22.016  12.836  1.00 87.38           C  
ATOM   1560  CB  GLU A 193     -16.531  21.156  10.711  1.00 87.38           C  
ATOM   1561  O   GLU A 193     -17.188  23.094  13.328  1.00 87.38           O  
ATOM   1562  CG  GLU A 193     -15.336  20.516  10.047  1.00 87.38           C  
ATOM   1563  CD  GLU A 193     -15.352  20.625   8.531  1.00 87.38           C  
ATOM   1564  OE1 GLU A 193     -14.273  20.547   7.906  1.00 87.38           O  
ATOM   1565  OE2 GLU A 193     -16.453  20.781   7.969  1.00 87.38           O  
ATOM   1566  N   VAL A 194     -18.766  21.703  12.820  1.00 89.69           N  
ATOM   1567  CA  VAL A 194     -19.844  22.516  13.367  1.00 89.69           C  
ATOM   1568  C   VAL A 194     -19.641  22.703  14.867  1.00 89.69           C  
ATOM   1569  CB  VAL A 194     -21.234  21.875  13.094  1.00 89.69           C  
ATOM   1570  O   VAL A 194     -19.781  23.812  15.383  1.00 89.69           O  
ATOM   1571  CG1 VAL A 194     -22.312  22.562  13.922  1.00 89.69           C  
ATOM   1572  CG2 VAL A 194     -21.562  21.938  11.609  1.00 89.69           C  
ATOM   1573  N   GLN A 195     -19.266  21.609  15.531  1.00 90.50           N  
ATOM   1574  CA  GLN A 195     -19.031  21.688  16.969  1.00 90.50           C  
ATOM   1575  C   GLN A 195     -17.875  22.641  17.281  1.00 90.50           C  
ATOM   1576  CB  GLN A 195     -18.750  20.297  17.547  1.00 90.50           C  
ATOM   1577  O   GLN A 195     -17.969  23.453  18.203  1.00 90.50           O  
ATOM   1578  CG  GLN A 195     -19.969  19.406  17.609  1.00 90.50           C  
ATOM   1579  CD  GLN A 195     -19.688  18.062  18.266  1.00 90.50           C  
ATOM   1580  NE2 GLN A 195     -20.250  17.859  19.453  1.00 90.50           N  
ATOM   1581  OE1 GLN A 195     -18.953  17.234  17.719  1.00 90.50           O  
ATOM   1582  N   LEU A 196     -16.797  22.516  16.500  1.00 89.25           N  
ATOM   1583  CA  LEU A 196     -15.617  23.359  16.734  1.00 89.25           C  
ATOM   1584  C   LEU A 196     -15.961  24.828  16.562  1.00 89.25           C  
ATOM   1585  CB  LEU A 196     -14.492  22.969  15.773  1.00 89.25           C  
ATOM   1586  O   LEU A 196     -15.570  25.656  17.391  1.00 89.25           O  
ATOM   1587  CG  LEU A 196     -13.695  21.719  16.141  1.00 89.25           C  
ATOM   1588  CD1 LEU A 196     -12.859  21.266  14.945  1.00 89.25           C  
ATOM   1589  CD2 LEU A 196     -12.812  21.969  17.359  1.00 89.25           C  
ATOM   1590  N   VAL A 197     -16.828  25.141  15.562  1.00 89.50           N  
ATOM   1591  CA  VAL A 197     -17.188  26.516  15.250  1.00 89.50           C  
ATOM   1592  C   VAL A 197     -18.125  27.047  16.312  1.00 89.50           C  
ATOM   1593  CB  VAL A 197     -17.828  26.625  13.852  1.00 89.50           C  
ATOM   1594  O   VAL A 197     -17.969  28.172  16.797  1.00 89.50           O  
ATOM   1595  CG1 VAL A 197     -18.422  28.016  13.641  1.00 89.50           C  
ATOM   1596  CG2 VAL A 197     -16.812  26.297  12.766  1.00 89.50           C  
ATOM   1597  N   LEU A 198     -19.094  26.297  16.688  1.00 91.31           N  
ATOM   1598  CA  LEU A 198     -20.094  26.719  17.656  1.00 91.31           C  
ATOM   1599  C   LEU A 198     -19.438  26.969  19.016  1.00 91.31           C  
ATOM   1600  CB  LEU A 198     -21.203  25.688  17.781  1.00 91.31           C  
ATOM   1601  O   LEU A 198     -19.750  27.953  19.688  1.00 91.31           O  
ATOM   1602  CG  LEU A 198     -22.172  25.594  16.609  1.00 91.31           C  
ATOM   1603  CD1 LEU A 198     -23.188  24.469  16.844  1.00 91.31           C  
ATOM   1604  CD2 LEU A 198     -22.891  26.922  16.391  1.00 91.31           C  
ATOM   1605  N   ARG A 199     -18.547  26.094  19.406  1.00 89.94           N  
ATOM   1606  CA  ARG A 199     -17.922  26.219  20.719  1.00 89.94           C  
ATOM   1607  C   ARG A 199     -16.984  27.422  20.766  1.00 89.94           C  
ATOM   1608  CB  ARG A 199     -17.156  24.938  21.062  1.00 89.94           C  
ATOM   1609  O   ARG A 199     -16.812  28.031  21.828  1.00 89.94           O  
ATOM   1610  CG  ARG A 199     -18.047  23.750  21.391  1.00 89.94           C  
ATOM   1611  CD  ARG A 199     -17.234  22.562  21.922  1.00 89.94           C  
ATOM   1612  NE  ARG A 199     -18.094  21.422  22.203  1.00 89.94           N  
ATOM   1613  NH1 ARG A 199     -16.453  20.234  23.344  1.00 89.94           N  
ATOM   1614  NH2 ARG A 199     -18.562  19.344  23.078  1.00 89.94           N  
ATOM   1615  CZ  ARG A 199     -17.703  20.344  22.875  1.00 89.94           C  
ATOM   1616  N   GLN A 200     -16.453  27.750  19.625  1.00 87.81           N  
ATOM   1617  CA  GLN A 200     -15.570  28.906  19.531  1.00 87.81           C  
ATOM   1618  C   GLN A 200     -16.375  30.203  19.469  1.00 87.81           C  
ATOM   1619  CB  GLN A 200     -14.648  28.797  18.328  1.00 87.81           C  
ATOM   1620  O   GLN A 200     -15.992  31.203  20.094  1.00 87.81           O  
ATOM   1621  CG  GLN A 200     -13.570  29.875  18.266  1.00 87.81           C  
ATOM   1622  CD  GLN A 200     -12.609  29.672  17.109  1.00 87.81           C  
ATOM   1623  NE2 GLN A 200     -11.641  30.594  16.984  1.00 87.81           N  
ATOM   1624  OE1 GLN A 200     -12.719  28.719  16.344  1.00 87.81           O  
ATOM   1625  N   ALA A 201     -17.438  30.203  18.781  1.00 89.31           N  
ATOM   1626  CA  ALA A 201     -18.188  31.406  18.453  1.00 89.31           C  
ATOM   1627  C   ALA A 201     -19.141  31.781  19.578  1.00 89.31           C  
ATOM   1628  CB  ALA A 201     -18.969  31.219  17.156  1.00 89.31           C  
ATOM   1629  O   ALA A 201     -19.406  32.969  19.812  1.00 89.31           O  
ATOM   1630  N   LEU A 202     -19.703  30.781  20.250  1.00 91.12           N  
ATOM   1631  CA  LEU A 202     -20.750  31.047  21.250  1.00 91.12           C  
ATOM   1632  C   LEU A 202     -20.328  30.547  22.625  1.00 91.12           C  
ATOM   1633  CB  LEU A 202     -22.062  30.406  20.828  1.00 91.12           C  
ATOM   1634  O   LEU A 202     -20.219  29.344  22.828  1.00 91.12           O  
ATOM   1635  CG  LEU A 202     -22.609  30.797  19.438  1.00 91.12           C  
ATOM   1636  CD1 LEU A 202     -23.734  29.859  19.031  1.00 91.12           C  
ATOM   1637  CD2 LEU A 202     -23.078  32.250  19.453  1.00 91.12           C  
ATOM   1638  N   PRO A 203     -20.156  31.422  23.656  1.00 90.94           N  
ATOM   1639  CA  PRO A 203     -19.641  31.062  24.984  1.00 90.94           C  
ATOM   1640  C   PRO A 203     -20.703  30.406  25.859  1.00 90.94           C  
ATOM   1641  CB  PRO A 203     -19.203  32.406  25.562  1.00 90.94           C  
ATOM   1642  O   PRO A 203     -20.359  29.719  26.844  1.00 90.94           O  
ATOM   1643  CG  PRO A 203     -20.016  33.438  24.812  1.00 90.94           C  
ATOM   1644  CD  PRO A 203     -20.266  32.906  23.422  1.00 90.94           C  
ATOM   1645  N   ASN A 204     -21.953  30.500  25.531  1.00 93.25           N  
ATOM   1646  CA  ASN A 204     -23.016  30.031  26.422  1.00 93.25           C  
ATOM   1647  C   ASN A 204     -23.688  28.766  25.891  1.00 93.25           C  
ATOM   1648  CB  ASN A 204     -24.062  31.141  26.625  1.00 93.25           C  
ATOM   1649  O   ASN A 204     -24.859  28.516  26.172  1.00 93.25           O  
ATOM   1650  CG  ASN A 204     -24.578  31.703  25.312  1.00 93.25           C  
ATOM   1651  ND2 ASN A 204     -25.750  32.312  25.359  1.00 93.25           N  
ATOM   1652  OD1 ASN A 204     -23.922  31.594  24.281  1.00 93.25           O  
ATOM   1653  N   ILE A 205     -22.875  27.969  25.188  1.00 93.94           N  
ATOM   1654  CA  ILE A 205     -23.469  26.750  24.656  1.00 93.94           C  
ATOM   1655  C   ILE A 205     -22.516  25.578  24.906  1.00 93.94           C  
ATOM   1656  CB  ILE A 205     -23.781  26.875  23.156  1.00 93.94           C  
ATOM   1657  O   ILE A 205     -21.328  25.781  25.156  1.00 93.94           O  
ATOM   1658  CG1 ILE A 205     -22.484  27.000  22.344  1.00 93.94           C  
ATOM   1659  CG2 ILE A 205     -24.703  28.062  22.891  1.00 93.94           C  
ATOM   1660  CD1 ILE A 205     -22.656  26.781  20.844  1.00 93.94           C  
ATOM   1661  N   TRP A 206     -23.031  24.359  24.875  1.00 93.31           N  
ATOM   1662  CA  TRP A 206     -22.312  23.094  24.875  1.00 93.31           C  
ATOM   1663  C   TRP A 206     -22.828  22.172  23.766  1.00 93.31           C  
ATOM   1664  CB  TRP A 206     -22.422  22.406  26.234  1.00 93.31           C  
ATOM   1665  O   TRP A 206     -24.031  22.141  23.484  1.00 93.31           O  
ATOM   1666  CG  TRP A 206     -21.469  21.250  26.406  1.00 93.31           C  
ATOM   1667  CD1 TRP A 206     -21.781  19.922  26.359  1.00 93.31           C  
ATOM   1668  CD2 TRP A 206     -20.062  21.328  26.656  1.00 93.31           C  
ATOM   1669  CE2 TRP A 206     -19.594  20.000  26.750  1.00 93.31           C  
ATOM   1670  CE3 TRP A 206     -19.172  22.375  26.812  1.00 93.31           C  
ATOM   1671  NE1 TRP A 206     -20.656  19.156  26.578  1.00 93.31           N  
ATOM   1672  CH2 TRP A 206     -17.391  20.750  27.141  1.00 93.31           C  
ATOM   1673  CZ2 TRP A 206     -18.250  19.703  27.000  1.00 93.31           C  
ATOM   1674  CZ3 TRP A 206     -17.828  22.094  27.047  1.00 93.31           C  
ATOM   1675  N   THR A 207     -21.844  21.469  23.141  1.00 92.56           N  
ATOM   1676  CA  THR A 207     -22.266  20.609  22.031  1.00 92.56           C  
ATOM   1677  C   THR A 207     -21.938  19.156  22.312  1.00 92.56           C  
ATOM   1678  CB  THR A 207     -21.594  21.047  20.703  1.00 92.56           C  
ATOM   1679  O   THR A 207     -20.938  18.844  22.953  1.00 92.56           O  
ATOM   1680  CG2 THR A 207     -21.938  22.484  20.344  1.00 92.56           C  
ATOM   1681  OG1 THR A 207     -20.172  20.938  20.859  1.00 92.56           O  
ATOM   1682  N   VAL A 208     -22.844  18.266  21.844  1.00 90.62           N  
ATOM   1683  CA  VAL A 208     -22.672  16.812  21.969  1.00 90.62           C  
ATOM   1684  C   VAL A 208     -23.094  16.125  20.672  1.00 90.62           C  
ATOM   1685  CB  VAL A 208     -23.484  16.250  23.156  1.00 90.62           C  
ATOM   1686  O   VAL A 208     -24.078  16.516  20.047  1.00 90.62           O  
ATOM   1687  CG1 VAL A 208     -23.297  14.742  23.266  1.00 90.62           C  
ATOM   1688  CG2 VAL A 208     -23.078  16.938  24.453  1.00 90.62           C  
ATOM   1689  N   LEU A 209     -22.234  15.125  20.281  1.00 87.81           N  
ATOM   1690  CA  LEU A 209     -22.578  14.352  19.078  1.00 87.81           C  
ATOM   1691  C   LEU A 209     -23.469  13.164  19.438  1.00 87.81           C  
ATOM   1692  CB  LEU A 209     -21.312  13.867  18.375  1.00 87.81           C  
ATOM   1693  O   LEU A 209     -23.109  12.352  20.297  1.00 87.81           O  
ATOM   1694  CG  LEU A 209     -21.469  13.422  16.922  1.00 87.81           C  
ATOM   1695  CD1 LEU A 209     -20.719  14.367  15.992  1.00 87.81           C  
ATOM   1696  CD2 LEU A 209     -20.984  11.984  16.750  1.00 87.81           C  
ATOM   1697  N   LYS A 210     -24.672  13.156  18.797  1.00 84.88           N  
ATOM   1698  CA  LYS A 210     -25.609  12.047  18.969  1.00 84.88           C  
ATOM   1699  C   LYS A 210     -25.953  11.414  17.625  1.00 84.88           C  
ATOM   1700  CB  LYS A 210     -26.891  12.516  19.672  1.00 84.88           C  
ATOM   1701  O   LYS A 210     -25.516  11.898  16.578  1.00 84.88           O  
ATOM   1702  CG  LYS A 210     -26.688  12.914  21.125  1.00 84.88           C  
ATOM   1703  CD  LYS A 210     -28.016  13.039  21.859  1.00 84.88           C  
ATOM   1704  CE  LYS A 210     -27.812  13.367  23.328  1.00 84.88           C  
ATOM   1705  NZ  LYS A 210     -29.109  13.500  24.062  1.00 84.88           N  
ATOM   1706  N   ASP A 211     -26.625  10.219  17.609  1.00 78.06           N  
ATOM   1707  CA  ASP A 211     -26.953   9.453  16.406  1.00 78.06           C  
ATOM   1708  C   ASP A 211     -27.703  10.312  15.398  1.00 78.06           C  
ATOM   1709  CB  ASP A 211     -27.766   8.219  16.766  1.00 78.06           C  
ATOM   1710  O   ASP A 211     -27.516  10.180  14.188  1.00 78.06           O  
ATOM   1711  CG  ASP A 211     -26.953   7.152  17.484  1.00 78.06           C  
ATOM   1712  OD1 ASP A 211     -25.719   7.133  17.344  1.00 78.06           O  
ATOM   1713  OD2 ASP A 211     -27.562   6.324  18.188  1.00 78.06           O  
ATOM   1714  N   GLU A 212     -28.484  11.328  15.891  1.00 75.25           N  
ATOM   1715  CA  GLU A 212     -29.391  12.125  15.062  1.00 75.25           C  
ATOM   1716  C   GLU A 212     -28.719  13.406  14.586  1.00 75.25           C  
ATOM   1717  CB  GLU A 212     -30.672  12.453  15.828  1.00 75.25           C  
ATOM   1718  O   GLU A 212     -29.312  14.180  13.836  1.00 75.25           O  
ATOM   1719  CG  GLU A 212     -31.500  11.234  16.203  1.00 75.25           C  
ATOM   1720  CD  GLU A 212     -32.781  11.578  16.969  1.00 75.25           C  
ATOM   1721  OE1 GLU A 212     -33.531  10.656  17.344  1.00 75.25           O  
ATOM   1722  OE2 GLU A 212     -33.000  12.789  17.203  1.00 75.25           O  
ATOM   1723  N   GLY A 213     -27.391  13.641  14.977  1.00 86.44           N  
ATOM   1724  CA  GLY A 213     -26.656  14.836  14.602  1.00 86.44           C  
ATOM   1725  C   GLY A 213     -25.969  15.508  15.781  1.00 86.44           C  
ATOM   1726  O   GLY A 213     -25.562  14.844  16.734  1.00 86.44           O  
ATOM   1727  N   VAL A 214     -25.766  16.859  15.617  1.00 91.62           N  
ATOM   1728  CA  VAL A 214     -25.109  17.656  16.672  1.00 91.62           C  
ATOM   1729  C   VAL A 214     -26.172  18.281  17.578  1.00 91.62           C  
ATOM   1730  CB  VAL A 214     -24.203  18.750  16.062  1.00 91.62           C  
ATOM   1731  O   VAL A 214     -27.078  18.953  17.094  1.00 91.62           O  
ATOM   1732  CG1 VAL A 214     -23.547  19.562  17.172  1.00 91.62           C  
ATOM   1733  CG2 VAL A 214     -23.156  18.125  15.156  1.00 91.62           C  
ATOM   1734  N   VAL A 215     -26.109  17.969  18.859  1.00 93.00           N  
ATOM   1735  CA  VAL A 215     -27.031  18.531  19.844  1.00 93.00           C  
ATOM   1736  C   VAL A 215     -26.359  19.672  20.594  1.00 93.00           C  
ATOM   1737  CB  VAL A 215     -27.516  17.453  20.844  1.00 93.00           C  
ATOM   1738  O   VAL A 215     -25.234  19.531  21.078  1.00 93.00           O  
ATOM   1739  CG1 VAL A 215     -28.500  18.062  21.859  1.00 93.00           C  
ATOM   1740  CG2 VAL A 215     -28.156  16.281  20.109  1.00 93.00           C  
ATOM   1741  N   VAL A 216     -27.078  20.781  20.625  1.00 94.75           N  
ATOM   1742  CA  VAL A 216     -26.594  21.984  21.297  1.00 94.75           C  
ATOM   1743  C   VAL A 216     -27.375  22.234  22.578  1.00 94.75           C  
ATOM   1744  CB  VAL A 216     -26.688  23.219  20.359  1.00 94.75           C  
ATOM   1745  O   VAL A 216     -28.609  22.172  22.578  1.00 94.75           O  
ATOM   1746  CG1 VAL A 216     -26.109  24.453  21.047  1.00 94.75           C  
ATOM   1747  CG2 VAL A 216     -25.969  22.953  19.047  1.00 94.75           C  
ATOM   1748  N   LYS A 217     -26.703  22.422  23.656  1.00 94.81           N  
ATOM   1749  CA  LYS A 217     -27.297  22.703  24.969  1.00 94.81           C  
ATOM   1750  C   LYS A 217     -26.922  24.109  25.438  1.00 94.81           C  
ATOM   1751  CB  LYS A 217     -26.859  21.672  26.000  1.00 94.81           C  
ATOM   1752  O   LYS A 217     -25.750  24.484  25.438  1.00 94.81           O  
ATOM   1753  CG  LYS A 217     -27.516  21.828  27.359  1.00 94.81           C  
ATOM   1754  CD  LYS A 217     -27.000  20.797  28.344  1.00 94.81           C  
ATOM   1755  CE  LYS A 217     -27.703  20.922  29.688  1.00 94.81           C  
ATOM   1756  NZ  LYS A 217     -27.219  19.891  30.672  1.00 94.81           N  
ATOM   1757  N   LYS A 218     -28.000  24.781  25.828  1.00 95.75           N  
ATOM   1758  CA  LYS A 218     -27.750  26.094  26.406  1.00 95.75           C  
ATOM   1759  C   LYS A 218     -27.203  25.969  27.828  1.00 95.75           C  
ATOM   1760  CB  LYS A 218     -29.016  26.953  26.391  1.00 95.75           C  
ATOM   1761  O   LYS A 218     -27.828  25.328  28.672  1.00 95.75           O  
ATOM   1762  CG  LYS A 218     -28.797  28.375  26.906  1.00 95.75           C  
ATOM   1763  CD  LYS A 218     -30.031  29.234  26.656  1.00 95.75           C  
ATOM   1764  CE  LYS A 218     -29.812  30.672  27.156  1.00 95.75           C  
ATOM   1765  NZ  LYS A 218     -30.844  31.594  26.609  1.00 95.75           N  
ATOM   1766  N   VAL A 219     -26.031  26.578  28.062  1.00 94.44           N  
ATOM   1767  CA  VAL A 219     -25.406  26.469  29.375  1.00 94.44           C  
ATOM   1768  C   VAL A 219     -24.859  27.828  29.797  1.00 94.44           C  
ATOM   1769  CB  VAL A 219     -24.281  25.422  29.391  1.00 94.44           C  
ATOM   1770  O   VAL A 219     -24.594  28.688  28.953  1.00 94.44           O  
ATOM   1771  CG1 VAL A 219     -24.828  24.031  29.094  1.00 94.44           C  
ATOM   1772  CG2 VAL A 219     -23.188  25.797  28.375  1.00 94.44           C  
ATOM   1773  N   SER A 220     -24.859  28.047  31.125  1.00 93.75           N  
ATOM   1774  CA  SER A 220     -24.203  29.234  31.656  1.00 93.75           C  
ATOM   1775  C   SER A 220     -22.688  29.172  31.484  1.00 93.75           C  
ATOM   1776  CB  SER A 220     -24.547  29.422  33.125  1.00 93.75           C  
ATOM   1777  O   SER A 220     -22.141  28.094  31.250  1.00 93.75           O  
ATOM   1778  OG  SER A 220     -23.922  28.422  33.906  1.00 93.75           O  
ATOM   1779  N   LYS A 221     -22.000  30.312  31.562  1.00 91.94           N  
ATOM   1780  CA  LYS A 221     -20.547  30.391  31.438  1.00 91.94           C  
ATOM   1781  C   LYS A 221     -19.859  29.547  32.500  1.00 91.94           C  
ATOM   1782  CB  LYS A 221     -20.062  31.828  31.516  1.00 91.94           C  
ATOM   1783  O   LYS A 221     -18.859  28.891  32.250  1.00 91.94           O  
ATOM   1784  CG  LYS A 221     -20.422  32.656  30.297  1.00 91.94           C  
ATOM   1785  CD  LYS A 221     -19.828  34.062  30.391  1.00 91.94           C  
ATOM   1786  CE  LYS A 221     -20.219  34.906  29.188  1.00 91.94           C  
ATOM   1787  NZ  LYS A 221     -19.656  36.312  29.281  1.00 91.94           N  
ATOM   1788  N   GLN A 222     -20.438  29.562  33.719  1.00 91.50           N  
ATOM   1789  CA  GLN A 222     -19.891  28.797  34.844  1.00 91.50           C  
ATOM   1790  C   GLN A 222     -20.031  27.297  34.594  1.00 91.50           C  
ATOM   1791  CB  GLN A 222     -20.578  29.172  36.156  1.00 91.50           C  
ATOM   1792  O   GLN A 222     -19.094  26.531  34.812  1.00 91.50           O  
ATOM   1793  CG  GLN A 222     -20.188  30.562  36.656  1.00 91.50           C  
ATOM   1794  CD  GLN A 222     -20.969  30.969  37.906  1.00 91.50           C  
ATOM   1795  NE2 GLN A 222     -20.719  32.156  38.375  1.00 91.50           N  
ATOM   1796  OE1 GLN A 222     -21.797  30.203  38.406  1.00 91.50           O  
ATOM   1797  N   HIS A 223     -21.234  27.000  34.125  1.00 90.56           N  
ATOM   1798  CA  HIS A 223     -21.484  25.594  33.844  1.00 90.56           C  
ATOM   1799  C   HIS A 223     -20.625  25.094  32.688  1.00 90.56           C  
ATOM   1800  CB  HIS A 223     -22.969  25.359  33.531  1.00 90.56           C  
ATOM   1801  O   HIS A 223     -20.125  23.969  32.719  1.00 90.56           O  
ATOM   1802  CG  HIS A 223     -23.359  23.922  33.500  1.00 90.56           C  
ATOM   1803  CD2 HIS A 223     -23.766  23.141  32.469  1.00 90.56           C  
ATOM   1804  ND1 HIS A 223     -23.375  23.125  34.625  1.00 90.56           N  
ATOM   1805  CE1 HIS A 223     -23.766  21.906  34.281  1.00 90.56           C  
ATOM   1806  NE2 HIS A 223     -24.016  21.891  33.000  1.00 90.56           N  
ATOM   1807  N   ARG A 224     -20.453  25.859  31.609  1.00 91.31           N  
ATOM   1808  CA  ARG A 224     -19.562  25.516  30.500  1.00 91.31           C  
ATOM   1809  C   ARG A 224     -18.156  25.234  31.000  1.00 91.31           C  
ATOM   1810  CB  ARG A 224     -19.547  26.656  29.469  1.00 91.31           C  
ATOM   1811  O   ARG A 224     -17.516  24.281  30.562  1.00 91.31           O  
ATOM   1812  CG  ARG A 224     -18.625  26.375  28.281  1.00 91.31           C  
ATOM   1813  CD  ARG A 224     -18.672  27.500  27.266  1.00 91.31           C  
ATOM   1814  NE  ARG A 224     -17.734  27.281  26.172  1.00 91.31           N  
ATOM   1815  NH1 ARG A 224     -18.156  29.297  25.125  1.00 91.31           N  
ATOM   1816  NH2 ARG A 224     -16.625  27.844  24.234  1.00 91.31           N  
ATOM   1817  CZ  ARG A 224     -17.500  28.141  25.172  1.00 91.31           C  
ATOM   1818  N   TRP A 225     -17.672  26.172  31.906  1.00 89.62           N  
ATOM   1819  CA  TRP A 225     -16.359  26.000  32.500  1.00 89.62           C  
ATOM   1820  C   TRP A 225     -16.250  24.656  33.219  1.00 89.62           C  
ATOM   1821  CB  TRP A 225     -16.062  27.125  33.500  1.00 89.62           C  
ATOM   1822  O   TRP A 225     -15.234  23.953  33.062  1.00 89.62           O  
ATOM   1823  CG  TRP A 225     -14.664  27.109  34.062  1.00 89.62           C  
ATOM   1824  CD1 TRP A 225     -13.555  27.703  33.531  1.00 89.62           C  
ATOM   1825  CD2 TRP A 225     -14.234  26.438  35.250  1.00 89.62           C  
ATOM   1826  CE2 TRP A 225     -12.852  26.672  35.375  1.00 89.62           C  
ATOM   1827  CE3 TRP A 225     -14.891  25.672  36.219  1.00 89.62           C  
ATOM   1828  NE1 TRP A 225     -12.461  27.453  34.312  1.00 89.62           N  
ATOM   1829  CH2 TRP A 225     -12.766  25.422  37.375  1.00 89.62           C  
ATOM   1830  CZ2 TRP A 225     -12.109  26.172  36.438  1.00 89.62           C  
ATOM   1831  CZ3 TRP A 225     -14.148  25.156  37.281  1.00 89.62           C  
ATOM   1832  N   TYR A 226     -17.234  24.312  33.969  1.00 89.12           N  
ATOM   1833  CA  TYR A 226     -17.266  23.047  34.656  1.00 89.12           C  
ATOM   1834  C   TYR A 226     -17.188  21.875  33.688  1.00 89.12           C  
ATOM   1835  CB  TYR A 226     -18.547  22.938  35.531  1.00 89.12           C  
ATOM   1836  O   TYR A 226     -16.406  20.938  33.906  1.00 89.12           O  
ATOM   1837  CG  TYR A 226     -18.734  21.578  36.156  1.00 89.12           C  
ATOM   1838  CD1 TYR A 226     -19.578  20.625  35.562  1.00 89.12           C  
ATOM   1839  CD2 TYR A 226     -18.078  21.234  37.312  1.00 89.12           C  
ATOM   1840  CE1 TYR A 226     -19.750  19.375  36.156  1.00 89.12           C  
ATOM   1841  CE2 TYR A 226     -18.250  20.000  37.906  1.00 89.12           C  
ATOM   1842  OH  TYR A 226     -19.266  17.828  37.906  1.00 89.12           O  
ATOM   1843  CZ  TYR A 226     -19.094  19.062  37.344  1.00 89.12           C  
ATOM   1844  N   LEU A 227     -17.969  21.875  32.625  1.00 87.19           N  
ATOM   1845  CA  LEU A 227     -18.000  20.797  31.641  1.00 87.19           C  
ATOM   1846  C   LEU A 227     -16.672  20.688  30.906  1.00 87.19           C  
ATOM   1847  CB  LEU A 227     -19.125  21.031  30.641  1.00 87.19           C  
ATOM   1848  O   LEU A 227     -16.203  19.594  30.609  1.00 87.19           O  
ATOM   1849  CG  LEU A 227     -20.562  20.875  31.172  1.00 87.19           C  
ATOM   1850  CD1 LEU A 227     -21.562  21.297  30.094  1.00 87.19           C  
ATOM   1851  CD2 LEU A 227     -20.797  19.438  31.609  1.00 87.19           C  
ATOM   1852  N   GLN A 228     -16.047  21.734  30.656  1.00 86.81           N  
ATOM   1853  CA  GLN A 228     -14.781  21.797  29.938  1.00 86.81           C  
ATOM   1854  C   GLN A 228     -13.648  21.219  30.766  1.00 86.81           C  
ATOM   1855  CB  GLN A 228     -14.461  23.234  29.531  1.00 86.81           C  
ATOM   1856  O   GLN A 228     -12.766  20.531  30.234  1.00 86.81           O  
ATOM   1857  CG  GLN A 228     -15.195  23.719  28.297  1.00 86.81           C  
ATOM   1858  CD  GLN A 228     -14.930  25.172  27.969  1.00 86.81           C  
ATOM   1859  NE2 GLN A 228     -15.242  25.578  26.750  1.00 86.81           N  
ATOM   1860  OE1 GLN A 228     -14.461  25.922  28.828  1.00 86.81           O  
ATOM   1861  N   ASN A 229     -13.664  21.359  32.062  1.00 85.00           N  
ATOM   1862  CA  ASN A 229     -12.492  21.047  32.875  1.00 85.00           C  
ATOM   1863  C   ASN A 229     -12.711  19.812  33.750  1.00 85.00           C  
ATOM   1864  CB  ASN A 229     -12.125  22.250  33.781  1.00 85.00           C  
ATOM   1865  O   ASN A 229     -11.758  19.109  34.094  1.00 85.00           O  
ATOM   1866  CG  ASN A 229     -11.602  23.422  32.969  1.00 85.00           C  
ATOM   1867  ND2 ASN A 229     -12.203  24.594  33.156  1.00 85.00           N  
ATOM   1868  OD1 ASN A 229     -10.656  23.281  32.188  1.00 85.00           O  
ATOM   1869  N   THR A 230     -13.844  19.391  34.062  1.00 77.62           N  
ATOM   1870  CA  THR A 230     -14.023  18.438  35.125  1.00 77.62           C  
ATOM   1871  C   THR A 230     -14.883  17.266  34.688  1.00 77.62           C  
ATOM   1872  CB  THR A 230     -14.664  19.094  36.375  1.00 77.62           C  
ATOM   1873  O   THR A 230     -14.750  16.141  35.188  1.00 77.62           O  
ATOM   1874  CG2 THR A 230     -14.523  18.203  37.594  1.00 77.62           C  
ATOM   1875  OG1 THR A 230     -14.016  20.344  36.625  1.00 77.62           O  
ATOM   1876  N   SER A 231     -15.578  17.297  33.656  1.00 68.88           N  
ATOM   1877  CA  SER A 231     -16.547  16.297  33.219  1.00 68.88           C  
ATOM   1878  C   SER A 231     -15.883  15.188  32.406  1.00 68.88           C  
ATOM   1879  CB  SER A 231     -17.672  16.938  32.406  1.00 68.88           C  
ATOM   1880  O   SER A 231     -14.734  15.336  31.984  1.00 68.88           O  
ATOM   1881  OG  SER A 231     -17.250  17.172  31.078  1.00 68.88           O  
ATOM   1882  N   CYS A 232     -16.406  13.914  32.531  1.00 62.72           N  
ATOM   1883  CA  CYS A 232     -16.047  12.773  31.688  1.00 62.72           C  
ATOM   1884  C   CYS A 232     -15.977  13.188  30.219  1.00 62.72           C  
ATOM   1885  CB  CYS A 232     -17.047  11.641  31.859  1.00 62.72           C  
ATOM   1886  O   CYS A 232     -15.180  12.641  29.453  1.00 62.72           O  
ATOM   1887  SG  CYS A 232     -16.438  10.266  32.844  1.00 62.72           S  
ATOM   1888  N   ASP A 233     -16.625  14.336  29.938  1.00 64.75           N  
ATOM   1889  CA  ASP A 233     -16.672  14.930  28.594  1.00 64.75           C  
ATOM   1890  C   ASP A 233     -15.672  16.078  28.469  1.00 64.75           C  
ATOM   1891  CB  ASP A 233     -18.094  15.430  28.281  1.00 64.75           C  
ATOM   1892  O   ASP A 233     -16.016  17.156  28.000  1.00 64.75           O  
ATOM   1893  CG  ASP A 233     -19.078  14.297  28.094  1.00 64.75           C  
ATOM   1894  OD1 ASP A 233     -18.688  13.188  27.688  1.00 64.75           O  
ATOM   1895  OD2 ASP A 233     -20.281  14.523  28.359  1.00 64.75           O  
ATOM   1896  N   ARG A 234     -14.586  15.961  29.094  1.00 77.44           N  
ATOM   1897  CA  ARG A 234     -13.547  16.984  29.031  1.00 77.44           C  
ATOM   1898  C   ARG A 234     -13.227  17.359  27.594  1.00 77.44           C  
ATOM   1899  CB  ARG A 234     -12.273  16.500  29.734  1.00 77.44           C  
ATOM   1900  O   ARG A 234     -13.391  16.547  26.672  1.00 77.44           O  
ATOM   1901  CG  ARG A 234     -12.445  16.312  31.234  1.00 77.44           C  
ATOM   1902  CD  ARG A 234     -11.102  16.172  31.938  1.00 77.44           C  
ATOM   1903  NE  ARG A 234     -10.438  14.922  31.594  1.00 77.44           N  
ATOM   1904  NH1 ARG A 234     -10.711  13.961  33.688  1.00 77.44           N  
ATOM   1905  NH2 ARG A 234      -9.648  12.805  32.000  1.00 77.44           N  
ATOM   1906  CZ  ARG A 234     -10.266  13.898  32.438  1.00 77.44           C  
ATOM   1907  N   GLU A 235     -12.977  18.594  27.422  1.00 83.62           N  
ATOM   1908  CA  GLU A 235     -12.609  19.141  26.125  1.00 83.62           C  
ATOM   1909  C   GLU A 235     -11.430  18.391  25.516  1.00 83.62           C  
ATOM   1910  CB  GLU A 235     -12.281  20.641  26.234  1.00 83.62           C  
ATOM   1911  O   GLU A 235     -11.422  18.078  24.328  1.00 83.62           O  
ATOM   1912  CG  GLU A 235     -12.102  21.328  24.891  1.00 83.62           C  
ATOM   1913  CD  GLU A 235     -12.023  22.844  25.000  1.00 83.62           C  
ATOM   1914  OE1 GLU A 235     -12.039  23.531  23.953  1.00 83.62           O  
ATOM   1915  OE2 GLU A 235     -11.945  23.344  26.141  1.00 83.62           O  
ATOM   1916  N   SER A 236     -10.508  18.062  26.344  1.00 83.12           N  
ATOM   1917  CA  SER A 236      -9.328  17.344  25.875  1.00 83.12           C  
ATOM   1918  C   SER A 236      -9.703  15.969  25.328  1.00 83.12           C  
ATOM   1919  CB  SER A 236      -8.305  17.188  27.016  1.00 83.12           C  
ATOM   1920  O   SER A 236      -9.172  15.547  24.297  1.00 83.12           O  
ATOM   1921  OG  SER A 236      -8.117  18.406  27.688  1.00 83.12           O  
ATOM   1922  N   CYS A 237     -10.547  15.273  26.062  1.00 85.94           N  
ATOM   1923  CA  CYS A 237     -11.016  13.961  25.625  1.00 85.94           C  
ATOM   1924  C   CYS A 237     -11.758  14.062  24.297  1.00 85.94           C  
ATOM   1925  CB  CYS A 237     -11.922  13.344  26.688  1.00 85.94           C  
ATOM   1926  O   CYS A 237     -11.578  13.219  23.422  1.00 85.94           O  
ATOM   1927  SG  CYS A 237     -12.477  11.664  26.281  1.00 85.94           S  
ATOM   1928  N   TRP A 238     -12.594  15.055  24.219  1.00 87.56           N  
ATOM   1929  CA  TRP A 238     -13.359  15.305  23.000  1.00 87.56           C  
ATOM   1930  C   TRP A 238     -12.438  15.562  21.828  1.00 87.56           C  
ATOM   1931  CB  TRP A 238     -14.297  16.500  23.203  1.00 87.56           C  
ATOM   1932  O   TRP A 238     -12.633  15.000  20.734  1.00 87.56           O  
ATOM   1933  CG  TRP A 238     -14.906  17.016  21.922  1.00 87.56           C  
ATOM   1934  CD1 TRP A 238     -15.891  16.422  21.188  1.00 87.56           C  
ATOM   1935  CD2 TRP A 238     -14.570  18.219  21.250  1.00 87.56           C  
ATOM   1936  CE2 TRP A 238     -15.391  18.297  20.094  1.00 87.56           C  
ATOM   1937  CE3 TRP A 238     -13.648  19.250  21.484  1.00 87.56           C  
ATOM   1938  NE1 TRP A 238     -16.188  17.188  20.078  1.00 87.56           N  
ATOM   1939  CH2 TRP A 238     -14.414  20.359  19.453  1.00 87.56           C  
ATOM   1940  CZ2 TRP A 238     -15.320  19.359  19.188  1.00 87.56           C  
ATOM   1941  CZ3 TRP A 238     -13.586  20.312  20.594  1.00 87.56           C  
ATOM   1942  N   LYS A 239     -11.414  16.422  21.969  1.00 88.38           N  
ATOM   1943  CA  LYS A 239     -10.445  16.734  20.922  1.00 88.38           C  
ATOM   1944  C   LYS A 239      -9.664  15.492  20.500  1.00 88.38           C  
ATOM   1945  CB  LYS A 239      -9.469  17.828  21.406  1.00 88.38           C  
ATOM   1946  O   LYS A 239      -9.391  15.305  19.312  1.00 88.38           O  
ATOM   1947  CG  LYS A 239     -10.086  19.219  21.484  1.00 88.38           C  
ATOM   1948  CD  LYS A 239      -9.070  20.250  21.922  1.00 88.38           C  
ATOM   1949  CE  LYS A 239      -9.672  21.656  21.953  1.00 88.38           C  
ATOM   1950  NZ  LYS A 239      -8.703  22.656  22.484  1.00 88.38           N  
ATOM   1951  N   GLU A 240      -9.359  14.672  21.422  1.00 89.12           N  
ATOM   1952  CA  GLU A 240      -8.680  13.414  21.125  1.00 89.12           C  
ATOM   1953  C   GLU A 240      -9.570  12.484  20.297  1.00 89.12           C  
ATOM   1954  CB  GLU A 240      -8.258  12.719  22.422  1.00 89.12           C  
ATOM   1955  O   GLU A 240      -9.086  11.781  19.422  1.00 89.12           O  
ATOM   1956  CG  GLU A 240      -7.379  11.492  22.203  1.00 89.12           C  
ATOM   1957  CD  GLU A 240      -6.094  11.805  21.453  1.00 89.12           C  
ATOM   1958  OE1 GLU A 240      -5.559  10.914  20.766  1.00 89.12           O  
ATOM   1959  OE2 GLU A 240      -5.613  12.961  21.562  1.00 89.12           O  
ATOM   1960  N   ASN A 241     -10.859  12.500  20.609  1.00 88.69           N  
ATOM   1961  CA  ASN A 241     -11.805  11.703  19.844  1.00 88.69           C  
ATOM   1962  C   ASN A 241     -11.883  12.172  18.391  1.00 88.69           C  
ATOM   1963  CB  ASN A 241     -13.188  11.742  20.484  1.00 88.69           C  
ATOM   1964  O   ASN A 241     -11.992  11.352  17.469  1.00 88.69           O  
ATOM   1965  CG  ASN A 241     -13.273  10.875  21.734  1.00 88.69           C  
ATOM   1966  ND2 ASN A 241     -14.234  11.180  22.594  1.00 88.69           N  
ATOM   1967  OD1 ASN A 241     -12.484   9.945  21.906  1.00 88.69           O  
ATOM   1968  N   ILE A 242     -11.828  13.461  18.219  1.00 89.25           N  
ATOM   1969  CA  ILE A 242     -11.828  14.023  16.859  1.00 89.25           C  
ATOM   1970  C   ILE A 242     -10.594  13.531  16.109  1.00 89.25           C  
ATOM   1971  CB  ILE A 242     -11.852  15.570  16.891  1.00 89.25           C  
ATOM   1972  O   ILE A 242     -10.703  13.078  14.961  1.00 89.25           O  
ATOM   1973  CG1 ILE A 242     -13.164  16.062  17.500  1.00 89.25           C  
ATOM   1974  CG2 ILE A 242     -11.656  16.141  15.484  1.00 89.25           C  
ATOM   1975  CD1 ILE A 242     -13.211  17.578  17.734  1.00 89.25           C  
ATOM   1976  N   LEU A 243      -9.500  13.625  16.797  1.00 90.56           N  
ATOM   1977  CA  LEU A 243      -8.242  13.188  16.203  1.00 90.56           C  
ATOM   1978  C   LEU A 243      -8.289  11.703  15.859  1.00 90.56           C  
ATOM   1979  CB  LEU A 243      -7.066  13.477  17.141  1.00 90.56           C  
ATOM   1980  O   LEU A 243      -7.848  11.289  14.789  1.00 90.56           O  
ATOM   1981  CG  LEU A 243      -5.672  13.188  16.578  1.00 90.56           C  
ATOM   1982  CD1 LEU A 243      -5.398  14.047  15.352  1.00 90.56           C  
ATOM   1983  CD2 LEU A 243      -4.613  13.430  17.656  1.00 90.56           C  
ATOM   1984  N   LEU A 244      -8.781  10.891  16.734  1.00 91.06           N  
ATOM   1985  CA  LEU A 244      -8.898   9.453  16.531  1.00 91.06           C  
ATOM   1986  C   LEU A 244      -9.766   9.156  15.305  1.00 91.06           C  
ATOM   1987  CB  LEU A 244      -9.500   8.781  17.766  1.00 91.06           C  
ATOM   1988  O   LEU A 244      -9.422   8.297  14.492  1.00 91.06           O  
ATOM   1989  CG  LEU A 244      -9.594   7.254  17.734  1.00 91.06           C  
ATOM   1990  CD1 LEU A 244      -8.195   6.637  17.766  1.00 91.06           C  
ATOM   1991  CD2 LEU A 244     -10.438   6.742  18.891  1.00 91.06           C  
ATOM   1992  N   SER A 245     -10.875   9.867  15.156  1.00 90.56           N  
ATOM   1993  CA  SER A 245     -11.766   9.695  14.016  1.00 90.56           C  
ATOM   1994  C   SER A 245     -11.086  10.102  12.719  1.00 90.56           C  
ATOM   1995  CB  SER A 245     -13.047  10.500  14.211  1.00 90.56           C  
ATOM   1996  O   SER A 245     -11.250   9.438  11.688  1.00 90.56           O  
ATOM   1997  OG  SER A 245     -13.812   9.992  15.289  1.00 90.56           O  
ATOM   1998  N   ALA A 246     -10.297  11.195  12.781  1.00 91.44           N  
ATOM   1999  CA  ALA A 246      -9.594  11.695  11.602  1.00 91.44           C  
ATOM   2000  C   ALA A 246      -8.477  10.742  11.188  1.00 91.44           C  
ATOM   2001  CB  ALA A 246      -9.031  13.086  11.875  1.00 91.44           C  
ATOM   2002  O   ALA A 246      -8.180  10.609  10.000  1.00 91.44           O  
ATOM   2003  N   ARG A 247      -7.824  10.062  12.133  1.00 93.75           N  
ATOM   2004  CA  ARG A 247      -6.742   9.125  11.844  1.00 93.75           C  
ATOM   2005  C   ARG A 247      -7.262   7.914  11.086  1.00 93.75           C  
ATOM   2006  CB  ARG A 247      -6.062   8.680  13.141  1.00 93.75           C  
ATOM   2007  O   ARG A 247      -6.574   7.383  10.203  1.00 93.75           O  
ATOM   2008  CG  ARG A 247      -5.152   9.734  13.758  1.00 93.75           C  
ATOM   2009  CD  ARG A 247      -4.574   9.266  15.086  1.00 93.75           C  
ATOM   2010  NE  ARG A 247      -3.750   8.070  14.930  1.00 93.75           N  
ATOM   2011  NH1 ARG A 247      -3.631   7.605  17.188  1.00 93.75           N  
ATOM   2012  NH2 ARG A 247      -2.576   6.246  15.672  1.00 93.75           N  
ATOM   2013  CZ  ARG A 247      -3.320   7.312  15.930  1.00 93.75           C  
ATOM   2014  N   GLY A 248      -8.461   7.469  11.406  1.00 94.94           N  
ATOM   2015  CA  GLY A 248      -9.086   6.359  10.703  1.00 94.94           C  
ATOM   2016  C   GLY A 248      -8.188   5.141  10.594  1.00 94.94           C  
ATOM   2017  O   GLY A 248      -7.719   4.617  11.602  1.00 94.94           O  
ATOM   2018  N   PHE A 249      -7.961   4.703   9.414  1.00 97.44           N  
ATOM   2019  CA  PHE A 249      -7.188   3.496   9.141  1.00 97.44           C  
ATOM   2020  C   PHE A 249      -5.781   3.615   9.711  1.00 97.44           C  
ATOM   2021  CB  PHE A 249      -7.125   3.223   7.637  1.00 97.44           C  
ATOM   2022  O   PHE A 249      -5.145   2.607  10.023  1.00 97.44           O  
ATOM   2023  CG  PHE A 249      -6.477   1.912   7.285  1.00 97.44           C  
ATOM   2024  CD1 PHE A 249      -5.133   1.858   6.930  1.00 97.44           C  
ATOM   2025  CD2 PHE A 249      -7.207   0.732   7.309  1.00 97.44           C  
ATOM   2026  CE1 PHE A 249      -4.527   0.646   6.602  1.00 97.44           C  
ATOM   2027  CE2 PHE A 249      -6.613  -0.482   6.984  1.00 97.44           C  
ATOM   2028  CZ  PHE A 249      -5.273  -0.523   6.629  1.00 97.44           C  
ATOM   2029  N   SER A 250      -5.258   4.801   9.836  1.00 97.38           N  
ATOM   2030  CA  SER A 250      -3.916   5.012  10.367  1.00 97.38           C  
ATOM   2031  C   SER A 250      -3.775   4.422  11.766  1.00 97.38           C  
ATOM   2032  CB  SER A 250      -3.584   6.504  10.398  1.00 97.38           C  
ATOM   2033  O   SER A 250      -2.684   4.004  12.164  1.00 97.38           O  
ATOM   2034  OG  SER A 250      -3.566   7.047   9.094  1.00 97.38           O  
ATOM   2035  N   VAL A 251      -4.852   4.383  12.516  1.00 96.94           N  
ATOM   2036  CA  VAL A 251      -4.844   3.771  13.836  1.00 96.94           C  
ATOM   2037  C   VAL A 251      -4.527   2.283  13.719  1.00 96.94           C  
ATOM   2038  CB  VAL A 251      -6.191   3.975  14.562  1.00 96.94           C  
ATOM   2039  O   VAL A 251      -3.686   1.760  14.453  1.00 96.94           O  
ATOM   2040  CG1 VAL A 251      -6.215   3.211  15.891  1.00 96.94           C  
ATOM   2041  CG2 VAL A 251      -6.453   5.461  14.797  1.00 96.94           C  
ATOM   2042  N   PHE A 252      -5.223   1.649  12.820  1.00 97.44           N  
ATOM   2043  CA  PHE A 252      -5.004   0.224  12.602  1.00 97.44           C  
ATOM   2044  C   PHE A 252      -3.607  -0.033  12.055  1.00 97.44           C  
ATOM   2045  CB  PHE A 252      -6.059  -0.344  11.648  1.00 97.44           C  
ATOM   2046  O   PHE A 252      -2.955  -1.008  12.438  1.00 97.44           O  
ATOM   2047  CG  PHE A 252      -5.953  -1.830  11.438  1.00 97.44           C  
ATOM   2048  CD1 PHE A 252      -5.871  -2.365  10.156  1.00 97.44           C  
ATOM   2049  CD2 PHE A 252      -5.934  -2.695  12.523  1.00 97.44           C  
ATOM   2050  CE1 PHE A 252      -5.773  -3.740   9.969  1.00 97.44           C  
ATOM   2051  CE2 PHE A 252      -5.836  -4.070  12.344  1.00 97.44           C  
ATOM   2052  CZ  PHE A 252      -5.758  -4.590  11.062  1.00 97.44           C  
ATOM   2053  N   PHE A 253      -3.143   0.775  11.125  1.00 98.19           N  
ATOM   2054  CA  PHE A 253      -1.786   0.671  10.602  1.00 98.19           C  
ATOM   2055  C   PHE A 253      -0.766   0.665  11.734  1.00 98.19           C  
ATOM   2056  CB  PHE A 253      -1.492   1.823   9.641  1.00 98.19           C  
ATOM   2057  O   PHE A 253       0.159  -0.150  11.742  1.00 98.19           O  
ATOM   2058  CG  PHE A 253      -0.064   1.870   9.164  1.00 98.19           C  
ATOM   2059  CD1 PHE A 253       0.834   2.779   9.711  1.00 98.19           C  
ATOM   2060  CD2 PHE A 253       0.380   1.005   8.172  1.00 98.19           C  
ATOM   2061  CE1 PHE A 253       2.156   2.824   9.273  1.00 98.19           C  
ATOM   2062  CE2 PHE A 253       1.700   1.044   7.734  1.00 98.19           C  
ATOM   2063  CZ  PHE A 253       2.586   1.955   8.281  1.00 98.19           C  
ATOM   2064  N   GLN A 254      -0.902   1.506  12.734  1.00 97.69           N  
ATOM   2065  CA  GLN A 254       0.002   1.562  13.875  1.00 97.69           C  
ATOM   2066  C   GLN A 254      -0.061   0.275  14.695  1.00 97.69           C  
ATOM   2067  CB  GLN A 254      -0.328   2.764  14.766  1.00 97.69           C  
ATOM   2068  O   GLN A 254       0.955  -0.183  15.219  1.00 97.69           O  
ATOM   2069  CG  GLN A 254       0.036   4.105  14.141  1.00 97.69           C  
ATOM   2070  CD  GLN A 254      -0.429   5.285  14.977  1.00 97.69           C  
ATOM   2071  NE2 GLN A 254      -0.031   6.488  14.578  1.00 97.69           N  
ATOM   2072  OE1 GLN A 254      -1.141   5.113  15.977  1.00 97.69           O  
ATOM   2073  N   MET A 255      -1.242  -0.228  14.758  1.00 97.50           N  
ATOM   2074  CA  MET A 255      -1.400  -1.508  15.445  1.00 97.50           C  
ATOM   2075  C   MET A 255      -0.631  -2.609  14.719  1.00 97.50           C  
ATOM   2076  CB  MET A 255      -2.879  -1.885  15.547  1.00 97.50           C  
ATOM   2077  O   MET A 255       0.004  -3.451  15.359  1.00 97.50           O  
ATOM   2078  CG  MET A 255      -3.684  -0.966  16.453  1.00 97.50           C  
ATOM   2079  SD  MET A 255      -5.469  -1.393  16.484  1.00 97.50           S  
ATOM   2080  CE  MET A 255      -6.094  -0.081  17.562  1.00 97.50           C  
ATOM   2081  N   LEU A 256      -0.687  -2.598  13.383  1.00 97.94           N  
ATOM   2082  CA  LEU A 256       0.046  -3.570  12.578  1.00 97.94           C  
ATOM   2083  C   LEU A 256       1.548  -3.441  12.805  1.00 97.94           C  
ATOM   2084  CB  LEU A 256      -0.274  -3.387  11.094  1.00 97.94           C  
ATOM   2085  O   LEU A 256       2.242  -4.445  12.984  1.00 97.94           O  
ATOM   2086  CG  LEU A 256      -1.659  -3.848  10.641  1.00 97.94           C  
ATOM   2087  CD1 LEU A 256      -1.915  -3.412   9.195  1.00 97.94           C  
ATOM   2088  CD2 LEU A 256      -1.792  -5.359  10.773  1.00 97.94           C  
ATOM   2089  N   VAL A 257       1.997  -2.229  12.852  1.00 98.06           N  
ATOM   2090  CA  VAL A 257       3.416  -1.934  13.023  1.00 98.06           C  
ATOM   2091  C   VAL A 257       3.867  -2.387  14.414  1.00 98.06           C  
ATOM   2092  CB  VAL A 257       3.711  -0.429  12.836  1.00 98.06           C  
ATOM   2093  O   VAL A 257       4.930  -3.000  14.555  1.00 98.06           O  
ATOM   2094  CG1 VAL A 257       5.141  -0.101  13.258  1.00 98.06           C  
ATOM   2095  CG2 VAL A 257       3.479  -0.021  11.383  1.00 98.06           C  
ATOM   2096  N   LYS A 258       3.062  -2.137  15.414  1.00 98.12           N  
ATOM   2097  CA  LYS A 258       3.395  -2.488  16.797  1.00 98.12           C  
ATOM   2098  C   LYS A 258       3.455  -4.004  16.969  1.00 98.12           C  
ATOM   2099  CB  LYS A 258       2.375  -1.886  17.766  1.00 98.12           C  
ATOM   2100  O   LYS A 258       4.289  -4.512  17.719  1.00 98.12           O  
ATOM   2101  CG  LYS A 258       2.744  -2.049  19.234  1.00 98.12           C  
ATOM   2102  CD  LYS A 258       1.727  -1.372  20.141  1.00 98.12           C  
ATOM   2103  CE  LYS A 258       2.057  -1.593  21.609  1.00 98.12           C  
ATOM   2104  NZ  LYS A 258       1.075  -0.912  22.500  1.00 98.12           N  
ATOM   2105  N   ALA A 259       2.643  -4.730  16.250  1.00 97.75           N  
ATOM   2106  CA  ALA A 259       2.572  -6.184  16.359  1.00 97.75           C  
ATOM   2107  C   ALA A 259       3.818  -6.844  15.781  1.00 97.75           C  
ATOM   2108  CB  ALA A 259       1.318  -6.715  15.672  1.00 97.75           C  
ATOM   2109  O   ALA A 259       4.195  -7.945  16.188  1.00 97.75           O  
ATOM   2110  N   GLN A 260       4.461  -6.258  14.812  1.00 97.25           N  
ATOM   2111  CA  GLN A 260       5.703  -6.691  14.188  1.00 97.25           C  
ATOM   2112  C   GLN A 260       5.594  -8.133  13.695  1.00 97.25           C  
ATOM   2113  CB  GLN A 260       6.871  -6.562  15.172  1.00 97.25           C  
ATOM   2114  O   GLN A 260       6.500  -8.938  13.906  1.00 97.25           O  
ATOM   2115  CG  GLN A 260       7.195  -5.125  15.555  1.00 97.25           C  
ATOM   2116  CD  GLN A 260       7.895  -4.367  14.438  1.00 97.25           C  
ATOM   2117  NE2 GLN A 260       7.391  -3.180  14.125  1.00 97.25           N  
ATOM   2118  OE1 GLN A 260       8.883  -4.840  13.875  1.00 97.25           O  
ATOM   2119  N   LYS A 261       4.438  -8.438  13.109  1.00 97.69           N  
ATOM   2120  CA  LYS A 261       4.258  -9.742  12.492  1.00 97.69           C  
ATOM   2121  C   LYS A 261       4.883  -9.781  11.102  1.00 97.69           C  
ATOM   2122  CB  LYS A 261       2.771 -10.094  12.406  1.00 97.69           C  
ATOM   2123  O   LYS A 261       4.992  -8.750  10.430  1.00 97.69           O  
ATOM   2124  CG  LYS A 261       2.055 -10.086  13.750  1.00 97.69           C  
ATOM   2125  CD  LYS A 261       2.600 -11.164  14.680  1.00 97.69           C  
ATOM   2126  CE  LYS A 261       1.868 -11.172  16.016  1.00 97.69           C  
ATOM   2127  NZ  LYS A 261       2.436 -12.188  16.953  1.00 97.69           N  
ATOM   2128  N   PRO A 262       5.352 -10.984  10.664  1.00 98.38           N  
ATOM   2129  CA  PRO A 262       5.797 -11.070   9.273  1.00 98.38           C  
ATOM   2130  C   PRO A 262       4.730 -10.617   8.281  1.00 98.38           C  
ATOM   2131  CB  PRO A 262       6.109 -12.562   9.102  1.00 98.38           C  
ATOM   2132  O   PRO A 262       3.564 -11.000   8.406  1.00 98.38           O  
ATOM   2133  CG  PRO A 262       6.434 -13.047  10.477  1.00 98.38           C  
ATOM   2134  CD  PRO A 262       5.543 -12.344  11.453  1.00 98.38           C  
ATOM   2135  N   LEU A 263       5.168  -9.789   7.375  1.00 98.69           N  
ATOM   2136  CA  LEU A 263       4.270  -9.266   6.348  1.00 98.69           C  
ATOM   2137  C   LEU A 263       4.543  -9.930   5.000  1.00 98.69           C  
ATOM   2138  CB  LEU A 263       4.418  -7.750   6.227  1.00 98.69           C  
ATOM   2139  O   LEU A 263       5.664  -9.867   4.492  1.00 98.69           O  
ATOM   2140  CG  LEU A 263       3.383  -7.035   5.355  1.00 98.69           C  
ATOM   2141  CD1 LEU A 263       1.989  -7.184   5.961  1.00 98.69           C  
ATOM   2142  CD2 LEU A 263       3.746  -5.562   5.191  1.00 98.69           C  
ATOM   2143  N   VAL A 264       3.518 -10.531   4.430  1.00 98.69           N  
ATOM   2144  CA  VAL A 264       3.643 -11.281   3.188  1.00 98.69           C  
ATOM   2145  C   VAL A 264       2.863 -10.578   2.076  1.00 98.69           C  
ATOM   2146  CB  VAL A 264       3.145 -12.734   3.352  1.00 98.69           C  
ATOM   2147  O   VAL A 264       1.698 -10.219   2.260  1.00 98.69           O  
ATOM   2148  CG1 VAL A 264       3.332 -13.523   2.055  1.00 98.69           C  
ATOM   2149  CG2 VAL A 264       3.873 -13.422   4.508  1.00 98.69           C  
ATOM   2150  N   GLY A 265       3.441 -10.383   0.935  1.00 98.25           N  
ATOM   2151  CA  GLY A 265       2.820  -9.805  -0.244  1.00 98.25           C  
ATOM   2152  C   GLY A 265       3.291 -10.438  -1.540  1.00 98.25           C  
ATOM   2153  O   GLY A 265       4.211 -11.258  -1.538  1.00 98.25           O  
ATOM   2154  N   HIS A 266       2.695 -10.109  -2.602  1.00 97.50           N  
ATOM   2155  CA  HIS A 266       3.082 -10.523  -3.945  1.00 97.50           C  
ATOM   2156  C   HIS A 266       3.414  -9.320  -4.820  1.00 97.50           C  
ATOM   2157  CB  HIS A 266       1.967 -11.352  -4.590  1.00 97.50           C  
ATOM   2158  O   HIS A 266       2.562  -8.453  -5.043  1.00 97.50           O  
ATOM   2159  CG  HIS A 266       2.344 -11.930  -5.918  1.00 97.50           C  
ATOM   2160  CD2 HIS A 266       2.041 -11.539  -7.176  1.00 97.50           C  
ATOM   2161  ND1 HIS A 266       3.125 -13.062  -6.039  1.00 97.50           N  
ATOM   2162  CE1 HIS A 266       3.289 -13.336  -7.324  1.00 97.50           C  
ATOM   2163  NE2 HIS A 266       2.641 -12.430  -8.031  1.00 97.50           N  
ATOM   2164  N   ASN A 267       4.758  -9.297  -5.152  1.00 96.94           N  
ATOM   2165  CA  ASN A 267       5.164  -8.094  -5.867  1.00 96.94           C  
ATOM   2166  C   ASN A 267       4.750  -6.828  -5.121  1.00 96.94           C  
ATOM   2167  CB  ASN A 267       4.586  -8.086  -7.285  1.00 96.94           C  
ATOM   2168  O   ASN A 267       4.117  -5.941  -5.699  1.00 96.94           O  
ATOM   2169  CG  ASN A 267       5.289  -7.105  -8.203  1.00 96.94           C  
ATOM   2170  ND2 ASN A 267       4.582  -6.633  -9.219  1.00 96.94           N  
ATOM   2171  OD1 ASN A 267       6.461  -6.777  -7.992  1.00 96.94           O  
ATOM   2172  N   MET A 268       5.250  -6.695  -3.912  1.00 97.69           N  
ATOM   2173  CA  MET A 268       4.652  -5.793  -2.932  1.00 97.69           C  
ATOM   2174  C   MET A 268       5.422  -4.480  -2.861  1.00 97.69           C  
ATOM   2175  CB  MET A 268       4.613  -6.449  -1.551  1.00 97.69           C  
ATOM   2176  O   MET A 268       5.215  -3.682  -1.944  1.00 97.69           O  
ATOM   2177  CG  MET A 268       5.984  -6.789  -0.993  1.00 97.69           C  
ATOM   2178  SD  MET A 268       5.891  -7.766   0.558  1.00 97.69           S  
ATOM   2179  CE  MET A 268       5.199  -6.520   1.680  1.00 97.69           C  
ATOM   2180  N   MET A 269       6.371  -4.152  -3.734  1.00 97.69           N  
ATOM   2181  CA  MET A 269       7.152  -2.920  -3.674  1.00 97.69           C  
ATOM   2182  C   MET A 269       6.246  -1.695  -3.705  1.00 97.69           C  
ATOM   2183  CB  MET A 269       8.148  -2.861  -4.832  1.00 97.69           C  
ATOM   2184  O   MET A 269       6.422  -0.766  -2.916  1.00 97.69           O  
ATOM   2185  CG  MET A 269       9.156  -1.724  -4.719  1.00 97.69           C  
ATOM   2186  SD  MET A 269      10.141  -1.807  -3.174  1.00 97.69           S  
ATOM   2187  CE  MET A 269      10.289  -0.039  -2.791  1.00 97.69           C  
ATOM   2188  N   MET A 270       5.254  -1.607  -4.605  1.00 97.12           N  
ATOM   2189  CA  MET A 270       4.324  -0.484  -4.684  1.00 97.12           C  
ATOM   2190  C   MET A 270       3.490  -0.377  -3.412  1.00 97.12           C  
ATOM   2191  CB  MET A 270       3.406  -0.630  -5.898  1.00 97.12           C  
ATOM   2192  O   MET A 270       3.207   0.726  -2.941  1.00 97.12           O  
ATOM   2193  CG  MET A 270       4.109  -0.399  -7.227  1.00 97.12           C  
ATOM   2194  SD  MET A 270       4.949   1.230  -7.305  1.00 97.12           S  
ATOM   2195  CE  MET A 270       3.508   2.334  -7.281  1.00 97.12           C  
ATOM   2196  N   ASP A 271       3.129  -1.577  -2.895  1.00 98.25           N  
ATOM   2197  CA  ASP A 271       2.389  -1.587  -1.637  1.00 98.25           C  
ATOM   2198  C   ASP A 271       3.186  -0.906  -0.526  1.00 98.25           C  
ATOM   2199  CB  ASP A 271       2.039  -3.020  -1.230  1.00 98.25           C  
ATOM   2200  O   ASP A 271       2.652  -0.069   0.205  1.00 98.25           O  
ATOM   2201  CG  ASP A 271       1.281  -3.773  -2.309  1.00 98.25           C  
ATOM   2202  OD1 ASP A 271       0.420  -3.170  -2.982  1.00 98.25           O  
ATOM   2203  OD2 ASP A 271       1.546  -4.984  -2.482  1.00 98.25           O  
ATOM   2204  N   LEU A 272       4.441  -1.206  -0.457  1.00 98.62           N  
ATOM   2205  CA  LEU A 272       5.305  -0.669   0.590  1.00 98.62           C  
ATOM   2206  C   LEU A 272       5.488   0.836   0.424  1.00 98.62           C  
ATOM   2207  CB  LEU A 272       6.668  -1.366   0.573  1.00 98.62           C  
ATOM   2208  O   LEU A 272       5.500   1.577   1.409  1.00 98.62           O  
ATOM   2209  CG  LEU A 272       6.672  -2.857   0.911  1.00 98.62           C  
ATOM   2210  CD1 LEU A 272       8.070  -3.438   0.742  1.00 98.62           C  
ATOM   2211  CD2 LEU A 272       6.160  -3.086   2.328  1.00 98.62           C  
ATOM   2212  N   LEU A 273       5.629   1.271  -0.790  1.00 98.31           N  
ATOM   2213  CA  LEU A 273       5.773   2.699  -1.055  1.00 98.31           C  
ATOM   2214  C   LEU A 273       4.539   3.467  -0.598  1.00 98.31           C  
ATOM   2215  CB  LEU A 273       6.020   2.943  -2.547  1.00 98.31           C  
ATOM   2216  O   LEU A 273       4.656   4.504   0.061  1.00 98.31           O  
ATOM   2217  CG  LEU A 273       7.402   2.561  -3.078  1.00 98.31           C  
ATOM   2218  CD1 LEU A 273       7.387   2.502  -4.602  1.00 98.31           C  
ATOM   2219  CD2 LEU A 273       8.453   3.549  -2.588  1.00 98.31           C  
ATOM   2220  N   HIS A 274       3.371   2.910  -0.887  1.00 98.31           N  
ATOM   2221  CA  HIS A 274       2.129   3.572  -0.502  1.00 98.31           C  
ATOM   2222  C   HIS A 274       1.920   3.516   1.008  1.00 98.31           C  
ATOM   2223  CB  HIS A 274       0.938   2.938  -1.222  1.00 98.31           C  
ATOM   2224  O   HIS A 274       1.467   4.488   1.613  1.00 98.31           O  
ATOM   2225  CG  HIS A 274       0.738   3.447  -2.613  1.00 98.31           C  
ATOM   2226  CD2 HIS A 274       1.068   2.910  -3.812  1.00 98.31           C  
ATOM   2227  ND1 HIS A 274       0.131   4.656  -2.885  1.00 98.31           N  
ATOM   2228  CE1 HIS A 274       0.096   4.840  -4.195  1.00 98.31           C  
ATOM   2229  NE2 HIS A 274       0.658   3.795  -4.781  1.00 98.31           N  
ATOM   2230  N   LEU A 275       2.270   2.371   1.640  1.00 98.50           N  
ATOM   2231  CA  LEU A 275       2.164   2.283   3.092  1.00 98.50           C  
ATOM   2232  C   LEU A 275       3.004   3.363   3.766  1.00 98.50           C  
ATOM   2233  CB  LEU A 275       2.604   0.900   3.580  1.00 98.50           C  
ATOM   2234  O   LEU A 275       2.557   3.994   4.727  1.00 98.50           O  
ATOM   2235  CG  LEU A 275       1.637  -0.254   3.309  1.00 98.50           C  
ATOM   2236  CD1 LEU A 275       2.270  -1.581   3.715  1.00 98.50           C  
ATOM   2237  CD2 LEU A 275       0.321  -0.034   4.047  1.00 98.50           C  
ATOM   2238  N   HIS A 276       4.191   3.561   3.219  1.00 98.50           N  
ATOM   2239  CA  HIS A 276       5.078   4.586   3.760  1.00 98.50           C  
ATOM   2240  C   HIS A 276       4.496   5.980   3.551  1.00 98.50           C  
ATOM   2241  CB  HIS A 276       6.461   4.492   3.117  1.00 98.50           C  
ATOM   2242  O   HIS A 276       4.367   6.754   4.504  1.00 98.50           O  
ATOM   2243  CG  HIS A 276       7.500   5.316   3.809  1.00 98.50           C  
ATOM   2244  CD2 HIS A 276       8.508   4.965   4.637  1.00 98.50           C  
ATOM   2245  ND1 HIS A 276       7.570   6.688   3.678  1.00 98.50           N  
ATOM   2246  CE1 HIS A 276       8.578   7.141   4.398  1.00 98.50           C  
ATOM   2247  NE2 HIS A 276       9.164   6.113   4.992  1.00 98.50           N  
ATOM   2248  N   GLU A 277       4.117   6.309   2.336  1.00 97.94           N  
ATOM   2249  CA  GLU A 277       3.680   7.641   1.928  1.00 97.94           C  
ATOM   2250  C   GLU A 277       2.363   8.016   2.602  1.00 97.94           C  
ATOM   2251  CB  GLU A 277       3.531   7.715   0.406  1.00 97.94           C  
ATOM   2252  O   GLU A 277       2.205   9.141   3.082  1.00 97.94           O  
ATOM   2253  CG  GLU A 277       2.893   9.000  -0.088  1.00 97.94           C  
ATOM   2254  CD  GLU A 277       3.781  10.227   0.099  1.00 97.94           C  
ATOM   2255  OE1 GLU A 277       3.293  11.359  -0.077  1.00 97.94           O  
ATOM   2256  OE2 GLU A 277       4.977  10.039   0.422  1.00 97.94           O  
ATOM   2257  N   LYS A 278       1.469   7.027   2.748  1.00 97.38           N  
ATOM   2258  CA  LYS A 278       0.098   7.387   3.098  1.00 97.38           C  
ATOM   2259  C   LYS A 278      -0.151   7.223   4.594  1.00 97.38           C  
ATOM   2260  CB  LYS A 278      -0.899   6.543   2.305  1.00 97.38           C  
ATOM   2261  O   LYS A 278      -0.969   7.938   5.176  1.00 97.38           O  
ATOM   2262  CG  LYS A 278      -0.732   6.641   0.795  1.00 97.38           C  
ATOM   2263  CD  LYS A 278      -0.751   8.086   0.325  1.00 97.38           C  
ATOM   2264  CE  LYS A 278      -0.539   8.195  -1.180  1.00 97.38           C  
ATOM   2265  NZ  LYS A 278      -0.095   9.562  -1.584  1.00 97.38           N  
ATOM   2266  N   PHE A 279       0.625   6.383   5.309  1.00 98.06           N  
ATOM   2267  CA  PHE A 279       0.257   6.062   6.684  1.00 98.06           C  
ATOM   2268  C   PHE A 279       1.405   6.363   7.637  1.00 98.06           C  
ATOM   2269  CB  PHE A 279      -0.148   4.590   6.801  1.00 98.06           C  
ATOM   2270  O   PHE A 279       1.190   6.555   8.836  1.00 98.06           O  
ATOM   2271  CG  PHE A 279      -1.278   4.195   5.891  1.00 98.06           C  
ATOM   2272  CD1 PHE A 279      -2.580   4.602   6.156  1.00 98.06           C  
ATOM   2273  CD2 PHE A 279      -1.040   3.414   4.766  1.00 98.06           C  
ATOM   2274  CE1 PHE A 279      -3.627   4.242   5.312  1.00 98.06           C  
ATOM   2275  CE2 PHE A 279      -2.082   3.047   3.920  1.00 98.06           C  
ATOM   2276  CZ  PHE A 279      -3.375   3.461   4.195  1.00 98.06           C  
ATOM   2277  N   PHE A 280       2.646   6.375   7.152  1.00 98.12           N  
ATOM   2278  CA  PHE A 280       3.789   6.633   8.023  1.00 98.12           C  
ATOM   2279  C   PHE A 280       4.266   8.070   7.871  1.00 98.12           C  
ATOM   2280  CB  PHE A 280       4.934   5.664   7.707  1.00 98.12           C  
ATOM   2281  O   PHE A 280       4.000   8.914   8.734  1.00 98.12           O  
ATOM   2282  CG  PHE A 280       6.137   5.840   8.594  1.00 98.12           C  
ATOM   2283  CD1 PHE A 280       7.422   5.785   8.062  1.00 98.12           C  
ATOM   2284  CD2 PHE A 280       5.984   6.059   9.961  1.00 98.12           C  
ATOM   2285  CE1 PHE A 280       8.539   5.949   8.883  1.00 98.12           C  
ATOM   2286  CE2 PHE A 280       7.094   6.223  10.781  1.00 98.12           C  
ATOM   2287  CZ  PHE A 280       8.367   6.168  10.242  1.00 98.12           C  
ATOM   2288  N   ARG A 281       5.031   8.328   6.828  1.00 97.38           N  
ATOM   2289  CA  ARG A 281       5.559   9.648   6.488  1.00 97.38           C  
ATOM   2290  C   ARG A 281       5.766   9.781   4.984  1.00 97.38           C  
ATOM   2291  CB  ARG A 281       6.879   9.898   7.223  1.00 97.38           C  
ATOM   2292  O   ARG A 281       5.809   8.781   4.266  1.00 97.38           O  
ATOM   2293  CG  ARG A 281       6.738   9.961   8.734  1.00 97.38           C  
ATOM   2294  CD  ARG A 281       8.086  10.156   9.422  1.00 97.38           C  
ATOM   2295  NE  ARG A 281       7.980  10.023  10.867  1.00 97.38           N  
ATOM   2296  NH1 ARG A 281      10.258   9.906  11.227  1.00 97.38           N  
ATOM   2297  NH2 ARG A 281       8.805   9.789  13.000  1.00 97.38           N  
ATOM   2298  CZ  ARG A 281       9.016   9.906  11.695  1.00 97.38           C  
ATOM   2299  N   PRO A 282       5.859  11.047   4.609  1.00 97.44           N  
ATOM   2300  CA  PRO A 282       6.184  11.203   3.188  1.00 97.44           C  
ATOM   2301  C   PRO A 282       7.465  10.477   2.793  1.00 97.44           C  
ATOM   2302  CB  PRO A 282       6.344  12.719   3.025  1.00 97.44           C  
ATOM   2303  O   PRO A 282       8.398  10.375   3.596  1.00 97.44           O  
ATOM   2304  CG  PRO A 282       5.516  13.312   4.121  1.00 97.44           C  
ATOM   2305  CD  PRO A 282       5.594  12.406   5.320  1.00 97.44           C  
ATOM   2306  N   LEU A 283       7.402   9.938   1.568  1.00 98.31           N  
ATOM   2307  CA  LEU A 283       8.570   9.203   1.097  1.00 98.31           C  
ATOM   2308  C   LEU A 283       9.812  10.086   1.122  1.00 98.31           C  
ATOM   2309  CB  LEU A 283       8.336   8.672  -0.321  1.00 98.31           C  
ATOM   2310  O   LEU A 283       9.797  11.203   0.609  1.00 98.31           O  
ATOM   2311  CG  LEU A 283       7.352   7.512  -0.456  1.00 98.31           C  
ATOM   2312  CD1 LEU A 283       6.977   7.305  -1.919  1.00 98.31           C  
ATOM   2313  CD2 LEU A 283       7.945   6.238   0.135  1.00 98.31           C  
ATOM   2314  N   PRO A 284      10.898   9.602   1.724  1.00 98.06           N  
ATOM   2315  CA  PRO A 284      12.141  10.375   1.767  1.00 98.06           C  
ATOM   2316  C   PRO A 284      12.844  10.445   0.411  1.00 98.06           C  
ATOM   2317  CB  PRO A 284      13.000   9.617   2.783  1.00 98.06           C  
ATOM   2318  O   PRO A 284      12.555   9.633  -0.476  1.00 98.06           O  
ATOM   2319  CG  PRO A 284      12.539   8.195   2.686  1.00 98.06           C  
ATOM   2320  CD  PRO A 284      11.062   8.195   2.410  1.00 98.06           C  
ATOM   2321  N   GLU A 285      13.766  11.398   0.305  1.00 97.00           N  
ATOM   2322  CA  GLU A 285      14.539  11.547  -0.926  1.00 97.00           C  
ATOM   2323  C   GLU A 285      15.555  10.422  -1.078  1.00 97.00           C  
ATOM   2324  CB  GLU A 285      15.250  12.906  -0.958  1.00 97.00           C  
ATOM   2325  O   GLU A 285      15.828   9.969  -2.193  1.00 97.00           O  
ATOM   2326  CG  GLU A 285      14.297  14.094  -1.087  1.00 97.00           C  
ATOM   2327  CD  GLU A 285      13.609  14.164  -2.439  1.00 97.00           C  
ATOM   2328  OE1 GLU A 285      12.562  14.836  -2.551  1.00 97.00           O  
ATOM   2329  OE2 GLU A 285      14.125  13.547  -3.398  1.00 97.00           O  
ATOM   2330  N   SER A 286      16.016   9.961   0.036  1.00 97.75           N  
ATOM   2331  CA  SER A 286      17.047   8.938   0.059  1.00 97.75           C  
ATOM   2332  C   SER A 286      16.438   7.539  -0.024  1.00 97.75           C  
ATOM   2333  CB  SER A 286      17.891   9.062   1.324  1.00 97.75           C  
ATOM   2334  O   SER A 286      15.594   7.176   0.791  1.00 97.75           O  
ATOM   2335  OG  SER A 286      18.719   7.922   1.487  1.00 97.75           O  
ATOM   2336  N   TYR A 287      16.906   6.809  -0.937  1.00 97.81           N  
ATOM   2337  CA  TYR A 287      16.531   5.410  -1.107  1.00 97.81           C  
ATOM   2338  C   TYR A 287      16.906   4.590   0.120  1.00 97.81           C  
ATOM   2339  CB  TYR A 287      17.188   4.824  -2.354  1.00 97.81           C  
ATOM   2340  O   TYR A 287      16.094   3.795   0.613  1.00 97.81           O  
ATOM   2341  CG  TYR A 287      17.094   3.318  -2.439  1.00 97.81           C  
ATOM   2342  CD1 TYR A 287      18.250   2.525  -2.404  1.00 97.81           C  
ATOM   2343  CD2 TYR A 287      15.867   2.688  -2.561  1.00 97.81           C  
ATOM   2344  CE1 TYR A 287      18.156   1.140  -2.484  1.00 97.81           C  
ATOM   2345  CE2 TYR A 287      15.773   1.303  -2.643  1.00 97.81           C  
ATOM   2346  OH  TYR A 287      16.828  -0.834  -2.684  1.00 97.81           O  
ATOM   2347  CZ  TYR A 287      16.922   0.538  -2.604  1.00 97.81           C  
ATOM   2348  N   ASP A 288      17.984   4.836   0.639  1.00 97.56           N  
ATOM   2349  CA  ASP A 288      18.469   4.109   1.807  1.00 97.56           C  
ATOM   2350  C   ASP A 288      17.609   4.391   3.031  1.00 97.56           C  
ATOM   2351  CB  ASP A 288      19.938   4.477   2.098  1.00 97.56           C  
ATOM   2352  O   ASP A 288      17.312   3.484   3.811  1.00 97.56           O  
ATOM   2353  CG  ASP A 288      20.891   3.936   1.058  1.00 97.56           C  
ATOM   2354  OD1 ASP A 288      20.688   2.812   0.550  1.00 97.56           O  
ATOM   2355  OD2 ASP A 288      21.891   4.637   0.745  1.00 97.56           O  
ATOM   2356  N   GLN A 289      17.234   5.645   3.189  1.00 98.19           N  
ATOM   2357  CA  GLN A 289      16.344   6.000   4.289  1.00 98.19           C  
ATOM   2358  C   GLN A 289      14.992   5.297   4.156  1.00 98.19           C  
ATOM   2359  CB  GLN A 289      16.141   7.516   4.352  1.00 98.19           C  
ATOM   2360  O   GLN A 289      14.414   4.852   5.152  1.00 98.19           O  
ATOM   2361  CG  GLN A 289      15.352   7.980   5.566  1.00 98.19           C  
ATOM   2362  CD  GLN A 289      15.289   9.492   5.680  1.00 98.19           C  
ATOM   2363  NE2 GLN A 289      14.891   9.984   6.852  1.00 98.19           N  
ATOM   2364  OE1 GLN A 289      15.602  10.211   4.727  1.00 98.19           O  
ATOM   2365  N   PHE A 290      14.516   5.242   2.939  1.00 98.38           N  
ATOM   2366  CA  PHE A 290      13.273   4.520   2.689  1.00 98.38           C  
ATOM   2367  C   PHE A 290      13.391   3.068   3.139  1.00 98.38           C  
ATOM   2368  CB  PHE A 290      12.906   4.578   1.203  1.00 98.38           C  
ATOM   2369  O   PHE A 290      12.516   2.557   3.838  1.00 98.38           O  
ATOM   2370  CG  PHE A 290      11.891   3.551   0.787  1.00 98.38           C  
ATOM   2371  CD1 PHE A 290      12.242   2.506  -0.058  1.00 98.38           C  
ATOM   2372  CD2 PHE A 290      10.578   3.627   1.240  1.00 98.38           C  
ATOM   2373  CE1 PHE A 290      11.305   1.551  -0.445  1.00 98.38           C  
ATOM   2374  CE2 PHE A 290       9.641   2.678   0.858  1.00 98.38           C  
ATOM   2375  CZ  PHE A 290      10.000   1.641   0.015  1.00 98.38           C  
ATOM   2376  N   LYS A 291      14.445   2.414   2.783  1.00 98.25           N  
ATOM   2377  CA  LYS A 291      14.656   1.019   3.154  1.00 98.25           C  
ATOM   2378  C   LYS A 291      14.680   0.848   4.668  1.00 98.25           C  
ATOM   2379  CB  LYS A 291      15.961   0.497   2.549  1.00 98.25           C  
ATOM   2380  O   LYS A 291      14.047  -0.060   5.207  1.00 98.25           O  
ATOM   2381  CG  LYS A 291      15.875   0.174   1.064  1.00 98.25           C  
ATOM   2382  CD  LYS A 291      17.188  -0.370   0.529  1.00 98.25           C  
ATOM   2383  CE  LYS A 291      17.484  -1.760   1.077  1.00 98.25           C  
ATOM   2384  NZ  LYS A 291      18.781  -2.293   0.561  1.00 98.25           N  
ATOM   2385  N   GLN A 292      15.422   1.723   5.277  1.00 98.19           N  
ATOM   2386  CA  GLN A 292      15.547   1.657   6.730  1.00 98.19           C  
ATOM   2387  C   GLN A 292      14.188   1.834   7.406  1.00 98.19           C  
ATOM   2388  CB  GLN A 292      16.531   2.717   7.234  1.00 98.19           C  
ATOM   2389  O   GLN A 292      13.867   1.125   8.359  1.00 98.19           O  
ATOM   2390  CG  GLN A 292      17.984   2.422   6.891  1.00 98.19           C  
ATOM   2391  CD  GLN A 292      18.906   3.568   7.238  1.00 98.19           C  
ATOM   2392  NE2 GLN A 292      20.156   3.471   6.805  1.00 98.19           N  
ATOM   2393  OE1 GLN A 292      18.500   4.535   7.895  1.00 98.19           O  
ATOM   2394  N   ASN A 293      13.438   2.770   6.879  1.00 98.44           N  
ATOM   2395  CA  ASN A 293      12.117   3.020   7.449  1.00 98.44           C  
ATOM   2396  C   ASN A 293      11.211   1.799   7.320  1.00 98.44           C  
ATOM   2397  CB  ASN A 293      11.469   4.238   6.789  1.00 98.44           C  
ATOM   2398  O   ASN A 293      10.562   1.398   8.289  1.00 98.44           O  
ATOM   2399  CG  ASN A 293      12.141   5.539   7.176  1.00 98.44           C  
ATOM   2400  ND2 ASN A 293      11.820   6.609   6.461  1.00 98.44           N  
ATOM   2401  OD1 ASN A 293      12.953   5.582   8.109  1.00 98.44           O  
ATOM   2402  N   ILE A 294      11.180   1.236   6.152  1.00 98.50           N  
ATOM   2403  CA  ILE A 294      10.305   0.094   5.910  1.00 98.50           C  
ATOM   2404  C   ILE A 294      10.734  -1.081   6.785  1.00 98.50           C  
ATOM   2405  CB  ILE A 294      10.305  -0.317   4.422  1.00 98.50           C  
ATOM   2406  O   ILE A 294       9.898  -1.757   7.387  1.00 98.50           O  
ATOM   2407  CG1 ILE A 294       9.555   0.721   3.580  1.00 98.50           C  
ATOM   2408  CG2 ILE A 294       9.695  -1.711   4.246  1.00 98.50           C  
ATOM   2409  CD1 ILE A 294       8.086   0.878   3.957  1.00 98.50           C  
ATOM   2410  N   HIS A 295      12.055  -1.303   6.848  1.00 98.31           N  
ATOM   2411  CA  HIS A 295      12.578  -2.414   7.637  1.00 98.31           C  
ATOM   2412  C   HIS A 295      12.273  -2.227   9.117  1.00 98.31           C  
ATOM   2413  CB  HIS A 295      14.086  -2.564   7.426  1.00 98.31           C  
ATOM   2414  O   HIS A 295      12.039  -3.201   9.844  1.00 98.31           O  
ATOM   2415  CG  HIS A 295      14.648  -3.814   8.023  1.00 98.31           C  
ATOM   2416  CD2 HIS A 295      15.586  -3.994   8.984  1.00 98.31           C  
ATOM   2417  ND1 HIS A 295      14.258  -5.074   7.625  1.00 98.31           N  
ATOM   2418  CE1 HIS A 295      14.930  -5.977   8.320  1.00 98.31           C  
ATOM   2419  NE2 HIS A 295      15.742  -5.348   9.148  1.00 98.31           N  
ATOM   2420  N   SER A 296      12.250  -0.980   9.555  1.00 98.25           N  
ATOM   2421  CA  SER A 296      11.891  -0.675  10.930  1.00 98.25           C  
ATOM   2422  C   SER A 296      10.406  -0.939  11.188  1.00 98.25           C  
ATOM   2423  CB  SER A 296      12.219   0.781  11.266  1.00 98.25           C  
ATOM   2424  O   SER A 296      10.039  -1.472  12.234  1.00 98.25           O  
ATOM   2425  OG  SER A 296      11.852   1.088  12.602  1.00 98.25           O  
ATOM   2426  N   LEU A 297       9.570  -0.638  10.211  1.00 98.25           N  
ATOM   2427  CA  LEU A 297       8.125  -0.816  10.352  1.00 98.25           C  
ATOM   2428  C   LEU A 297       7.754  -2.295  10.289  1.00 98.25           C  
ATOM   2429  CB  LEU A 297       7.383  -0.046   9.258  1.00 98.25           C  
ATOM   2430  O   LEU A 297       6.938  -2.764  11.086  1.00 98.25           O  
ATOM   2431  CG  LEU A 297       7.500   1.479   9.305  1.00 98.25           C  
ATOM   2432  CD1 LEU A 297       6.855   2.098   8.070  1.00 98.25           C  
ATOM   2433  CD2 LEU A 297       6.863   2.025  10.578  1.00 98.25           C  
ATOM   2434  N   PHE A 298       8.359  -2.998   9.398  1.00 98.38           N  
ATOM   2435  CA  PHE A 298       8.117  -4.414   9.156  1.00 98.38           C  
ATOM   2436  C   PHE A 298       9.430  -5.180   9.039  1.00 98.38           C  
ATOM   2437  CB  PHE A 298       7.273  -4.609   7.895  1.00 98.38           C  
ATOM   2438  O   PHE A 298       9.984  -5.293   7.945  1.00 98.38           O  
ATOM   2439  CG  PHE A 298       5.988  -3.828   7.891  1.00 98.38           C  
ATOM   2440  CD1 PHE A 298       4.918  -4.223   8.680  1.00 98.38           C  
ATOM   2441  CD2 PHE A 298       5.852  -2.695   7.102  1.00 98.38           C  
ATOM   2442  CE1 PHE A 298       3.725  -3.502   8.688  1.00 98.38           C  
ATOM   2443  CE2 PHE A 298       4.664  -1.969   7.098  1.00 98.38           C  
ATOM   2444  CZ  PHE A 298       3.602  -2.375   7.891  1.00 98.38           C  
ATOM   2445  N   PRO A 299       9.875  -5.770  10.094  1.00 98.12           N  
ATOM   2446  CA  PRO A 299      11.211  -6.379  10.133  1.00 98.12           C  
ATOM   2447  C   PRO A 299      11.312  -7.641   9.281  1.00 98.12           C  
ATOM   2448  CB  PRO A 299      11.391  -6.715  11.617  1.00 98.12           C  
ATOM   2449  O   PRO A 299      12.391  -7.977   8.797  1.00 98.12           O  
ATOM   2450  CG  PRO A 299      10.508  -5.746  12.344  1.00 98.12           C  
ATOM   2451  CD  PRO A 299       9.312  -5.461  11.484  1.00 98.12           C  
ATOM   2452  N   VAL A 300      10.172  -8.312   9.125  1.00 98.44           N  
ATOM   2453  CA  VAL A 300      10.180  -9.516   8.297  1.00 98.44           C  
ATOM   2454  C   VAL A 300       9.211  -9.336   7.129  1.00 98.44           C  
ATOM   2455  CB  VAL A 300       9.805 -10.773   9.109  1.00 98.44           C  
ATOM   2456  O   VAL A 300       7.988  -9.305   7.324  1.00 98.44           O  
ATOM   2457  CG1 VAL A 300       9.812 -12.016   8.219  1.00 98.44           C  
ATOM   2458  CG2 VAL A 300      10.766 -10.945  10.289  1.00 98.44           C  
ATOM   2459  N   LEU A 301       9.797  -9.203   5.906  1.00 98.56           N  
ATOM   2460  CA  LEU A 301       9.031  -9.094   4.668  1.00 98.56           C  
ATOM   2461  C   LEU A 301       9.242 -10.320   3.787  1.00 98.56           C  
ATOM   2462  CB  LEU A 301       9.430  -7.828   3.902  1.00 98.56           C  
ATOM   2463  O   LEU A 301      10.383 -10.758   3.588  1.00 98.56           O  
ATOM   2464  CG  LEU A 301       9.125  -6.496   4.586  1.00 98.56           C  
ATOM   2465  CD1 LEU A 301       9.906  -5.363   3.926  1.00 98.56           C  
ATOM   2466  CD2 LEU A 301       7.625  -6.207   4.543  1.00 98.56           C  
ATOM   2467  N   ILE A 302       8.141 -10.805   3.293  1.00 98.31           N  
ATOM   2468  CA  ILE A 302       8.250 -11.914   2.352  1.00 98.31           C  
ATOM   2469  C   ILE A 302       7.426 -11.609   1.101  1.00 98.31           C  
ATOM   2470  CB  ILE A 302       7.785 -13.242   2.986  1.00 98.31           C  
ATOM   2471  O   ILE A 302       6.211 -11.422   1.180  1.00 98.31           O  
ATOM   2472  CG1 ILE A 302       8.625 -13.562   4.227  1.00 98.31           C  
ATOM   2473  CG2 ILE A 302       7.859 -14.383   1.966  1.00 98.31           C  
ATOM   2474  CD1 ILE A 302       8.109 -14.750   5.031  1.00 98.31           C  
ATOM   2475  N   ASP A 303       8.078 -11.508   0.017  1.00 98.31           N  
ATOM   2476  CA  ASP A 303       7.465 -11.328  -1.294  1.00 98.31           C  
ATOM   2477  C   ASP A 303       7.340 -12.656  -2.027  1.00 98.31           C  
ATOM   2478  CB  ASP A 303       8.273 -10.336  -2.137  1.00 98.31           C  
ATOM   2479  O   ASP A 303       8.344 -13.234  -2.451  1.00 98.31           O  
ATOM   2480  CG  ASP A 303       7.590  -9.977  -3.443  1.00 98.31           C  
ATOM   2481  OD1 ASP A 303       6.844 -10.812  -3.994  1.00 98.31           O  
ATOM   2482  OD2 ASP A 303       7.805  -8.844  -3.928  1.00 98.31           O  
ATOM   2483  N   THR A 304       6.086 -13.078  -2.238  1.00 97.31           N  
ATOM   2484  CA  THR A 304       5.855 -14.414  -2.777  1.00 97.31           C  
ATOM   2485  C   THR A 304       6.301 -14.492  -4.234  1.00 97.31           C  
ATOM   2486  CB  THR A 304       4.371 -14.812  -2.668  1.00 97.31           C  
ATOM   2487  O   THR A 304       6.609 -15.570  -4.738  1.00 97.31           O  
ATOM   2488  CG2 THR A 304       3.969 -15.023  -1.213  1.00 97.31           C  
ATOM   2489  OG1 THR A 304       3.562 -13.773  -3.229  1.00 97.31           O  
ATOM   2490  N   LYS A 305       6.312 -13.398  -4.941  1.00 96.06           N  
ATOM   2491  CA  LYS A 305       6.844 -13.422  -6.305  1.00 96.06           C  
ATOM   2492  C   LYS A 305       8.328 -13.766  -6.309  1.00 96.06           C  
ATOM   2493  CB  LYS A 305       6.613 -12.070  -6.992  1.00 96.06           C  
ATOM   2494  O   LYS A 305       8.789 -14.531  -7.156  1.00 96.06           O  
ATOM   2495  CG  LYS A 305       7.043 -12.039  -8.453  1.00 96.06           C  
ATOM   2496  CD  LYS A 305       6.320 -10.945  -9.219  1.00 96.06           C  
ATOM   2497  CE  LYS A 305       6.695 -10.961 -10.695  1.00 96.06           C  
ATOM   2498  NZ  LYS A 305       5.625 -10.352 -11.547  1.00 96.06           N  
ATOM   2499  N   SER A 306       9.023 -13.211  -5.383  1.00 94.31           N  
ATOM   2500  CA  SER A 306      10.453 -13.492  -5.246  1.00 94.31           C  
ATOM   2501  C   SER A 306      10.688 -14.945  -4.832  1.00 94.31           C  
ATOM   2502  CB  SER A 306      11.094 -12.555  -4.227  1.00 94.31           C  
ATOM   2503  O   SER A 306      11.586 -15.602  -5.359  1.00 94.31           O  
ATOM   2504  OG  SER A 306      12.469 -12.844  -4.066  1.00 94.31           O  
ATOM   2505  N   VAL A 307       9.867 -15.445  -3.953  1.00 94.94           N  
ATOM   2506  CA  VAL A 307      10.000 -16.797  -3.424  1.00 94.94           C  
ATOM   2507  C   VAL A 307       9.727 -17.812  -4.531  1.00 94.94           C  
ATOM   2508  CB  VAL A 307       9.039 -17.031  -2.236  1.00 94.94           C  
ATOM   2509  O   VAL A 307      10.500 -18.766  -4.711  1.00 94.94           O  
ATOM   2510  CG1 VAL A 307       9.109 -18.484  -1.770  1.00 94.94           C  
ATOM   2511  CG2 VAL A 307       9.367 -16.094  -1.087  1.00 94.94           C  
ATOM   2512  N   THR A 308       8.711 -17.594  -5.258  1.00 95.00           N  
ATOM   2513  CA  THR A 308       8.242 -18.578  -6.223  1.00 95.00           C  
ATOM   2514  C   THR A 308       9.117 -18.562  -7.473  1.00 95.00           C  
ATOM   2515  CB  THR A 308       6.777 -18.328  -6.617  1.00 95.00           C  
ATOM   2516  O   THR A 308       9.227 -19.578  -8.172  1.00 95.00           O  
ATOM   2517  CG2 THR A 308       5.844 -18.562  -5.434  1.00 95.00           C  
ATOM   2518  OG1 THR A 308       6.633 -16.969  -7.059  1.00 95.00           O  
ATOM   2519  N   LYS A 309       9.781 -17.516  -7.793  1.00 90.12           N  
ATOM   2520  CA  LYS A 309      10.602 -17.391  -9.000  1.00 90.12           C  
ATOM   2521  C   LYS A 309      11.641 -18.500  -9.062  1.00 90.12           C  
ATOM   2522  CB  LYS A 309      11.281 -16.031  -9.055  1.00 90.12           C  
ATOM   2523  O   LYS A 309      11.750 -19.203 -10.070  1.00 90.12           O  
ATOM   2524  CG  LYS A 309      11.977 -15.734 -10.375  1.00 90.12           C  
ATOM   2525  CD  LYS A 309      12.547 -14.320 -10.406  1.00 90.12           C  
ATOM   2526  CE  LYS A 309      13.258 -14.031 -11.719  1.00 90.12           C  
ATOM   2527  NZ  LYS A 309      13.742 -12.625 -11.789  1.00 90.12           N  
ATOM   2528  N   ASP A 310      12.445 -18.734  -8.031  1.00 85.88           N  
ATOM   2529  CA  ASP A 310      13.500 -19.750  -8.016  1.00 85.88           C  
ATOM   2530  C   ASP A 310      12.930 -21.156  -7.852  1.00 85.88           C  
ATOM   2531  CB  ASP A 310      14.500 -19.453  -6.895  1.00 85.88           C  
ATOM   2532  O   ASP A 310      13.359 -22.078  -8.531  1.00 85.88           O  
ATOM   2533  CG  ASP A 310      15.289 -18.172  -7.117  1.00 85.88           C  
ATOM   2534  OD1 ASP A 310      15.406 -17.734  -8.281  1.00 85.88           O  
ATOM   2535  OD2 ASP A 310      15.797 -17.609  -6.125  1.00 85.88           O  
ATOM   2536  N   ILE A 311      11.914 -21.188  -7.137  1.00 89.75           N  
ATOM   2537  CA  ILE A 311      11.336 -22.484  -6.797  1.00 89.75           C  
ATOM   2538  C   ILE A 311      10.594 -23.062  -8.000  1.00 89.75           C  
ATOM   2539  CB  ILE A 311      10.391 -22.391  -5.582  1.00 89.75           C  
ATOM   2540  O   ILE A 311      10.641 -24.266  -8.250  1.00 89.75           O  
ATOM   2541  CG1 ILE A 311      11.164 -21.984  -4.324  1.00 89.75           C  
ATOM   2542  CG2 ILE A 311       9.641 -23.703  -5.371  1.00 89.75           C  
ATOM   2543  CD1 ILE A 311      10.289 -21.688  -3.121  1.00 89.75           C  
ATOM   2544  N   TRP A 312       9.984 -22.203  -8.703  1.00 92.50           N  
ATOM   2545  CA  TRP A 312       9.172 -22.609  -9.852  1.00 92.50           C  
ATOM   2546  C   TRP A 312      10.031 -23.297 -10.906  1.00 92.50           C  
ATOM   2547  CB  TRP A 312       8.461 -21.391 -10.461  1.00 92.50           C  
ATOM   2548  O   TRP A 312       9.641 -24.312 -11.469  1.00 92.50           O  
ATOM   2549  CG  TRP A 312       7.023 -21.641 -10.797  1.00 92.50           C  
ATOM   2550  CD1 TRP A 312       6.504 -21.938 -12.031  1.00 92.50           C  
ATOM   2551  CD2 TRP A 312       5.914 -21.609  -9.891  1.00 92.50           C  
ATOM   2552  CE2 TRP A 312       4.754 -21.891 -10.648  1.00 92.50           C  
ATOM   2553  CE3 TRP A 312       5.793 -21.359  -8.516  1.00 92.50           C  
ATOM   2554  NE1 TRP A 312       5.141 -22.094 -11.945  1.00 92.50           N  
ATOM   2555  CH2 TRP A 312       3.391 -21.703  -8.719  1.00 92.50           C  
ATOM   2556  CZ2 TRP A 312       3.482 -21.938 -10.062  1.00 92.50           C  
ATOM   2557  CZ3 TRP A 312       4.527 -21.406  -7.945  1.00 92.50           C  
ATOM   2558  N   LYS A 313      11.203 -22.750 -11.180  1.00 88.31           N  
ATOM   2559  CA  LYS A 313      12.133 -23.312 -12.141  1.00 88.31           C  
ATOM   2560  C   LYS A 313      12.719 -24.625 -11.625  1.00 88.31           C  
ATOM   2561  CB  LYS A 313      13.266 -22.328 -12.445  1.00 88.31           C  
ATOM   2562  O   LYS A 313      12.797 -25.609 -12.367  1.00 88.31           O  
ATOM   2563  CG  LYS A 313      14.188 -22.766 -13.570  1.00 88.31           C  
ATOM   2564  CD  LYS A 313      15.250 -21.719 -13.859  1.00 88.31           C  
ATOM   2565  CE  LYS A 313      16.219 -22.203 -14.938  1.00 88.31           C  
ATOM   2566  NZ  LYS A 313      17.281 -21.172 -15.219  1.00 88.31           N  
ATOM   2567  N   GLU A 314      13.031 -24.672 -10.430  1.00 88.12           N  
ATOM   2568  CA  GLU A 314      13.664 -25.828  -9.820  1.00 88.12           C  
ATOM   2569  C   GLU A 314      12.719 -27.031  -9.789  1.00 88.12           C  
ATOM   2570  CB  GLU A 314      14.148 -25.500  -8.406  1.00 88.12           C  
ATOM   2571  O   GLU A 314      13.141 -28.172 -10.000  1.00 88.12           O  
ATOM   2572  CG  GLU A 314      15.062 -26.547  -7.809  1.00 88.12           C  
ATOM   2573  CD  GLU A 314      15.633 -26.156  -6.453  1.00 88.12           C  
ATOM   2574  OE1 GLU A 314      16.219 -27.016  -5.762  1.00 88.12           O  
ATOM   2575  OE2 GLU A 314      15.492 -24.969  -6.078  1.00 88.12           O  
ATOM   2576  N   MET A 315      11.445 -26.750  -9.523  1.00 90.00           N  
ATOM   2577  CA  MET A 315      10.453 -27.812  -9.406  1.00 90.00           C  
ATOM   2578  C   MET A 315       9.852 -28.141 -10.773  1.00 90.00           C  
ATOM   2579  CB  MET A 315       9.352 -27.438  -8.422  1.00 90.00           C  
ATOM   2580  O   MET A 315       8.938 -28.969 -10.867  1.00 90.00           O  
ATOM   2581  CG  MET A 315       9.844 -27.234  -7.000  1.00 90.00           C  
ATOM   2582  SD  MET A 315      10.438 -28.797  -6.242  1.00 90.00           S  
ATOM   2583  CE  MET A 315       9.359 -28.875  -4.785  1.00 90.00           C  
ATOM   2584  N   ASN A 316      10.266 -27.531 -11.797  1.00 91.38           N  
ATOM   2585  CA  ASN A 316       9.797 -27.750 -13.156  1.00 91.38           C  
ATOM   2586  C   ASN A 316       8.281 -27.578 -13.266  1.00 91.38           C  
ATOM   2587  CB  ASN A 316      10.219 -29.125 -13.664  1.00 91.38           C  
ATOM   2588  O   ASN A 316       7.605 -28.422 -13.875  1.00 91.38           O  
ATOM   2589  CG  ASN A 316      11.719 -29.266 -13.797  1.00 91.38           C  
ATOM   2590  ND2 ASN A 316      12.258 -30.391 -13.336  1.00 91.38           N  
ATOM   2591  OD1 ASN A 316      12.398 -28.375 -14.312  1.00 91.38           O  
ATOM   2592  N   PHE A 317       7.727 -26.625 -12.562  1.00 94.31           N  
ATOM   2593  CA  PHE A 317       6.309 -26.297 -12.672  1.00 94.31           C  
ATOM   2594  C   PHE A 317       6.008 -25.625 -14.008  1.00 94.31           C  
ATOM   2595  CB  PHE A 317       5.875 -25.391 -11.516  1.00 94.31           C  
ATOM   2596  O   PHE A 317       6.895 -25.031 -14.625  1.00 94.31           O  
ATOM   2597  CG  PHE A 317       5.730 -26.125 -10.203  1.00 94.31           C  
ATOM   2598  CD1 PHE A 317       5.016 -27.312 -10.125  1.00 94.31           C  
ATOM   2599  CD2 PHE A 317       6.309 -25.609  -9.047  1.00 94.31           C  
ATOM   2600  CE1 PHE A 317       4.883 -27.984  -8.906  1.00 94.31           C  
ATOM   2601  CE2 PHE A 317       6.180 -26.266  -7.832  1.00 94.31           C  
ATOM   2602  CZ  PHE A 317       5.465 -27.453  -7.766  1.00 94.31           C  
ATOM   2603  N   PRO A 318       4.719 -25.719 -14.445  1.00 93.88           N  
ATOM   2604  CA  PRO A 318       4.324 -25.031 -15.672  1.00 93.88           C  
ATOM   2605  C   PRO A 318       4.387 -23.500 -15.539  1.00 93.88           C  
ATOM   2606  CB  PRO A 318       2.887 -25.500 -15.898  1.00 93.88           C  
ATOM   2607  O   PRO A 318       4.293 -22.984 -14.430  1.00 93.88           O  
ATOM   2608  CG  PRO A 318       2.395 -25.891 -14.547  1.00 93.88           C  
ATOM   2609  CD  PRO A 318       3.559 -26.406 -13.750  1.00 93.88           C  
ATOM   2610  N   ARG A 319       4.543 -22.875 -16.688  1.00 90.38           N  
ATOM   2611  CA  ARG A 319       4.605 -21.422 -16.703  1.00 90.38           C  
ATOM   2612  C   ARG A 319       3.283 -20.797 -16.266  1.00 90.38           C  
ATOM   2613  CB  ARG A 319       4.969 -20.906 -18.109  1.00 90.38           C  
ATOM   2614  O   ARG A 319       2.217 -21.203 -16.734  1.00 90.38           O  
ATOM   2615  CG  ARG A 319       5.312 -19.438 -18.156  1.00 90.38           C  
ATOM   2616  CD  ARG A 319       5.750 -19.000 -19.562  1.00 90.38           C  
ATOM   2617  NE  ARG A 319       5.949 -17.562 -19.641  1.00 90.38           N  
ATOM   2618  NH1 ARG A 319       6.797 -17.594 -21.797  1.00 90.38           N  
ATOM   2619  NH2 ARG A 319       6.586 -15.609 -20.672  1.00 90.38           N  
ATOM   2620  CZ  ARG A 319       6.445 -16.922 -20.703  1.00 90.38           C  
ATOM   2621  N   VAL A 320       3.438 -19.828 -15.367  1.00 92.25           N  
ATOM   2622  CA  VAL A 320       2.252 -19.141 -14.859  1.00 92.25           C  
ATOM   2623  C   VAL A 320       2.449 -17.625 -14.938  1.00 92.25           C  
ATOM   2624  CB  VAL A 320       1.941 -19.562 -13.398  1.00 92.25           C  
ATOM   2625  O   VAL A 320       3.582 -17.141 -14.914  1.00 92.25           O  
ATOM   2626  CG1 VAL A 320       1.585 -21.047 -13.336  1.00 92.25           C  
ATOM   2627  CG2 VAL A 320       3.129 -19.250 -12.492  1.00 92.25           C  
ATOM   2628  N   SER A 321       1.329 -16.875 -14.992  1.00 87.25           N  
ATOM   2629  CA  SER A 321       1.410 -15.438 -15.234  1.00 87.25           C  
ATOM   2630  C   SER A 321       1.019 -14.641 -14.000  1.00 87.25           C  
ATOM   2631  CB  SER A 321       0.512 -15.039 -16.406  1.00 87.25           C  
ATOM   2632  O   SER A 321       1.446 -13.492 -13.828  1.00 87.25           O  
ATOM   2633  OG  SER A 321       0.871 -15.758 -17.578  1.00 87.25           O  
ATOM   2634  N   ASN A 322       0.254 -15.227 -13.164  1.00 92.00           N  
ATOM   2635  CA  ASN A 322      -0.235 -14.438 -12.031  1.00 92.00           C  
ATOM   2636  C   ASN A 322      -0.369 -15.289 -10.773  1.00 92.00           C  
ATOM   2637  CB  ASN A 322      -1.574 -13.781 -12.383  1.00 92.00           C  
ATOM   2638  O   ASN A 322      -0.108 -16.484 -10.797  1.00 92.00           O  
ATOM   2639  CG  ASN A 322      -2.617 -14.789 -12.828  1.00 92.00           C  
ATOM   2640  ND2 ASN A 322      -3.199 -14.555 -14.000  1.00 92.00           N  
ATOM   2641  OD1 ASN A 322      -2.898 -15.766 -12.125  1.00 92.00           O  
ATOM   2642  N   LEU A 323      -0.597 -14.672  -9.711  1.00 95.06           N  
ATOM   2643  CA  LEU A 323      -0.661 -15.273  -8.383  1.00 95.06           C  
ATOM   2644  C   LEU A 323      -1.743 -16.344  -8.328  1.00 95.06           C  
ATOM   2645  CB  LEU A 323      -0.930 -14.203  -7.320  1.00 95.06           C  
ATOM   2646  O   LEU A 323      -1.542 -17.406  -7.723  1.00 95.06           O  
ATOM   2647  CG  LEU A 323      -1.003 -14.688  -5.871  1.00 95.06           C  
ATOM   2648  CD1 LEU A 323       0.326 -15.312  -5.453  1.00 95.06           C  
ATOM   2649  CD2 LEU A 323      -1.377 -13.539  -4.941  1.00 95.06           C  
ATOM   2650  N   SER A 324      -2.885 -16.109  -8.938  1.00 95.19           N  
ATOM   2651  CA  SER A 324      -3.986 -17.062  -8.930  1.00 95.19           C  
ATOM   2652  C   SER A 324      -3.576 -18.391  -9.570  1.00 95.19           C  
ATOM   2653  CB  SER A 324      -5.199 -16.500  -9.656  1.00 95.19           C  
ATOM   2654  O   SER A 324      -3.871 -19.469  -9.031  1.00 95.19           O  
ATOM   2655  OG  SER A 324      -5.715 -15.367  -8.969  1.00 95.19           O  
ATOM   2656  N   GLU A 325      -2.885 -18.312 -10.648  1.00 95.44           N  
ATOM   2657  CA  GLU A 325      -2.426 -19.500 -11.352  1.00 95.44           C  
ATOM   2658  C   GLU A 325      -1.402 -20.281 -10.523  1.00 95.44           C  
ATOM   2659  CB  GLU A 325      -1.826 -19.125 -12.711  1.00 95.44           C  
ATOM   2660  O   GLU A 325      -1.415 -21.516 -10.508  1.00 95.44           O  
ATOM   2661  CG  GLU A 325      -2.854 -18.641 -13.727  1.00 95.44           C  
ATOM   2662  CD  GLU A 325      -2.246 -18.297 -15.070  1.00 95.44           C  
ATOM   2663  OE1 GLU A 325      -2.982 -17.812 -15.961  1.00 95.44           O  
ATOM   2664  OE2 GLU A 325      -1.027 -18.516 -15.242  1.00 95.44           O  
ATOM   2665  N   VAL A 326      -0.555 -19.500  -9.820  1.00 96.25           N  
ATOM   2666  CA  VAL A 326       0.411 -20.125  -8.930  1.00 96.25           C  
ATOM   2667  C   VAL A 326      -0.323 -20.922  -7.855  1.00 96.25           C  
ATOM   2668  CB  VAL A 326       1.350 -19.094  -8.281  1.00 96.25           C  
ATOM   2669  O   VAL A 326       0.009 -22.078  -7.594  1.00 96.25           O  
ATOM   2670  CG1 VAL A 326       2.262 -19.750  -7.254  1.00 96.25           C  
ATOM   2671  CG2 VAL A 326       2.176 -18.375  -9.352  1.00 96.25           C  
ATOM   2672  N   TYR A 327      -1.269 -20.297  -7.289  1.00 96.06           N  
ATOM   2673  CA  TYR A 327      -2.072 -20.922  -6.250  1.00 96.06           C  
ATOM   2674  C   TYR A 327      -2.734 -22.188  -6.770  1.00 96.06           C  
ATOM   2675  CB  TYR A 327      -3.139 -19.953  -5.730  1.00 96.06           C  
ATOM   2676  O   TYR A 327      -2.730 -23.219  -6.090  1.00 96.06           O  
ATOM   2677  CG  TYR A 327      -4.016 -20.531  -4.652  1.00 96.06           C  
ATOM   2678  CD1 TYR A 327      -5.332 -20.906  -4.918  1.00 96.06           C  
ATOM   2679  CD2 TYR A 327      -3.531 -20.719  -3.359  1.00 96.06           C  
ATOM   2680  CE1 TYR A 327      -6.145 -21.438  -3.924  1.00 96.06           C  
ATOM   2681  CE2 TYR A 327      -4.336 -21.250  -2.357  1.00 96.06           C  
ATOM   2682  OH  TYR A 327      -6.438 -22.141  -1.662  1.00 96.06           O  
ATOM   2683  CZ  TYR A 327      -5.637 -21.609  -2.650  1.00 96.06           C  
ATOM   2684  N   GLU A 328      -3.260 -22.203  -7.973  1.00 95.69           N  
ATOM   2685  CA  GLU A 328      -3.932 -23.344  -8.578  1.00 95.69           C  
ATOM   2686  C   GLU A 328      -2.965 -24.500  -8.789  1.00 95.69           C  
ATOM   2687  CB  GLU A 328      -4.578 -22.953  -9.906  1.00 95.69           C  
ATOM   2688  O   GLU A 328      -3.299 -25.656  -8.508  1.00 95.69           O  
ATOM   2689  CG  GLU A 328      -5.789 -22.047  -9.758  1.00 95.69           C  
ATOM   2690  CD  GLU A 328      -6.391 -21.625 -11.086  1.00 95.69           C  
ATOM   2691  OE1 GLU A 328      -7.441 -20.938 -11.086  1.00 95.69           O  
ATOM   2692  OE2 GLU A 328      -5.805 -21.969 -12.133  1.00 95.69           O  
ATOM   2693  N   VAL A 329      -1.810 -24.203  -9.273  1.00 96.25           N  
ATOM   2694  CA  VAL A 329      -0.801 -25.234  -9.508  1.00 96.25           C  
ATOM   2695  C   VAL A 329      -0.405 -25.875  -8.188  1.00 96.25           C  
ATOM   2696  CB  VAL A 329       0.447 -24.656 -10.219  1.00 96.25           C  
ATOM   2697  O   VAL A 329      -0.314 -27.109  -8.086  1.00 96.25           O  
ATOM   2698  CG1 VAL A 329       1.582 -25.672 -10.227  1.00 96.25           C  
ATOM   2699  CG2 VAL A 329       0.101 -24.219 -11.641  1.00 96.25           C  
ATOM   2700  N   LEU A 330      -0.267 -25.062  -7.164  1.00 95.69           N  
ATOM   2701  CA  LEU A 330       0.152 -25.578  -5.863  1.00 95.69           C  
ATOM   2702  C   LEU A 330      -0.945 -26.422  -5.230  1.00 95.69           C  
ATOM   2703  CB  LEU A 330       0.517 -24.422  -4.926  1.00 95.69           C  
ATOM   2704  O   LEU A 330      -0.663 -27.297  -4.410  1.00 95.69           O  
ATOM   2705  CG  LEU A 330       1.819 -23.688  -5.238  1.00 95.69           C  
ATOM   2706  CD1 LEU A 330       1.964 -22.453  -4.340  1.00 95.69           C  
ATOM   2707  CD2 LEU A 330       3.016 -24.609  -5.078  1.00 95.69           C  
ATOM   2708  N   ASN A 331      -2.207 -26.219  -5.688  1.00 94.06           N  
ATOM   2709  CA  ASN A 331      -3.334 -26.984  -5.164  1.00 94.06           C  
ATOM   2710  C   ASN A 331      -3.654 -28.188  -6.047  1.00 94.06           C  
ATOM   2711  CB  ASN A 331      -4.566 -26.094  -5.012  1.00 94.06           C  
ATOM   2712  O   ASN A 331      -4.590 -28.938  -5.762  1.00 94.06           O  
ATOM   2713  CG  ASN A 331      -4.484 -25.188  -3.799  1.00 94.06           C  
ATOM   2714  ND2 ASN A 331      -4.961 -23.953  -3.947  1.00 94.06           N  
ATOM   2715  OD1 ASN A 331      -3.998 -25.578  -2.740  1.00 94.06           O  
ATOM   2716  N   SER A 332      -2.924 -28.312  -7.102  1.00 94.81           N  
ATOM   2717  CA  SER A 332      -3.180 -29.422  -8.031  1.00 94.81           C  
ATOM   2718  C   SER A 332      -2.264 -30.609  -7.746  1.00 94.81           C  
ATOM   2719  CB  SER A 332      -2.992 -28.953  -9.477  1.00 94.81           C  
ATOM   2720  O   SER A 332      -1.421 -30.547  -6.848  1.00 94.81           O  
ATOM   2721  OG  SER A 332      -1.616 -28.828  -9.789  1.00 94.81           O  
ATOM   2722  N   ASP A 333      -2.393 -31.656  -8.531  1.00 93.25           N  
ATOM   2723  CA  ASP A 333      -1.609 -32.875  -8.375  1.00 93.25           C  
ATOM   2724  C   ASP A 333      -0.170 -32.688  -8.844  1.00 93.25           C  
ATOM   2725  CB  ASP A 333      -2.254 -34.031  -9.156  1.00 93.25           C  
ATOM   2726  O   ASP A 333       0.690 -33.531  -8.625  1.00 93.25           O  
ATOM   2727  CG  ASP A 333      -3.559 -34.500  -8.547  1.00 93.25           C  
ATOM   2728  OD1 ASP A 333      -3.713 -34.438  -7.305  1.00 93.25           O  
ATOM   2729  OD2 ASP A 333      -4.438 -34.969  -9.305  1.00 93.25           O  
ATOM   2730  N   LEU A 334       0.009 -31.469  -9.414  1.00 92.69           N  
ATOM   2731  CA  LEU A 334       1.361 -31.156  -9.859  1.00 92.69           C  
ATOM   2732  C   LEU A 334       2.271 -30.859  -8.672  1.00 92.69           C  
ATOM   2733  CB  LEU A 334       1.345 -29.953 -10.812  1.00 92.69           C  
ATOM   2734  O   LEU A 334       3.494 -30.984  -8.773  1.00 92.69           O  
ATOM   2735  CG  LEU A 334       0.625 -30.156 -12.148  1.00 92.69           C  
ATOM   2736  CD1 LEU A 334       0.544 -28.844 -12.914  1.00 92.69           C  
ATOM   2737  CD2 LEU A 334       1.332 -31.219 -12.977  1.00 92.69           C  
ATOM   2738  N   ASN A 335       1.731 -30.422  -7.586  1.00 92.38           N  
ATOM   2739  CA  ASN A 335       2.445 -30.188  -6.336  1.00 92.38           C  
ATOM   2740  C   ASN A 335       2.639 -31.484  -5.551  1.00 92.38           C  
ATOM   2741  CB  ASN A 335       1.708 -29.156  -5.480  1.00 92.38           C  
ATOM   2742  O   ASN A 335       1.673 -32.062  -5.051  1.00 92.38           O  
ATOM   2743  CG  ASN A 335       2.389 -28.906  -4.148  1.00 92.38           C  
ATOM   2744  ND2 ASN A 335       1.678 -28.266  -3.230  1.00 92.38           N  
ATOM   2745  OD1 ASN A 335       3.545 -29.297  -3.949  1.00 92.38           O  
ATOM   2746  N   PRO A 336       3.830 -32.000  -5.387  1.00 90.00           N  
ATOM   2747  CA  PRO A 336       4.117 -33.281  -4.711  1.00 90.00           C  
ATOM   2748  C   PRO A 336       3.678 -33.281  -3.248  1.00 90.00           C  
ATOM   2749  CB  PRO A 336       5.637 -33.406  -4.828  1.00 90.00           C  
ATOM   2750  O   PRO A 336       3.518 -34.344  -2.650  1.00 90.00           O  
ATOM   2751  CG  PRO A 336       6.117 -32.000  -5.078  1.00 90.00           C  
ATOM   2752  CD  PRO A 336       5.031 -31.250  -5.785  1.00 90.00           C  
ATOM   2753  N   THR A 337       3.479 -32.094  -2.684  1.00 89.69           N  
ATOM   2754  CA  THR A 337       3.129 -32.000  -1.270  1.00 89.69           C  
ATOM   2755  C   THR A 337       1.661 -31.625  -1.099  1.00 89.69           C  
ATOM   2756  CB  THR A 337       4.016 -30.984  -0.536  1.00 89.69           C  
ATOM   2757  O   THR A 337       1.257 -31.156  -0.032  1.00 89.69           O  
ATOM   2758  CG2 THR A 337       5.492 -31.359  -0.657  1.00 89.69           C  
ATOM   2759  OG1 THR A 337       3.811 -29.688  -1.104  1.00 89.69           O  
ATOM   2760  N   LYS A 338       0.838 -31.812  -2.080  1.00 88.19           N  
ATOM   2761  CA  LYS A 338      -0.565 -31.406  -2.055  1.00 88.19           C  
ATOM   2762  C   LYS A 338      -1.300 -32.031  -0.879  1.00 88.19           C  
ATOM   2763  CB  LYS A 338      -1.255 -31.781  -3.367  1.00 88.19           C  
ATOM   2764  O   LYS A 338      -2.064 -31.375  -0.180  1.00 88.19           O  
ATOM   2765  CG  LYS A 338      -2.744 -31.469  -3.395  1.00 88.19           C  
ATOM   2766  CD  LYS A 338      -3.410 -32.031  -4.641  1.00 88.19           C  
ATOM   2767  CE  LYS A 338      -4.926 -31.891  -4.586  1.00 88.19           C  
ATOM   2768  NZ  LYS A 338      -5.590 -32.562  -5.742  1.00 88.19           N  
ATOM   2769  N   ASN A 339      -1.061 -33.344  -0.550  1.00 87.44           N  
ATOM   2770  CA  ASN A 339      -1.819 -34.094   0.449  1.00 87.44           C  
ATOM   2771  C   ASN A 339      -1.187 -33.969   1.833  1.00 87.44           C  
ATOM   2772  CB  ASN A 339      -1.945 -35.562   0.042  1.00 87.44           C  
ATOM   2773  O   ASN A 339      -1.829 -34.281   2.840  1.00 87.44           O  
ATOM   2774  CG  ASN A 339      -2.760 -35.750  -1.223  1.00 87.44           C  
ATOM   2775  ND2 ASN A 339      -2.373 -36.719  -2.037  1.00 87.44           N  
ATOM   2776  OD1 ASN A 339      -3.727 -35.031  -1.467  1.00 87.44           O  
ATOM   2777  N   SER A 340       0.009 -33.531   1.949  1.00 88.38           N  
ATOM   2778  CA  SER A 340       0.688 -33.438   3.236  1.00 88.38           C  
ATOM   2779  C   SER A 340       0.863 -32.000   3.662  1.00 88.38           C  
ATOM   2780  CB  SER A 340       2.053 -34.125   3.176  1.00 88.38           C  
ATOM   2781  O   SER A 340       1.375 -31.719   4.750  1.00 88.38           O  
ATOM   2782  OG  SER A 340       2.877 -33.531   2.193  1.00 88.38           O  
ATOM   2783  N   GLY A 341       0.455 -31.062   2.791  1.00 87.00           N  
ATOM   2784  CA  GLY A 341       0.676 -29.641   3.025  1.00 87.00           C  
ATOM   2785  C   GLY A 341      -0.350 -29.016   3.955  1.00 87.00           C  
ATOM   2786  O   GLY A 341      -1.276 -29.703   4.406  1.00 87.00           O  
ATOM   2787  N   PRO A 342      -0.135 -27.766   4.285  1.00 92.25           N  
ATOM   2788  CA  PRO A 342      -1.055 -27.031   5.164  1.00 92.25           C  
ATOM   2789  C   PRO A 342      -2.445 -26.875   4.559  1.00 92.25           C  
ATOM   2790  CB  PRO A 342      -0.373 -25.672   5.344  1.00 92.25           C  
ATOM   2791  O   PRO A 342      -2.572 -26.594   3.363  1.00 92.25           O  
ATOM   2792  CG  PRO A 342       0.471 -25.500   4.125  1.00 92.25           C  
ATOM   2793  CD  PRO A 342       0.954 -26.859   3.686  1.00 92.25           C  
ATOM   2794  N   GLU A 343      -3.420 -27.156   5.379  1.00 93.38           N  
ATOM   2795  CA  GLU A 343      -4.809 -26.875   5.023  1.00 93.38           C  
ATOM   2796  C   GLU A 343      -5.246 -25.516   5.555  1.00 93.38           C  
ATOM   2797  CB  GLU A 343      -5.734 -27.969   5.559  1.00 93.38           C  
ATOM   2798  O   GLU A 343      -5.125 -25.234   6.754  1.00 93.38           O  
ATOM   2799  CG  GLU A 343      -7.168 -27.859   5.062  1.00 93.38           C  
ATOM   2800  CD  GLU A 343      -8.086 -28.922   5.648  1.00 93.38           C  
ATOM   2801  OE1 GLU A 343      -9.328 -28.797   5.492  1.00 93.38           O  
ATOM   2802  OE2 GLU A 343      -7.566 -29.875   6.266  1.00 93.38           O  
ATOM   2803  N   ILE A 344      -5.742 -24.719   4.648  1.00 94.88           N  
ATOM   2804  CA  ILE A 344      -6.117 -23.359   5.023  1.00 94.88           C  
ATOM   2805  C   ILE A 344      -7.633 -23.188   4.941  1.00 94.88           C  
ATOM   2806  CB  ILE A 344      -5.418 -22.312   4.125  1.00 94.88           C  
ATOM   2807  O   ILE A 344      -8.234 -23.422   3.889  1.00 94.88           O  
ATOM   2808  CG1 ILE A 344      -3.896 -22.469   4.199  1.00 94.88           C  
ATOM   2809  CG2 ILE A 344      -5.836 -20.891   4.527  1.00 94.88           C  
ATOM   2810  CD1 ILE A 344      -3.277 -23.078   2.945  1.00 94.88           C  
ATOM   2811  N   VAL A 345      -8.211 -22.781   6.043  1.00 95.06           N  
ATOM   2812  CA  VAL A 345      -9.664 -22.609   6.121  1.00 95.06           C  
ATOM   2813  C   VAL A 345     -10.000 -21.125   6.297  1.00 95.06           C  
ATOM   2814  CB  VAL A 345     -10.266 -23.438   7.273  1.00 95.06           C  
ATOM   2815  O   VAL A 345      -9.312 -20.406   7.027  1.00 95.06           O  
ATOM   2816  CG1 VAL A 345     -11.781 -23.234   7.348  1.00 95.06           C  
ATOM   2817  CG2 VAL A 345      -9.938 -24.922   7.102  1.00 95.06           C  
ATOM   2818  N   HIS A 346     -11.031 -20.719   5.574  1.00 94.56           N  
ATOM   2819  CA  HIS A 346     -11.508 -19.359   5.754  1.00 94.56           C  
ATOM   2820  C   HIS A 346     -12.281 -19.203   7.059  1.00 94.56           C  
ATOM   2821  CB  HIS A 346     -12.391 -18.938   4.574  1.00 94.56           C  
ATOM   2822  O   HIS A 346     -13.047 -20.094   7.441  1.00 94.56           O  
ATOM   2823  CG  HIS A 346     -11.641 -18.781   3.287  1.00 94.56           C  
ATOM   2824  CD2 HIS A 346     -11.461 -19.656   2.256  1.00 94.56           C  
ATOM   2825  ND1 HIS A 346     -10.969 -17.641   2.951  1.00 94.56           N  
ATOM   2826  CE1 HIS A 346     -10.398 -17.797   1.766  1.00 94.56           C  
ATOM   2827  NE2 HIS A 346     -10.688 -19.000   1.322  1.00 94.56           N  
ATOM   2828  N   ALA A 347     -12.086 -18.125   7.793  1.00 93.12           N  
ATOM   2829  CA  ALA A 347     -12.844 -17.844   9.008  1.00 93.12           C  
ATOM   2830  C   ALA A 347     -14.320 -17.625   8.695  1.00 93.12           C  
ATOM   2831  CB  ALA A 347     -12.266 -16.625   9.727  1.00 93.12           C  
ATOM   2832  O   ALA A 347     -14.688 -17.375   7.547  1.00 93.12           O  
ATOM   2833  N   SER A 348     -15.250 -17.766   9.648  1.00 86.62           N  
ATOM   2834  CA  SER A 348     -16.703 -17.750   9.500  1.00 86.62           C  
ATOM   2835  C   SER A 348     -17.172 -16.469   8.836  1.00 86.62           C  
ATOM   2836  CB  SER A 348     -17.375 -17.906  10.867  1.00 86.62           C  
ATOM   2837  O   SER A 348     -18.094 -16.484   8.023  1.00 86.62           O  
ATOM   2838  OG  SER A 348     -16.969 -16.875  11.750  1.00 86.62           O  
ATOM   2839  N   ARG A 349     -16.547 -15.258   8.953  1.00 84.19           N  
ATOM   2840  CA  ARG A 349     -16.969 -13.984   8.391  1.00 84.19           C  
ATOM   2841  C   ARG A 349     -16.406 -13.781   6.992  1.00 84.19           C  
ATOM   2842  CB  ARG A 349     -16.547 -12.828   9.305  1.00 84.19           C  
ATOM   2843  O   ARG A 349     -16.625 -12.734   6.371  1.00 84.19           O  
ATOM   2844  CG  ARG A 349     -17.266 -12.805  10.641  1.00 84.19           C  
ATOM   2845  CD  ARG A 349     -16.922 -11.570  11.453  1.00 84.19           C  
ATOM   2846  NE  ARG A 349     -17.719 -11.469  12.664  1.00 84.19           N  
ATOM   2847  NH1 ARG A 349     -16.750  -9.508  13.406  1.00 84.19           N  
ATOM   2848  NH2 ARG A 349     -18.406 -10.508  14.633  1.00 84.19           N  
ATOM   2849  CZ  ARG A 349     -17.625 -10.492  13.562  1.00 84.19           C  
ATOM   2850  N   CYS A 350     -15.711 -14.750   6.484  1.00 86.69           N  
ATOM   2851  CA  CYS A 350     -15.031 -14.641   5.199  1.00 86.69           C  
ATOM   2852  C   CYS A 350     -15.469 -15.766   4.258  1.00 86.69           C  
ATOM   2853  CB  CYS A 350     -13.516 -14.680   5.387  1.00 86.69           C  
ATOM   2854  O   CYS A 350     -14.680 -16.219   3.426  1.00 86.69           O  
ATOM   2855  SG  CYS A 350     -12.898 -13.438   6.539  1.00 86.69           S  
ATOM   2856  N   GLU A 351     -16.688 -16.234   4.422  1.00 82.38           N  
ATOM   2857  CA  GLU A 351     -17.188 -17.406   3.697  1.00 82.38           C  
ATOM   2858  C   GLU A 351     -17.391 -17.094   2.221  1.00 82.38           C  
ATOM   2859  CB  GLU A 351     -18.484 -17.906   4.324  1.00 82.38           C  
ATOM   2860  O   GLU A 351     -17.422 -18.000   1.384  1.00 82.38           O  
ATOM   2861  CG  GLU A 351     -18.297 -18.562   5.688  1.00 82.38           C  
ATOM   2862  CD  GLU A 351     -19.609 -19.047   6.305  1.00 82.38           C  
ATOM   2863  OE1 GLU A 351     -19.578 -19.609   7.418  1.00 82.38           O  
ATOM   2864  OE2 GLU A 351     -20.656 -18.859   5.664  1.00 82.38           O  
ATOM   2865  N   LYS A 352     -17.422 -15.766   2.064  1.00 88.00           N  
ATOM   2866  CA  LYS A 352     -17.578 -15.320   0.682  1.00 88.00           C  
ATOM   2867  C   LYS A 352     -16.484 -15.898  -0.205  1.00 88.00           C  
ATOM   2868  CB  LYS A 352     -17.562 -13.789   0.603  1.00 88.00           C  
ATOM   2869  O   LYS A 352     -16.719 -16.234  -1.366  1.00 88.00           O  
ATOM   2870  CG  LYS A 352     -17.562 -13.242  -0.817  1.00 88.00           C  
ATOM   2871  CD  LYS A 352     -17.359 -11.734  -0.834  1.00 88.00           C  
ATOM   2872  CE  LYS A 352     -17.203 -11.203  -2.254  1.00 88.00           C  
ATOM   2873  NZ  LYS A 352     -16.953  -9.734  -2.273  1.00 88.00           N  
ATOM   2874  N   TYR A 353     -15.352 -16.078   0.315  1.00 88.88           N  
ATOM   2875  CA  TYR A 353     -14.172 -16.484  -0.441  1.00 88.88           C  
ATOM   2876  C   TYR A 353     -14.109 -18.000  -0.583  1.00 88.88           C  
ATOM   2877  CB  TYR A 353     -12.898 -15.961   0.234  1.00 88.88           C  
ATOM   2878  O   TYR A 353     -13.297 -18.516  -1.355  1.00 88.88           O  
ATOM   2879  CG  TYR A 353     -12.820 -14.461   0.321  1.00 88.88           C  
ATOM   2880  CD1 TYR A 353     -13.242 -13.656  -0.740  1.00 88.88           C  
ATOM   2881  CD2 TYR A 353     -12.336 -13.836   1.463  1.00 88.88           C  
ATOM   2882  CE1 TYR A 353     -13.180 -12.273  -0.665  1.00 88.88           C  
ATOM   2883  CE2 TYR A 353     -12.266 -12.445   1.549  1.00 88.88           C  
ATOM   2884  OH  TYR A 353     -12.617 -10.305   0.562  1.00 88.88           O  
ATOM   2885  CZ  TYR A 353     -12.688 -11.672   0.482  1.00 88.88           C  
ATOM   2886  N   VAL A 354     -14.891 -18.672   0.157  1.00 86.31           N  
ATOM   2887  CA  VAL A 354     -14.938 -20.125   0.074  1.00 86.31           C  
ATOM   2888  C   VAL A 354     -15.633 -20.547  -1.216  1.00 86.31           C  
ATOM   2889  CB  VAL A 354     -15.656 -20.734   1.296  1.00 86.31           C  
ATOM   2890  O   VAL A 354     -15.164 -21.438  -1.918  1.00 86.31           O  
ATOM   2891  CG1 VAL A 354     -15.812 -22.250   1.124  1.00 86.31           C  
ATOM   2892  CG2 VAL A 354     -14.891 -20.422   2.580  1.00 86.31           C  
ATOM   2893  N   GLU A 355     -16.625 -19.875  -1.575  1.00 83.69           N  
ATOM   2894  CA  GLU A 355     -17.516 -20.297  -2.648  1.00 83.69           C  
ATOM   2895  C   GLU A 355     -17.172 -19.594  -3.959  1.00 83.69           C  
ATOM   2896  CB  GLU A 355     -18.969 -20.047  -2.271  1.00 83.69           C  
ATOM   2897  O   GLU A 355     -17.359 -20.156  -5.039  1.00 83.69           O  
ATOM   2898  CG  GLU A 355     -19.453 -20.875  -1.095  1.00 83.69           C  
ATOM   2899  CD  GLU A 355     -20.906 -20.594  -0.713  1.00 83.69           C  
ATOM   2900  OE1 GLU A 355     -21.422 -21.250   0.212  1.00 83.69           O  
ATOM   2901  OE2 GLU A 355     -21.516 -19.703  -1.345  1.00 83.69           O  
ATOM   2902  N   THR A 356     -16.609 -18.453  -3.773  1.00 87.75           N  
ATOM   2903  CA  THR A 356     -16.438 -17.625  -4.965  1.00 87.75           C  
ATOM   2904  C   THR A 356     -14.992 -17.125  -5.078  1.00 87.75           C  
ATOM   2905  CB  THR A 356     -17.391 -16.422  -4.957  1.00 87.75           C  
ATOM   2906  O   THR A 356     -14.422 -16.656  -4.098  1.00 87.75           O  
ATOM   2907  CG2 THR A 356     -17.344 -15.672  -6.285  1.00 87.75           C  
ATOM   2908  OG1 THR A 356     -18.734 -16.891  -4.727  1.00 87.75           O  
ATOM   2909  N   LYS A 357     -14.391 -17.328  -6.254  1.00 89.75           N  
ATOM   2910  CA  LYS A 357     -13.109 -16.703  -6.551  1.00 89.75           C  
ATOM   2911  C   LYS A 357     -13.281 -15.211  -6.852  1.00 89.75           C  
ATOM   2912  CB  LYS A 357     -12.422 -17.391  -7.730  1.00 89.75           C  
ATOM   2913  O   LYS A 357     -14.141 -14.836  -7.656  1.00 89.75           O  
ATOM   2914  CG  LYS A 357     -12.070 -18.844  -7.465  1.00 89.75           C  
ATOM   2915  CD  LYS A 357     -11.336 -19.469  -8.648  1.00 89.75           C  
ATOM   2916  CE  LYS A 357     -10.992 -20.938  -8.391  1.00 89.75           C  
ATOM   2917  NZ  LYS A 357     -10.258 -21.531  -9.539  1.00 89.75           N  
ATOM   2918  N   CYS A 358     -12.531 -14.453  -6.207  1.00 91.94           N  
ATOM   2919  CA  CYS A 358     -12.656 -13.008  -6.355  1.00 91.94           C  
ATOM   2920  C   CYS A 358     -11.305 -12.367  -6.645  1.00 91.94           C  
ATOM   2921  CB  CYS A 358     -13.266 -12.391  -5.094  1.00 91.94           C  
ATOM   2922  O   CYS A 358     -10.805 -11.578  -5.840  1.00 91.94           O  
ATOM   2923  SG  CYS A 358     -14.883 -13.062  -4.664  1.00 91.94           S  
ATOM   2924  N   PRO A 359     -10.719 -12.656  -7.844  1.00 91.44           N  
ATOM   2925  CA  PRO A 359      -9.422 -12.047  -8.156  1.00 91.44           C  
ATOM   2926  C   PRO A 359      -9.492 -10.523  -8.227  1.00 91.44           C  
ATOM   2927  CB  PRO A 359      -9.078 -12.641  -9.523  1.00 91.44           C  
ATOM   2928  O   PRO A 359     -10.523  -9.961  -8.586  1.00 91.44           O  
ATOM   2929  CG  PRO A 359     -10.398 -12.969 -10.141  1.00 91.44           C  
ATOM   2930  CD  PRO A 359     -11.352 -13.352  -9.055  1.00 91.44           C  
ATOM   2931  N   HIS A 360      -8.469  -9.914  -7.707  1.00 89.88           N  
ATOM   2932  CA  HIS A 360      -8.250  -8.469  -7.730  1.00 89.88           C  
ATOM   2933  C   HIS A 360      -9.141  -7.770  -6.707  1.00 89.88           C  
ATOM   2934  CB  HIS A 360      -8.516  -7.914  -9.125  1.00 89.88           C  
ATOM   2935  O   HIS A 360      -9.383  -6.562  -6.816  1.00 89.88           O  
ATOM   2936  CG  HIS A 360      -7.547  -8.391 -10.156  1.00 89.88           C  
ATOM   2937  CD2 HIS A 360      -7.719  -9.195 -11.242  1.00 89.88           C  
ATOM   2938  ND1 HIS A 360      -6.211  -8.055 -10.141  1.00 89.88           N  
ATOM   2939  CE1 HIS A 360      -5.602  -8.625 -11.164  1.00 89.88           C  
ATOM   2940  NE2 HIS A 360      -6.496  -9.320 -11.852  1.00 89.88           N  
ATOM   2941  N   GLU A 361      -9.820  -8.539  -5.902  1.00 94.44           N  
ATOM   2942  CA  GLU A 361     -10.258  -8.047  -4.598  1.00 94.44           C  
ATOM   2943  C   GLU A 361      -9.141  -8.172  -3.562  1.00 94.44           C  
ATOM   2944  CB  GLU A 361     -11.500  -8.812  -4.129  1.00 94.44           C  
ATOM   2945  O   GLU A 361      -8.664  -9.273  -3.287  1.00 94.44           O  
ATOM   2946  CG  GLU A 361     -12.141  -8.227  -2.877  1.00 94.44           C  
ATOM   2947  CD  GLU A 361     -13.477  -8.859  -2.535  1.00 94.44           C  
ATOM   2948  OE1 GLU A 361     -13.789  -9.008  -1.332  1.00 94.44           O  
ATOM   2949  OE2 GLU A 361     -14.219  -9.219  -3.479  1.00 94.44           O  
ATOM   2950  N   ALA A 362      -8.750  -7.008  -2.979  1.00 96.62           N  
ATOM   2951  CA  ALA A 362      -7.512  -6.883  -2.215  1.00 96.62           C  
ATOM   2952  C   ALA A 362      -7.430  -7.949  -1.127  1.00 96.62           C  
ATOM   2953  CB  ALA A 362      -7.402  -5.492  -1.601  1.00 96.62           C  
ATOM   2954  O   ALA A 362      -6.391  -8.594  -0.961  1.00 96.62           O  
ATOM   2955  N   ALA A 363      -8.477  -8.250  -0.354  1.00 96.62           N  
ATOM   2956  CA  ALA A 363      -8.453  -9.227   0.731  1.00 96.62           C  
ATOM   2957  C   ALA A 363      -8.281 -10.641   0.191  1.00 96.62           C  
ATOM   2958  CB  ALA A 363      -9.727  -9.125   1.563  1.00 96.62           C  
ATOM   2959  O   ALA A 363      -7.562 -11.453   0.778  1.00 96.62           O  
ATOM   2960  N   TYR A 364      -8.984 -10.938  -0.907  1.00 96.69           N  
ATOM   2961  CA  TYR A 364      -8.859 -12.258  -1.523  1.00 96.69           C  
ATOM   2962  C   TYR A 364      -7.441 -12.492  -2.020  1.00 96.69           C  
ATOM   2963  CB  TYR A 364      -9.852 -12.406  -2.684  1.00 96.69           C  
ATOM   2964  O   TYR A 364      -6.867 -13.562  -1.792  1.00 96.69           O  
ATOM   2965  CG  TYR A 364      -9.836 -13.766  -3.330  1.00 96.69           C  
ATOM   2966  CD1 TYR A 364      -9.336 -13.945  -4.621  1.00 96.69           C  
ATOM   2967  CD2 TYR A 364     -10.312 -14.883  -2.650  1.00 96.69           C  
ATOM   2968  CE1 TYR A 364      -9.320 -15.195  -5.219  1.00 96.69           C  
ATOM   2969  CE2 TYR A 364     -10.297 -16.141  -3.240  1.00 96.69           C  
ATOM   2970  OH  TYR A 364      -9.789 -17.531  -5.113  1.00 96.69           O  
ATOM   2971  CZ  TYR A 364      -9.805 -16.297  -4.523  1.00 96.69           C  
ATOM   2972  N   ASP A 365      -6.902 -11.508  -2.695  1.00 97.50           N  
ATOM   2973  CA  ASP A 365      -5.531 -11.617  -3.188  1.00 97.50           C  
ATOM   2974  C   ASP A 365      -4.543 -11.758  -2.031  1.00 97.50           C  
ATOM   2975  CB  ASP A 365      -5.172 -10.406  -4.047  1.00 97.50           C  
ATOM   2976  O   ASP A 365      -3.537 -12.453  -2.148  1.00 97.50           O  
ATOM   2977  CG  ASP A 365      -5.832 -10.430  -5.414  1.00 97.50           C  
ATOM   2978  OD1 ASP A 365      -6.348 -11.492  -5.824  1.00 97.50           O  
ATOM   2979  OD2 ASP A 365      -5.836  -9.375  -6.090  1.00 97.50           O  
ATOM   2980  N   ALA A 366      -4.789 -11.047  -0.937  1.00 98.06           N  
ATOM   2981  CA  ALA A 366      -3.969 -11.195   0.263  1.00 98.06           C  
ATOM   2982  C   ALA A 366      -4.039 -12.617   0.803  1.00 98.06           C  
ATOM   2983  CB  ALA A 366      -4.410 -10.203   1.335  1.00 98.06           C  
ATOM   2984  O   ALA A 366      -3.027 -13.180   1.235  1.00 98.06           O  
ATOM   2985  N   PHE A 367      -5.215 -13.172   0.771  1.00 97.81           N  
ATOM   2986  CA  PHE A 367      -5.398 -14.562   1.155  1.00 97.81           C  
ATOM   2987  C   PHE A 367      -4.590 -15.484   0.251  1.00 97.81           C  
ATOM   2988  CB  PHE A 367      -6.879 -14.945   1.104  1.00 97.81           C  
ATOM   2989  O   PHE A 367      -3.891 -16.375   0.732  1.00 97.81           O  
ATOM   2990  CG  PHE A 367      -7.125 -16.438   1.088  1.00 97.81           C  
ATOM   2991  CD1 PHE A 367      -7.492 -17.078  -0.086  1.00 97.81           C  
ATOM   2992  CD2 PHE A 367      -6.984 -17.188   2.248  1.00 97.81           C  
ATOM   2993  CE1 PHE A 367      -7.715 -18.453  -0.104  1.00 97.81           C  
ATOM   2994  CE2 PHE A 367      -7.207 -18.562   2.238  1.00 97.81           C  
ATOM   2995  CZ  PHE A 367      -7.574 -19.188   1.062  1.00 97.81           C  
ATOM   2996  N   LEU A 368      -4.727 -15.312  -1.068  1.00 97.69           N  
ATOM   2997  CA  LEU A 368      -3.977 -16.125  -2.016  1.00 97.69           C  
ATOM   2998  C   LEU A 368      -2.479 -16.047  -1.742  1.00 97.69           C  
ATOM   2999  CB  LEU A 368      -4.270 -15.688  -3.453  1.00 97.69           C  
ATOM   3000  O   LEU A 368      -1.781 -17.062  -1.751  1.00 97.69           O  
ATOM   3001  CG  LEU A 368      -5.684 -15.961  -3.969  1.00 97.69           C  
ATOM   3002  CD1 LEU A 368      -5.820 -15.492  -5.414  1.00 97.69           C  
ATOM   3003  CD2 LEU A 368      -6.020 -17.438  -3.850  1.00 97.69           C  
ATOM   3004  N   CYS A 369      -2.045 -14.859  -1.493  1.00 97.62           N  
ATOM   3005  CA  CYS A 369      -0.630 -14.633  -1.224  1.00 97.62           C  
ATOM   3006  C   CYS A 369      -0.171 -15.430  -0.009  1.00 97.62           C  
ATOM   3007  CB  CYS A 369      -0.361 -13.141  -1.000  1.00 97.62           C  
ATOM   3008  O   CYS A 369       0.840 -16.125  -0.068  1.00 97.62           O  
ATOM   3009  SG  CYS A 369       1.380 -12.750  -0.713  1.00 97.62           S  
ATOM   3010  N   GLY A 370      -0.875 -15.344   1.060  1.00 97.94           N  
ATOM   3011  CA  GLY A 370      -0.556 -16.094   2.264  1.00 97.94           C  
ATOM   3012  C   GLY A 370      -0.604 -17.594   2.059  1.00 97.94           C  
ATOM   3013  O   GLY A 370       0.264 -18.328   2.547  1.00 97.94           O  
ATOM   3014  N   SER A 371      -1.564 -18.047   1.338  1.00 97.56           N  
ATOM   3015  CA  SER A 371      -1.712 -19.469   1.047  1.00 97.56           C  
ATOM   3016  C   SER A 371      -0.540 -19.984   0.221  1.00 97.56           C  
ATOM   3017  CB  SER A 371      -3.023 -19.734   0.306  1.00 97.56           C  
ATOM   3018  O   SER A 371      -0.001 -21.062   0.505  1.00 97.56           O  
ATOM   3019  OG  SER A 371      -4.137 -19.375   1.106  1.00 97.56           O  
ATOM   3020  N   VAL A 372      -0.197 -19.234  -0.760  1.00 97.69           N  
ATOM   3021  CA  VAL A 372       0.932 -19.578  -1.612  1.00 97.69           C  
ATOM   3022  C   VAL A 372       2.201 -19.703  -0.769  1.00 97.69           C  
ATOM   3023  CB  VAL A 372       1.136 -18.562  -2.746  1.00 97.69           C  
ATOM   3024  O   VAL A 372       2.979 -20.641  -0.929  1.00 97.69           O  
ATOM   3025  CG1 VAL A 372       2.512 -18.734  -3.391  1.00 97.69           C  
ATOM   3026  CG2 VAL A 372       0.032 -18.688  -3.793  1.00 97.69           C  
ATOM   3027  N   LEU A 373       2.434 -18.797   0.119  1.00 97.69           N  
ATOM   3028  CA  LEU A 373       3.615 -18.828   0.974  1.00 97.69           C  
ATOM   3029  C   LEU A 373       3.688 -20.125   1.771  1.00 97.69           C  
ATOM   3030  CB  LEU A 373       3.609 -17.625   1.927  1.00 97.69           C  
ATOM   3031  O   LEU A 373       4.734 -20.766   1.812  1.00 97.69           O  
ATOM   3032  CG  LEU A 373       4.770 -17.547   2.918  1.00 97.69           C  
ATOM   3033  CD1 LEU A 373       6.062 -17.188   2.191  1.00 97.69           C  
ATOM   3034  CD2 LEU A 373       4.469 -16.516   4.012  1.00 97.69           C  
ATOM   3035  N   LEU A 374       2.541 -20.438   2.428  1.00 96.88           N  
ATOM   3036  CA  LEU A 374       2.510 -21.641   3.258  1.00 96.88           C  
ATOM   3037  C   LEU A 374       2.801 -22.891   2.426  1.00 96.88           C  
ATOM   3038  CB  LEU A 374       1.150 -21.781   3.949  1.00 96.88           C  
ATOM   3039  O   LEU A 374       3.578 -23.750   2.842  1.00 96.88           O  
ATOM   3040  CG  LEU A 374       0.871 -20.812   5.098  1.00 96.88           C  
ATOM   3041  CD1 LEU A 374      -0.574 -20.953   5.566  1.00 96.88           C  
ATOM   3042  CD2 LEU A 374       1.838 -21.047   6.250  1.00 96.88           C  
ATOM   3043  N   LYS A 375       2.260 -22.953   1.294  1.00 95.81           N  
ATOM   3044  CA  LYS A 375       2.408 -24.141   0.449  1.00 95.81           C  
ATOM   3045  C   LYS A 375       3.826 -24.250  -0.103  1.00 95.81           C  
ATOM   3046  CB  LYS A 375       1.399 -24.109  -0.700  1.00 95.81           C  
ATOM   3047  O   LYS A 375       4.406 -25.328  -0.130  1.00 95.81           O  
ATOM   3048  CG  LYS A 375      -0.043 -24.312  -0.264  1.00 95.81           C  
ATOM   3049  CD  LYS A 375      -0.991 -24.344  -1.457  1.00 95.81           C  
ATOM   3050  CE  LYS A 375      -2.426 -24.609  -1.026  1.00 95.81           C  
ATOM   3051  NZ  LYS A 375      -2.615 -26.016  -0.574  1.00 95.81           N  
ATOM   3052  N   VAL A 376       4.344 -23.109  -0.485  1.00 95.81           N  
ATOM   3053  CA  VAL A 376       5.711 -23.125  -1.003  1.00 95.81           C  
ATOM   3054  C   VAL A 376       6.691 -23.422   0.130  1.00 95.81           C  
ATOM   3055  CB  VAL A 376       6.070 -21.781  -1.683  1.00 95.81           C  
ATOM   3056  O   VAL A 376       7.652 -24.156  -0.055  1.00 95.81           O  
ATOM   3057  CG1 VAL A 376       7.574 -21.688  -1.934  1.00 95.81           C  
ATOM   3058  CG2 VAL A 376       5.297 -21.625  -2.990  1.00 95.81           C  
ATOM   3059  N   ALA A 377       6.430 -22.859   1.246  1.00 95.31           N  
ATOM   3060  CA  ALA A 377       7.281 -23.125   2.402  1.00 95.31           C  
ATOM   3061  C   ALA A 377       7.289 -24.609   2.742  1.00 95.31           C  
ATOM   3062  CB  ALA A 377       6.820 -22.312   3.605  1.00 95.31           C  
ATOM   3063  O   ALA A 377       8.344 -25.188   3.035  1.00 95.31           O  
ATOM   3064  N   HIS A 378       6.133 -25.156   2.680  1.00 94.12           N  
ATOM   3065  CA  HIS A 378       6.020 -26.578   2.955  1.00 94.12           C  
ATOM   3066  C   HIS A 378       6.762 -27.406   1.908  1.00 94.12           C  
ATOM   3067  CB  HIS A 378       4.547 -27.000   3.008  1.00 94.12           C  
ATOM   3068  O   HIS A 378       7.418 -28.391   2.242  1.00 94.12           O  
ATOM   3069  CG  HIS A 378       4.344 -28.406   3.469  1.00 94.12           C  
ATOM   3070  CD2 HIS A 378       3.980 -29.531   2.791  1.00 94.12           C  
ATOM   3071  ND1 HIS A 378       4.512 -28.797   4.781  1.00 94.12           N  
ATOM   3072  CE1 HIS A 378       4.262 -30.094   4.891  1.00 94.12           C  
ATOM   3073  NE2 HIS A 378       3.938 -30.562   3.697  1.00 94.12           N  
ATOM   3074  N   LEU A 379       6.633 -27.016   0.688  1.00 93.25           N  
ATOM   3075  CA  LEU A 379       7.367 -27.656  -0.396  1.00 93.25           C  
ATOM   3076  C   LEU A 379       8.867 -27.594  -0.150  1.00 93.25           C  
ATOM   3077  CB  LEU A 379       7.027 -27.000  -1.737  1.00 93.25           C  
ATOM   3078  O   LEU A 379       9.570 -28.594  -0.304  1.00 93.25           O  
ATOM   3079  CG  LEU A 379       5.699 -27.406  -2.373  1.00 93.25           C  
ATOM   3080  CD1 LEU A 379       5.410 -26.547  -3.598  1.00 93.25           C  
ATOM   3081  CD2 LEU A 379       5.711 -28.891  -2.746  1.00 93.25           C  
ATOM   3082  N   LEU A 380       9.344 -26.469   0.260  1.00 92.94           N  
ATOM   3083  CA  LEU A 380      10.758 -26.281   0.545  1.00 92.94           C  
ATOM   3084  C   LEU A 380      11.195 -27.125   1.738  1.00 92.94           C  
ATOM   3085  CB  LEU A 380      11.055 -24.797   0.816  1.00 92.94           C  
ATOM   3086  O   LEU A 380      12.289 -27.703   1.733  1.00 92.94           O  
ATOM   3087  CG  LEU A 380      11.078 -23.875  -0.404  1.00 92.94           C  
ATOM   3088  CD1 LEU A 380      11.211 -22.422   0.033  1.00 92.94           C  
ATOM   3089  CD2 LEU A 380      12.211 -24.266  -1.348  1.00 92.94           C  
ATOM   3090  N   LEU A 381      10.406 -27.109   2.699  1.00 92.31           N  
ATOM   3091  CA  LEU A 381      10.688 -27.891   3.896  1.00 92.31           C  
ATOM   3092  C   LEU A 381      10.859 -29.359   3.551  1.00 92.31           C  
ATOM   3093  CB  LEU A 381       9.570 -27.719   4.926  1.00 92.31           C  
ATOM   3094  O   LEU A 381      11.812 -30.000   4.004  1.00 92.31           O  
ATOM   3095  CG  LEU A 381       9.812 -28.359   6.297  1.00 92.31           C  
ATOM   3096  CD1 LEU A 381      10.938 -27.641   7.023  1.00 92.31           C  
ATOM   3097  CD2 LEU A 381       8.531 -28.328   7.129  1.00 92.31           C  
ATOM   3098  N   GLN A 382       9.984 -29.953   2.857  1.00 89.69           N  
ATOM   3099  CA  GLN A 382      10.055 -31.344   2.441  1.00 89.69           C  
ATOM   3100  C   GLN A 382      11.312 -31.609   1.617  1.00 89.69           C  
ATOM   3101  CB  GLN A 382       8.812 -31.734   1.639  1.00 89.69           C  
ATOM   3102  O   GLN A 382      11.945 -32.656   1.761  1.00 89.69           O  
ATOM   3103  CG  GLN A 382       8.734 -33.219   1.299  1.00 89.69           C  
ATOM   3104  CD  GLN A 382       7.465 -33.562   0.554  1.00 89.69           C  
ATOM   3105  NE2 GLN A 382       7.301 -34.875   0.253  1.00 89.69           N  
ATOM   3106  OE1 GLN A 382       6.637 -32.719   0.251  1.00 89.69           O  
ATOM   3107  N   LYS A 383      11.609 -30.672   0.847  1.00 88.75           N  
ATOM   3108  CA  LYS A 383      12.781 -30.812  -0.003  1.00 88.75           C  
ATOM   3109  C   LYS A 383      14.062 -30.812   0.828  1.00 88.75           C  
ATOM   3110  CB  LYS A 383      12.836 -29.688  -1.036  1.00 88.75           C  
ATOM   3111  O   LYS A 383      14.961 -31.625   0.591  1.00 88.75           O  
ATOM   3112  CG  LYS A 383      14.023 -29.766  -1.985  1.00 88.75           C  
ATOM   3113  CD  LYS A 383      14.078 -28.562  -2.918  1.00 88.75           C  
ATOM   3114  CE  LYS A 383      15.352 -28.562  -3.754  1.00 88.75           C  
ATOM   3115  NZ  LYS A 383      15.461 -27.344  -4.602  1.00 88.75           N  
ATOM   3116  N   ILE A 384      14.242 -29.922   1.713  1.00 87.44           N  
ATOM   3117  CA  ILE A 384      15.461 -29.750   2.498  1.00 87.44           C  
ATOM   3118  C   ILE A 384      15.625 -30.922   3.459  1.00 87.44           C  
ATOM   3119  CB  ILE A 384      15.445 -28.422   3.277  1.00 87.44           C  
ATOM   3120  O   ILE A 384      16.734 -31.453   3.609  1.00 87.44           O  
ATOM   3121  CG1 ILE A 384      15.555 -27.234   2.312  1.00 87.44           C  
ATOM   3122  CG2 ILE A 384      16.562 -28.391   4.316  1.00 87.44           C  
ATOM   3123  CD1 ILE A 384      15.391 -25.875   2.979  1.00 87.44           C  
ATOM   3124  N   TYR A 385      14.570 -31.375   4.047  1.00 83.88           N  
ATOM   3125  CA  TYR A 385      14.695 -32.375   5.098  1.00 83.88           C  
ATOM   3126  C   TYR A 385      14.453 -33.781   4.539  1.00 83.88           C  
ATOM   3127  CB  TYR A 385      13.711 -32.094   6.234  1.00 83.88           C  
ATOM   3128  O   TYR A 385      14.633 -34.781   5.246  1.00 83.88           O  
ATOM   3129  CG  TYR A 385      14.055 -30.875   7.039  1.00 83.88           C  
ATOM   3130  CD1 TYR A 385      15.133 -30.875   7.922  1.00 83.88           C  
ATOM   3131  CD2 TYR A 385      13.305 -29.703   6.922  1.00 83.88           C  
ATOM   3132  CE1 TYR A 385      15.453 -29.750   8.672  1.00 83.88           C  
ATOM   3133  CE2 TYR A 385      13.617 -28.578   7.660  1.00 83.88           C  
ATOM   3134  OH  TYR A 385      15.000 -27.484   9.266  1.00 83.88           O  
ATOM   3135  CZ  TYR A 385      14.688 -28.594   8.531  1.00 83.88           C  
ATOM   3136  N   HIS A 386      14.211 -33.906   3.262  1.00 78.62           N  
ATOM   3137  CA  HIS A 386      13.961 -35.188   2.619  1.00 78.62           C  
ATOM   3138  C   HIS A 386      12.984 -36.031   3.436  1.00 78.62           C  
ATOM   3139  CB  HIS A 386      15.266 -35.969   2.418  1.00 78.62           C  
ATOM   3140  O   HIS A 386      13.188 -37.250   3.600  1.00 78.62           O  
ATOM   3141  CG  HIS A 386      16.297 -35.188   1.633  1.00 78.62           C  
ATOM   3142  CD2 HIS A 386      17.438 -34.594   2.018  1.00 78.62           C  
ATOM   3143  ND1 HIS A 386      16.172 -35.000   0.276  1.00 78.62           N  
ATOM   3144  CE1 HIS A 386      17.219 -34.281  -0.141  1.00 78.62           C  
ATOM   3145  NE2 HIS A 386      18.000 -34.031   0.896  1.00 78.62           N  
ATOM   3146  N   ILE A 387      12.125 -35.375   4.199  1.00 70.38           N  
ATOM   3147  CA  ILE A 387      11.133 -36.062   5.035  1.00 70.38           C  
ATOM   3148  C   ILE A 387       9.797 -36.125   4.301  1.00 70.38           C  
ATOM   3149  CB  ILE A 387      10.969 -35.344   6.398  1.00 70.38           C  
ATOM   3150  O   ILE A 387       9.312 -35.094   3.797  1.00 70.38           O  
ATOM   3151  CG1 ILE A 387      12.305 -35.344   7.156  1.00 70.38           C  
ATOM   3152  CG2 ILE A 387       9.875 -36.031   7.227  1.00 70.38           C  
ATOM   3153  CD1 ILE A 387      12.289 -34.500   8.430  1.00 70.38           C  
ATOM   3154  N   ASP A 388       9.289 -37.375   4.047  1.00 65.94           N  
ATOM   3155  CA  ASP A 388       7.965 -37.688   3.516  1.00 65.94           C  
ATOM   3156  C   ASP A 388       7.270 -38.750   4.340  1.00 65.94           C  
ATOM   3157  CB  ASP A 388       8.055 -38.125   2.053  1.00 65.94           C  
ATOM   3158  O   ASP A 388       7.652 -39.938   4.285  1.00 65.94           O  
ATOM   3159  CG  ASP A 388       6.707 -38.125   1.354  1.00 65.94           C  
ATOM   3160  OD1 ASP A 388       5.699 -37.719   1.965  1.00 65.94           O  
ATOM   3161  OD2 ASP A 388       6.656 -38.562   0.184  1.00 65.94           O  
ATOM   3162  N   PRO A 389       6.203 -38.250   5.195  1.00 61.62           N  
ATOM   3163  CA  PRO A 389       5.574 -36.938   5.312  1.00 61.62           C  
ATOM   3164  C   PRO A 389       6.211 -36.094   6.402  1.00 61.62           C  
ATOM   3165  CB  PRO A 389       4.121 -37.281   5.656  1.00 61.62           C  
ATOM   3166  O   PRO A 389       6.797 -36.625   7.352  1.00 61.62           O  
ATOM   3167  CG  PRO A 389       4.172 -38.656   6.230  1.00 61.62           C  
ATOM   3168  CD  PRO A 389       5.461 -39.312   5.812  1.00 61.62           C  
ATOM   3169  N   VAL A 390       6.406 -34.812   6.074  1.00 64.75           N  
ATOM   3170  CA  VAL A 390       6.930 -33.844   7.027  1.00 64.75           C  
ATOM   3171  C   VAL A 390       6.016 -33.781   8.250  1.00 64.75           C  
ATOM   3172  CB  VAL A 390       7.066 -32.438   6.395  1.00 64.75           C  
ATOM   3173  O   VAL A 390       4.797 -33.656   8.117  1.00 64.75           O  
ATOM   3174  CG1 VAL A 390       7.648 -31.453   7.398  1.00 64.75           C  
ATOM   3175  CG2 VAL A 390       7.934 -32.500   5.141  1.00 64.75           C  
ATOM   3176  N   PRO A 391       6.484 -34.250   9.469  1.00 66.25           N  
ATOM   3177  CA  PRO A 391       5.676 -34.125  10.680  1.00 66.25           C  
ATOM   3178  C   PRO A 391       5.109 -32.688  10.836  1.00 66.25           C  
ATOM   3179  CB  PRO A 391       6.664 -34.438  11.805  1.00 66.25           C  
ATOM   3180  O   PRO A 391       5.387 -31.828  10.016  1.00 66.25           O  
ATOM   3181  CG  PRO A 391       7.949 -34.750  11.109  1.00 66.25           C  
ATOM   3182  CD  PRO A 391       7.762 -34.500   9.641  1.00 66.25           C  
ATOM   3183  N   GLU A 392       4.238 -32.562  11.922  1.00 71.56           N  
ATOM   3184  CA  GLU A 392       3.586 -31.328  12.359  1.00 71.56           C  
ATOM   3185  C   GLU A 392       4.512 -30.125  12.195  1.00 71.56           C  
ATOM   3186  CB  GLU A 392       3.139 -31.453  13.820  1.00 71.56           C  
ATOM   3187  O   GLU A 392       5.535 -30.031  12.867  1.00 71.56           O  
ATOM   3188  CG  GLU A 392       2.000 -32.438  14.031  1.00 71.56           C  
ATOM   3189  CD  GLU A 392       1.575 -32.562  15.492  1.00 71.56           C  
ATOM   3190  OE1 GLU A 392       0.634 -33.312  15.789  1.00 71.56           O  
ATOM   3191  OE2 GLU A 392       2.188 -31.875  16.344  1.00 71.56           O  
ATOM   3192  N   SER A 393       4.352 -29.375  11.047  1.00 80.56           N  
ATOM   3193  CA  SER A 393       5.172 -28.203  10.789  1.00 80.56           C  
ATOM   3194  C   SER A 393       4.527 -26.938  11.367  1.00 80.56           C  
ATOM   3195  CB  SER A 393       5.398 -28.016   9.289  1.00 80.56           C  
ATOM   3196  O   SER A 393       3.301 -26.844  11.445  1.00 80.56           O  
ATOM   3197  OG  SER A 393       4.164 -27.969   8.594  1.00 80.56           O  
ATOM   3198  N   SER A 394       5.363 -26.203  11.984  1.00 87.69           N  
ATOM   3199  CA  SER A 394       4.973 -24.922  12.539  1.00 87.69           C  
ATOM   3200  C   SER A 394       5.488 -23.766  11.680  1.00 87.69           C  
ATOM   3201  CB  SER A 394       5.492 -24.766  13.969  1.00 87.69           C  
ATOM   3202  O   SER A 394       6.359 -23.969  10.828  1.00 87.69           O  
ATOM   3203  OG  SER A 394       6.906 -24.656  13.977  1.00 87.69           O  
ATOM   3204  N   PHE A 395       4.895 -22.656  11.836  1.00 91.88           N  
ATOM   3205  CA  PHE A 395       5.270 -21.516  11.016  1.00 91.88           C  
ATOM   3206  C   PHE A 395       6.723 -21.125  11.250  1.00 91.88           C  
ATOM   3207  CB  PHE A 395       4.355 -20.312  11.297  1.00 91.88           C  
ATOM   3208  O   PHE A 395       7.445 -20.781  10.312  1.00 91.88           O  
ATOM   3209  CG  PHE A 395       4.609 -19.125  10.406  1.00 91.88           C  
ATOM   3210  CD1 PHE A 395       5.086 -17.938  10.938  1.00 91.88           C  
ATOM   3211  CD2 PHE A 395       4.375 -19.203   9.039  1.00 91.88           C  
ATOM   3212  CE1 PHE A 395       5.320 -16.828  10.109  1.00 91.88           C  
ATOM   3213  CE2 PHE A 395       4.609 -18.109   8.211  1.00 91.88           C  
ATOM   3214  CZ  PHE A 395       5.082 -16.922   8.750  1.00 91.88           C  
ATOM   3215  N   PRO A 396       7.238 -21.125  12.422  1.00 93.12           N  
ATOM   3216  CA  PRO A 396       8.656 -20.812  12.609  1.00 93.12           C  
ATOM   3217  C   PRO A 396       9.570 -21.703  11.773  1.00 93.12           C  
ATOM   3218  CB  PRO A 396       8.875 -21.047  14.102  1.00 93.12           C  
ATOM   3219  O   PRO A 396      10.609 -21.234  11.281  1.00 93.12           O  
ATOM   3220  CG  PRO A 396       7.551 -20.766  14.734  1.00 93.12           C  
ATOM   3221  CD  PRO A 396       6.469 -21.250  13.812  1.00 93.12           C  
ATOM   3222  N   GLN A 397       9.211 -22.938  11.641  1.00 92.62           N  
ATOM   3223  CA  GLN A 397       9.969 -23.828  10.773  1.00 92.62           C  
ATOM   3224  C   GLN A 397       9.898 -23.375   9.312  1.00 92.62           C  
ATOM   3225  CB  GLN A 397       9.453 -25.266  10.906  1.00 92.62           C  
ATOM   3226  O   GLN A 397      10.891 -23.438   8.594  1.00 92.62           O  
ATOM   3227  CG  GLN A 397       9.789 -25.922  12.234  1.00 92.62           C  
ATOM   3228  CD  GLN A 397       9.188 -27.297  12.383  1.00 92.62           C  
ATOM   3229  NE2 GLN A 397       9.891 -28.188  13.070  1.00 92.62           N  
ATOM   3230  OE1 GLN A 397       8.086 -27.562  11.883  1.00 92.62           O  
ATOM   3231  N   TYR A 398       8.711 -22.953   8.961  1.00 94.69           N  
ATOM   3232  CA  TYR A 398       8.555 -22.422   7.609  1.00 94.69           C  
ATOM   3233  C   TYR A 398       9.438 -21.188   7.402  1.00 94.69           C  
ATOM   3234  CB  TYR A 398       7.094 -22.062   7.336  1.00 94.69           C  
ATOM   3235  O   TYR A 398      10.094 -21.062   6.367  1.00 94.69           O  
ATOM   3236  CG  TYR A 398       6.195 -23.266   7.188  1.00 94.69           C  
ATOM   3237  CD1 TYR A 398       6.711 -24.500   6.812  1.00 94.69           C  
ATOM   3238  CD2 TYR A 398       4.824 -23.172   7.418  1.00 94.69           C  
ATOM   3239  CE1 TYR A 398       5.887 -25.609   6.672  1.00 94.69           C  
ATOM   3240  CE2 TYR A 398       3.992 -24.266   7.281  1.00 94.69           C  
ATOM   3241  OH  TYR A 398       3.709 -26.594   6.770  1.00 94.69           O  
ATOM   3242  CZ  TYR A 398       4.531 -25.484   6.906  1.00 94.69           C  
ATOM   3243  N   LEU A 399       9.469 -20.391   8.352  1.00 95.69           N  
ATOM   3244  CA  LEU A 399      10.266 -19.172   8.266  1.00 95.69           C  
ATOM   3245  C   LEU A 399      11.750 -19.500   8.156  1.00 95.69           C  
ATOM   3246  CB  LEU A 399      10.023 -18.281   9.484  1.00 95.69           C  
ATOM   3247  O   LEU A 399      12.492 -18.812   7.438  1.00 95.69           O  
ATOM   3248  CG  LEU A 399      10.539 -16.844   9.391  1.00 95.69           C  
ATOM   3249  CD1 LEU A 399       9.930 -16.141   8.188  1.00 95.69           C  
ATOM   3250  CD2 LEU A 399      10.234 -16.078  10.672  1.00 95.69           C  
ATOM   3251  N   ASP A 400      12.203 -20.547   8.797  1.00 95.31           N  
ATOM   3252  CA  ASP A 400      13.602 -20.953   8.742  1.00 95.31           C  
ATOM   3253  C   ASP A 400      14.008 -21.328   7.324  1.00 95.31           C  
ATOM   3254  CB  ASP A 400      13.859 -22.109   9.703  1.00 95.31           C  
ATOM   3255  O   ASP A 400      15.070 -20.922   6.844  1.00 95.31           O  
ATOM   3256  CG  ASP A 400      13.844 -21.703  11.164  1.00 95.31           C  
ATOM   3257  OD1 ASP A 400      13.922 -20.484  11.453  1.00 95.31           O  
ATOM   3258  OD2 ASP A 400      13.750 -22.594  12.031  1.00 95.31           O  
ATOM   3259  N   VAL A 401      13.141 -22.031   6.652  1.00 94.88           N  
ATOM   3260  CA  VAL A 401      13.492 -22.500   5.320  1.00 94.88           C  
ATOM   3261  C   VAL A 401      13.359 -21.359   4.316  1.00 94.88           C  
ATOM   3262  CB  VAL A 401      12.609 -23.703   4.887  1.00 94.88           C  
ATOM   3263  O   VAL A 401      13.914 -21.422   3.219  1.00 94.88           O  
ATOM   3264  CG1 VAL A 401      12.859 -24.906   5.785  1.00 94.88           C  
ATOM   3265  CG2 VAL A 401      11.133 -23.312   4.910  1.00 94.88           C  
ATOM   3266  N   LEU A 402      12.641 -20.312   4.695  1.00 96.56           N  
ATOM   3267  CA  LEU A 402      12.422 -19.172   3.822  1.00 96.56           C  
ATOM   3268  C   LEU A 402      13.484 -18.094   4.051  1.00 96.56           C  
ATOM   3269  CB  LEU A 402      11.031 -18.578   4.051  1.00 96.56           C  
ATOM   3270  O   LEU A 402      13.438 -17.031   3.441  1.00 96.56           O  
ATOM   3271  CG  LEU A 402       9.844 -19.406   3.555  1.00 96.56           C  
ATOM   3272  CD1 LEU A 402       8.539 -18.875   4.125  1.00 96.56           C  
ATOM   3273  CD2 LEU A 402       9.805 -19.422   2.029  1.00 96.56           C  
ATOM   3274  N   ALA A 403      14.484 -18.328   4.828  1.00 96.38           N  
ATOM   3275  CA  ALA A 403      15.484 -17.375   5.281  1.00 96.38           C  
ATOM   3276  C   ALA A 403      16.156 -16.672   4.102  1.00 96.38           C  
ATOM   3277  CB  ALA A 403      16.531 -18.062   6.145  1.00 96.38           C  
ATOM   3278  O   ALA A 403      16.344 -15.461   4.121  1.00 96.38           O  
ATOM   3279  N   PRO A 404      16.438 -17.359   2.982  1.00 94.62           N  
ATOM   3280  CA  PRO A 404      17.094 -16.703   1.845  1.00 94.62           C  
ATOM   3281  C   PRO A 404      16.188 -15.688   1.159  1.00 94.62           C  
ATOM   3282  CB  PRO A 404      17.422 -17.875   0.903  1.00 94.62           C  
ATOM   3283  O   PRO A 404      16.656 -14.820   0.432  1.00 94.62           O  
ATOM   3284  CG  PRO A 404      17.500 -19.062   1.790  1.00 94.62           C  
ATOM   3285  CD  PRO A 404      16.500 -18.906   2.898  1.00 94.62           C  
ATOM   3286  N   TYR A 405      14.906 -15.766   1.451  1.00 95.81           N  
ATOM   3287  CA  TYR A 405      13.953 -14.922   0.740  1.00 95.81           C  
ATOM   3288  C   TYR A 405      13.430 -13.820   1.643  1.00 95.81           C  
ATOM   3289  CB  TYR A 405      12.789 -15.766   0.207  1.00 95.81           C  
ATOM   3290  O   TYR A 405      12.727 -12.914   1.183  1.00 95.81           O  
ATOM   3291  CG  TYR A 405      13.219 -16.906  -0.683  1.00 95.81           C  
ATOM   3292  CD1 TYR A 405      13.594 -16.672  -2.004  1.00 95.81           C  
ATOM   3293  CD2 TYR A 405      13.250 -18.203  -0.204  1.00 95.81           C  
ATOM   3294  CE1 TYR A 405      13.992 -17.734  -2.828  1.00 95.81           C  
ATOM   3295  CE2 TYR A 405      13.641 -19.266  -1.020  1.00 95.81           C  
ATOM   3296  OH  TYR A 405      14.398 -20.062  -3.139  1.00 95.81           O  
ATOM   3297  CZ  TYR A 405      14.008 -19.016  -2.328  1.00 95.81           C  
ATOM   3298  N   VAL A 406      13.781 -13.891   2.885  1.00 97.62           N  
ATOM   3299  CA  VAL A 406      13.305 -12.914   3.861  1.00 97.62           C  
ATOM   3300  C   VAL A 406      13.883 -11.539   3.539  1.00 97.62           C  
ATOM   3301  CB  VAL A 406      13.680 -13.328   5.301  1.00 97.62           C  
ATOM   3302  O   VAL A 406      15.094 -11.398   3.330  1.00 97.62           O  
ATOM   3303  CG1 VAL A 406      13.352 -12.211   6.289  1.00 97.62           C  
ATOM   3304  CG2 VAL A 406      12.961 -14.617   5.691  1.00 97.62           C  
ATOM   3305  N   ASN A 407      12.992 -10.508   3.354  1.00 98.06           N  
ATOM   3306  CA  ASN A 407      13.297  -9.102   3.123  1.00 98.06           C  
ATOM   3307  C   ASN A 407      13.836  -8.867   1.715  1.00 98.06           C  
ATOM   3308  CB  ASN A 407      14.297  -8.594   4.164  1.00 98.06           C  
ATOM   3309  O   ASN A 407      14.508  -7.863   1.460  1.00 98.06           O  
ATOM   3310  CG  ASN A 407      13.695  -8.492   5.551  1.00 98.06           C  
ATOM   3311  ND2 ASN A 407      14.516  -8.711   6.574  1.00 98.06           N  
ATOM   3312  OD1 ASN A 407      12.500  -8.219   5.703  1.00 98.06           O  
ATOM   3313  N   GLN A 408      13.656  -9.945   0.884  1.00 96.88           N  
ATOM   3314  CA  GLN A 408      13.953  -9.805  -0.537  1.00 96.88           C  
ATOM   3315  C   GLN A 408      12.680  -9.531  -1.340  1.00 96.88           C  
ATOM   3316  CB  GLN A 408      14.648 -11.055  -1.070  1.00 96.88           C  
ATOM   3317  O   GLN A 408      11.938 -10.453  -1.674  1.00 96.88           O  
ATOM   3318  CG  GLN A 408      15.914 -11.430  -0.307  1.00 96.88           C  
ATOM   3319  CD  GLN A 408      17.109 -10.578  -0.690  1.00 96.88           C  
ATOM   3320  NE2 GLN A 408      18.109 -10.547   0.172  1.00 96.88           N  
ATOM   3321  OE1 GLN A 408      17.109  -9.945  -1.752  1.00 96.88           O  
ATOM   3322  N   VAL A 409      12.539  -8.250  -1.745  1.00 97.50           N  
ATOM   3323  CA  VAL A 409      11.297  -7.832  -2.389  1.00 97.50           C  
ATOM   3324  C   VAL A 409      11.523  -7.656  -3.889  1.00 97.50           C  
ATOM   3325  CB  VAL A 409      10.750  -6.520  -1.775  1.00 97.50           C  
ATOM   3326  O   VAL A 409      12.477  -6.996  -4.305  1.00 97.50           O  
ATOM   3327  CG1 VAL A 409       9.547  -6.016  -2.566  1.00 97.50           C  
ATOM   3328  CG2 VAL A 409      10.383  -6.734  -0.309  1.00 97.50           C  
ATOM   3329  N   ASN A 410      10.617  -8.242  -4.645  1.00 95.69           N  
ATOM   3330  CA  ASN A 410      10.688  -8.242  -6.102  1.00 95.69           C  
ATOM   3331  C   ASN A 410      10.594  -6.828  -6.668  1.00 95.69           C  
ATOM   3332  CB  ASN A 410       9.586  -9.125  -6.699  1.00 95.69           C  
ATOM   3333  O   ASN A 410       9.797  -6.016  -6.191  1.00 95.69           O  
ATOM   3334  CG  ASN A 410       9.656  -9.203  -8.211  1.00 95.69           C  
ATOM   3335  ND2 ASN A 410       8.695  -8.562  -8.875  1.00 95.69           N  
ATOM   3336  OD1 ASN A 410      10.555  -9.820  -8.773  1.00 95.69           O  
ATOM   3337  N   LEU A 411      11.406  -6.480  -7.629  1.00 94.12           N  
ATOM   3338  CA  LEU A 411      11.383  -5.207  -8.344  1.00 94.12           C  
ATOM   3339  C   LEU A 411      11.141  -5.426  -9.836  1.00 94.12           C  
ATOM   3340  CB  LEU A 411      12.703  -4.457  -8.133  1.00 94.12           C  
ATOM   3341  O   LEU A 411      11.914  -6.105 -10.500  1.00 94.12           O  
ATOM   3342  CG  LEU A 411      12.680  -2.957  -8.430  1.00 94.12           C  
ATOM   3343  CD1 LEU A 411      11.750  -2.238  -7.461  1.00 94.12           C  
ATOM   3344  CD2 LEU A 411      14.094  -2.377  -8.352  1.00 94.12           C  
ATOM   3345  N   ILE A 412      10.031  -4.781 -10.305  1.00 91.31           N  
ATOM   3346  CA  ILE A 412       9.633  -4.949 -11.703  1.00 91.31           C  
ATOM   3347  C   ILE A 412      10.383  -3.943 -12.570  1.00 91.31           C  
ATOM   3348  CB  ILE A 412       8.109  -4.785 -11.883  1.00 91.31           C  
ATOM   3349  O   ILE A 412      10.438  -2.754 -12.250  1.00 91.31           O  
ATOM   3350  CG1 ILE A 412       7.363  -5.910 -11.156  1.00 91.31           C  
ATOM   3351  CG2 ILE A 412       7.742  -4.750 -13.367  1.00 91.31           C  
ATOM   3352  CD1 ILE A 412       5.852  -5.734 -11.133  1.00 91.31           C  
ATOM   3353  N   ARG A 413      11.016  -4.523 -13.602  1.00 90.38           N  
ATOM   3354  CA  ARG A 413      11.625  -3.725 -14.664  1.00 90.38           C  
ATOM   3355  C   ARG A 413      12.680  -2.783 -14.094  1.00 90.38           C  
ATOM   3356  CB  ARG A 413      10.562  -2.928 -15.414  1.00 90.38           C  
ATOM   3357  O   ARG A 413      12.586  -1.563 -14.250  1.00 90.38           O  
ATOM   3358  CG  ARG A 413      10.977  -2.525 -16.828  1.00 90.38           C  
ATOM   3359  CD  ARG A 413       9.805  -1.993 -17.625  1.00 90.38           C  
ATOM   3360  NE  ARG A 413      10.211  -1.564 -18.969  1.00 90.38           N  
ATOM   3361  NH1 ARG A 413       8.070  -1.164 -19.719  1.00 90.38           N  
ATOM   3362  NH2 ARG A 413       9.859  -0.809 -21.109  1.00 90.38           N  
ATOM   3363  CZ  ARG A 413       9.383  -1.180 -19.922  1.00 90.38           C  
ATOM   3364  N   ALA A 414      13.789  -3.230 -13.430  1.00 91.81           N  
ATOM   3365  CA  ALA A 414      14.906  -2.500 -12.844  1.00 91.81           C  
ATOM   3366  C   ALA A 414      16.219  -3.225 -13.094  1.00 91.81           C  
ATOM   3367  CB  ALA A 414      14.680  -2.303 -11.344  1.00 91.81           C  
ATOM   3368  O   ALA A 414      16.250  -4.281 -13.719  1.00 91.81           O  
ATOM   3369  N   GLY A 415      17.312  -2.484 -12.711  1.00 89.88           N  
ATOM   3370  CA  GLY A 415      18.641  -3.043 -12.883  1.00 89.88           C  
ATOM   3371  C   GLY A 415      18.891  -4.270 -12.023  1.00 89.88           C  
ATOM   3372  O   GLY A 415      19.812  -5.043 -12.289  1.00 89.88           O  
ATOM   3373  N   VAL A 416      18.078  -4.473 -11.039  1.00 91.81           N  
ATOM   3374  CA  VAL A 416      18.141  -5.629 -10.148  1.00 91.81           C  
ATOM   3375  C   VAL A 416      16.766  -6.270 -10.023  1.00 91.81           C  
ATOM   3376  CB  VAL A 416      18.688  -5.246  -8.758  1.00 91.81           C  
ATOM   3377  O   VAL A 416      15.742  -5.586 -10.133  1.00 91.81           O  
ATOM   3378  CG1 VAL A 416      20.125  -4.734  -8.859  1.00 91.81           C  
ATOM   3379  CG2 VAL A 416      17.781  -4.199  -8.102  1.00 91.81           C  
ATOM   3380  N   PRO A 417      16.641  -7.625  -9.867  1.00 92.38           N  
ATOM   3381  CA  PRO A 417      15.352  -8.305  -9.828  1.00 92.38           C  
ATOM   3382  C   PRO A 417      14.633  -8.125  -8.492  1.00 92.38           C  
ATOM   3383  CB  PRO A 417      15.719  -9.773 -10.062  1.00 92.38           C  
ATOM   3384  O   PRO A 417      13.406  -8.273  -8.422  1.00 92.38           O  
ATOM   3385  CG  PRO A 417      17.125  -9.891  -9.602  1.00 92.38           C  
ATOM   3386  CD  PRO A 417      17.844  -8.609  -9.906  1.00 92.38           C  
ATOM   3387  N   LYS A 418      15.461  -7.832  -7.488  1.00 94.12           N  
ATOM   3388  CA  LYS A 418      14.891  -7.699  -6.152  1.00 94.12           C  
ATOM   3389  C   LYS A 418      15.703  -6.738  -5.297  1.00 94.12           C  
ATOM   3390  CB  LYS A 418      14.797  -9.062  -5.469  1.00 94.12           C  
ATOM   3391  O   LYS A 418      16.875  -6.477  -5.590  1.00 94.12           O  
ATOM   3392  CG  LYS A 418      16.125  -9.797  -5.375  1.00 94.12           C  
ATOM   3393  CD  LYS A 418      15.953 -11.219  -4.852  1.00 94.12           C  
ATOM   3394  CE  LYS A 418      17.266 -11.969  -4.816  1.00 94.12           C  
ATOM   3395  NZ  LYS A 418      17.078 -13.398  -4.422  1.00 94.12           N  
ATOM   3396  N   ILE A 419      15.062  -6.199  -4.227  1.00 95.94           N  
ATOM   3397  CA  ILE A 419      15.688  -5.316  -3.248  1.00 95.94           C  
ATOM   3398  C   ILE A 419      15.797  -6.027  -1.902  1.00 95.94           C  
ATOM   3399  CB  ILE A 419      14.906  -3.994  -3.096  1.00 95.94           C  
ATOM   3400  O   ILE A 419      14.867  -6.723  -1.483  1.00 95.94           O  
ATOM   3401  CG1 ILE A 419      14.953  -3.186  -4.395  1.00 95.94           C  
ATOM   3402  CG2 ILE A 419      15.445  -3.176  -1.919  1.00 95.94           C  
ATOM   3403  CD1 ILE A 419      14.094  -1.930  -4.383  1.00 95.94           C  
ATOM   3404  N   ASN A 420      16.969  -5.867  -1.262  1.00 96.94           N  
ATOM   3405  CA  ASN A 420      17.172  -6.387   0.084  1.00 96.94           C  
ATOM   3406  C   ASN A 420      16.984  -5.305   1.142  1.00 96.94           C  
ATOM   3407  CB  ASN A 420      18.562  -7.012   0.204  1.00 96.94           C  
ATOM   3408  O   ASN A 420      17.828  -4.422   1.291  1.00 96.94           O  
ATOM   3409  CG  ASN A 420      18.781  -7.699   1.537  1.00 96.94           C  
ATOM   3410  ND2 ASN A 420      19.938  -8.344   1.690  1.00 96.94           N  
ATOM   3411  OD1 ASN A 420      17.922  -7.656   2.420  1.00 96.94           O  
ATOM   3412  N   PHE A 421      15.922  -5.410   1.923  1.00 97.81           N  
ATOM   3413  CA  PHE A 421      15.578  -4.363   2.879  1.00 97.81           C  
ATOM   3414  C   PHE A 421      16.422  -4.484   4.141  1.00 97.81           C  
ATOM   3415  CB  PHE A 421      14.086  -4.434   3.232  1.00 97.81           C  
ATOM   3416  O   PHE A 421      16.484  -3.545   4.938  1.00 97.81           O  
ATOM   3417  CG  PHE A 421      13.195  -3.703   2.264  1.00 97.81           C  
ATOM   3418  CD1 PHE A 421      12.859  -2.373   2.477  1.00 97.81           C  
ATOM   3419  CD2 PHE A 421      12.703  -4.348   1.137  1.00 97.81           C  
ATOM   3420  CE1 PHE A 421      12.039  -1.694   1.581  1.00 97.81           C  
ATOM   3421  CE2 PHE A 421      11.883  -3.676   0.237  1.00 97.81           C  
ATOM   3422  CZ  PHE A 421      11.547  -2.350   0.461  1.00 97.81           C  
ATOM   3423  N   SER A 422      17.062  -5.598   4.398  1.00 95.81           N  
ATOM   3424  CA  SER A 422      17.859  -5.797   5.605  1.00 95.81           C  
ATOM   3425  C   SER A 422      19.344  -5.555   5.332  1.00 95.81           C  
ATOM   3426  CB  SER A 422      17.656  -7.207   6.156  1.00 95.81           C  
ATOM   3427  O   SER A 422      20.172  -5.578   6.254  1.00 95.81           O  
ATOM   3428  OG  SER A 422      18.047  -8.180   5.199  1.00 95.81           O  
ATOM   3429  N   GLY A 423      19.703  -5.301   4.121  1.00 93.56           N  
ATOM   3430  CA  GLY A 423      21.109  -5.121   3.764  1.00 93.56           C  
ATOM   3431  C   GLY A 423      21.297  -4.566   2.365  1.00 93.56           C  
ATOM   3432  O   GLY A 423      20.391  -3.947   1.807  1.00 93.56           O  
ATOM   3433  N   PRO A 424      22.547  -4.727   1.826  1.00 93.12           N  
ATOM   3434  CA  PRO A 424      22.844  -4.191   0.494  1.00 93.12           C  
ATOM   3435  C   PRO A 424      22.156  -4.973  -0.620  1.00 93.12           C  
ATOM   3436  CB  PRO A 424      24.359  -4.320   0.389  1.00 93.12           C  
ATOM   3437  O   PRO A 424      21.844  -6.160  -0.453  1.00 93.12           O  
ATOM   3438  CG  PRO A 424      24.719  -5.430   1.326  1.00 93.12           C  
ATOM   3439  CD  PRO A 424      23.734  -5.426   2.461  1.00 93.12           C  
ATOM   3440  N   ASP A 425      21.859  -4.242  -1.719  1.00 91.62           N  
ATOM   3441  CA  ASP A 425      21.328  -4.883  -2.918  1.00 91.62           C  
ATOM   3442  C   ASP A 425      22.422  -5.605  -3.689  1.00 91.62           C  
ATOM   3443  CB  ASP A 425      20.641  -3.854  -3.818  1.00 91.62           C  
ATOM   3444  O   ASP A 425      23.469  -5.012  -3.998  1.00 91.62           O  
ATOM   3445  CG  ASP A 425      19.516  -3.107  -3.119  1.00 91.62           C  
ATOM   3446  OD1 ASP A 425      18.797  -3.717  -2.295  1.00 91.62           O  
ATOM   3447  OD2 ASP A 425      19.344  -1.902  -3.398  1.00 91.62           O  
ATOM   3448  N   TYR A 426      22.312  -6.926  -3.760  1.00 82.62           N  
ATOM   3449  CA  TYR A 426      23.391  -7.664  -4.430  1.00 82.62           C  
ATOM   3450  C   TYR A 426      23.156  -7.715  -5.934  1.00 82.62           C  
ATOM   3451  CB  TYR A 426      23.484  -9.086  -3.867  1.00 82.62           C  
ATOM   3452  O   TYR A 426      22.000  -7.723  -6.391  1.00 82.62           O  
ATOM   3453  CG  TYR A 426      23.922  -9.133  -2.422  1.00 82.62           C  
ATOM   3454  CD1 TYR A 426      25.266  -8.969  -2.070  1.00 82.62           C  
ATOM   3455  CD2 TYR A 426      23.000  -9.352  -1.408  1.00 82.62           C  
ATOM   3456  CE1 TYR A 426      25.672  -9.016  -0.740  1.00 82.62           C  
ATOM   3457  CE2 TYR A 426      23.391  -9.406  -0.075  1.00 82.62           C  
ATOM   3458  OH  TYR A 426      25.125  -9.281   1.567  1.00 82.62           O  
ATOM   3459  CZ  TYR A 426      24.719  -9.234   0.249  1.00 82.62           C  
ATOM   3460  N   PRO A 427      24.250  -7.734  -6.621  1.00 77.56           N  
ATOM   3461  CA  PRO A 427      24.125  -7.871  -8.070  1.00 77.56           C  
ATOM   3462  C   PRO A 427      23.500  -9.203  -8.484  1.00 77.56           C  
ATOM   3463  CB  PRO A 427      25.578  -7.770  -8.562  1.00 77.56           C  
ATOM   3464  O   PRO A 427      23.625 -10.195  -7.758  1.00 77.56           O  
ATOM   3465  CG  PRO A 427      26.344  -7.293  -7.379  1.00 77.56           C  
ATOM   3466  CD  PRO A 427      25.531  -7.555  -6.145  1.00 77.56           C  
ATOM   3467  N   SER A 428      22.609  -9.156  -9.438  1.00 78.56           N  
ATOM   3468  CA  SER A 428      21.969 -10.367  -9.953  1.00 78.56           C  
ATOM   3469  C   SER A 428      22.484 -10.719 -11.336  1.00 78.56           C  
ATOM   3470  CB  SER A 428      20.453 -10.195  -9.992  1.00 78.56           C  
ATOM   3471  O   SER A 428      23.188  -9.922 -11.969  1.00 78.56           O  
ATOM   3472  OG  SER A 428      20.078  -9.203 -10.945  1.00 78.56           O  
ATOM   3473  N   ILE A 429      22.344 -12.039 -11.648  1.00 82.50           N  
ATOM   3474  CA  ILE A 429      22.688 -12.547 -12.969  1.00 82.50           C  
ATOM   3475  C   ILE A 429      21.594 -12.180 -13.961  1.00 82.50           C  
ATOM   3476  CB  ILE A 429      22.906 -14.078 -12.945  1.00 82.50           C  
ATOM   3477  O   ILE A 429      20.453 -12.633 -13.836  1.00 82.50           O  
ATOM   3478  CG1 ILE A 429      24.016 -14.445 -11.953  1.00 82.50           C  
ATOM   3479  CG2 ILE A 429      23.234 -14.602 -14.352  1.00 82.50           C  
ATOM   3480  CD1 ILE A 429      24.141 -15.945 -11.695  1.00 82.50           C  
ATOM   3481  N   ARG A 430      21.938 -11.312 -14.914  1.00 85.31           N  
ATOM   3482  CA  ARG A 430      21.016 -10.859 -15.961  1.00 85.31           C  
ATOM   3483  C   ARG A 430      21.594 -11.133 -17.344  1.00 85.31           C  
ATOM   3484  CB  ARG A 430      20.719  -9.367 -15.797  1.00 85.31           C  
ATOM   3485  O   ARG A 430      22.781 -11.398 -17.484  1.00 85.31           O  
ATOM   3486  CG  ARG A 430      20.016  -9.016 -14.492  1.00 85.31           C  
ATOM   3487  CD  ARG A 430      18.938  -7.965 -14.688  1.00 85.31           C  
ATOM   3488  NE  ARG A 430      17.719  -8.312 -13.984  1.00 85.31           N  
ATOM   3489  NH1 ARG A 430      16.438  -6.648 -14.961  1.00 85.31           N  
ATOM   3490  NH2 ARG A 430      15.492  -8.078 -13.438  1.00 85.31           N  
ATOM   3491  CZ  ARG A 430      16.547  -7.680 -14.133  1.00 85.31           C  
ATOM   3492  N   PRO A 431      20.609 -11.070 -18.219  1.00 90.94           N  
ATOM   3493  CA  PRO A 431      21.125 -11.141 -19.578  1.00 90.94           C  
ATOM   3494  C   PRO A 431      22.078  -9.992 -19.906  1.00 90.94           C  
ATOM   3495  CB  PRO A 431      19.859 -11.062 -20.438  1.00 90.94           C  
ATOM   3496  O   PRO A 431      21.969  -8.914 -19.328  1.00 90.94           O  
ATOM   3497  CG  PRO A 431      18.750 -11.516 -19.547  1.00 90.94           C  
ATOM   3498  CD  PRO A 431      19.078 -11.078 -18.141  1.00 90.94           C  
ATOM   3499  N   PRO A 432      23.047 -10.297 -20.750  1.00 91.94           N  
ATOM   3500  CA  PRO A 432      24.016  -9.266 -21.094  1.00 91.94           C  
ATOM   3501  C   PRO A 432      23.391  -8.070 -21.812  1.00 91.94           C  
ATOM   3502  CB  PRO A 432      25.000 -10.000 -22.016  1.00 91.94           C  
ATOM   3503  O   PRO A 432      22.359  -8.219 -22.484  1.00 91.94           O  
ATOM   3504  CG  PRO A 432      24.188 -11.102 -22.625  1.00 91.94           C  
ATOM   3505  CD  PRO A 432      23.203 -11.586 -21.609  1.00 91.94           C  
ATOM   3506  N   ILE A 433      24.000  -6.898 -21.609  1.00 93.81           N  
ATOM   3507  CA  ILE A 433      23.609  -5.707 -22.359  1.00 93.81           C  
ATOM   3508  C   ILE A 433      24.109  -5.816 -23.797  1.00 93.81           C  
ATOM   3509  CB  ILE A 433      24.141  -4.418 -21.688  1.00 93.81           C  
ATOM   3510  O   ILE A 433      25.250  -6.199 -24.031  1.00 93.81           O  
ATOM   3511  CG1 ILE A 433      23.672  -4.324 -20.234  1.00 93.81           C  
ATOM   3512  CG2 ILE A 433      23.719  -3.184 -22.484  1.00 93.81           C  
ATOM   3513  CD1 ILE A 433      24.328  -3.201 -19.453  1.00 93.81           C  
ATOM   3514  N   LEU A 434      23.172  -5.535 -24.688  1.00 95.62           N  
ATOM   3515  CA  LEU A 434      23.531  -5.570 -26.109  1.00 95.62           C  
ATOM   3516  C   LEU A 434      23.719  -4.160 -26.656  1.00 95.62           C  
ATOM   3517  CB  LEU A 434      22.453  -6.312 -26.906  1.00 95.62           C  
ATOM   3518  O   LEU A 434      23.125  -3.207 -26.141  1.00 95.62           O  
ATOM   3519  CG  LEU A 434      22.062  -7.703 -26.406  1.00 95.62           C  
ATOM   3520  CD1 LEU A 434      20.969  -8.297 -27.281  1.00 95.62           C  
ATOM   3521  CD2 LEU A 434      23.281  -8.617 -26.359  1.00 95.62           C  
ATOM   3522  N   ILE A 435      24.609  -4.047 -27.656  1.00 95.00           N  
ATOM   3523  CA  ILE A 435      24.812  -2.768 -28.328  1.00 95.00           C  
ATOM   3524  C   ILE A 435      24.328  -2.871 -29.766  1.00 95.00           C  
ATOM   3525  CB  ILE A 435      26.281  -2.322 -28.281  1.00 95.00           C  
ATOM   3526  O   ILE A 435      24.656  -3.832 -30.469  1.00 95.00           O  
ATOM   3527  CG1 ILE A 435      26.453  -0.938 -28.922  1.00 95.00           C  
ATOM   3528  CG2 ILE A 435      27.188  -3.354 -28.969  1.00 95.00           C  
ATOM   3529  CD1 ILE A 435      27.797  -0.284 -28.656  1.00 95.00           C  
ATOM   3530  N   LEU A 436      23.438  -1.958 -30.125  1.00 95.00           N  
ATOM   3531  CA  LEU A 436      22.922  -1.854 -31.484  1.00 95.00           C  
ATOM   3532  C   LEU A 436      23.562  -0.683 -32.219  1.00 95.00           C  
ATOM   3533  CB  LEU A 436      21.391  -1.690 -31.484  1.00 95.00           C  
ATOM   3534  O   LEU A 436      23.500   0.457 -31.750  1.00 95.00           O  
ATOM   3535  CG  LEU A 436      20.750  -1.343 -32.812  1.00 95.00           C  
ATOM   3536  CD1 LEU A 436      20.844  -2.527 -33.781  1.00 95.00           C  
ATOM   3537  CD2 LEU A 436      19.297  -0.924 -32.625  1.00 95.00           C  
ATOM   3538  N   SER A 437      24.203  -0.991 -33.344  1.00 93.38           N  
ATOM   3539  CA  SER A 437      24.750   0.029 -34.250  1.00 93.38           C  
ATOM   3540  C   SER A 437      23.938   0.125 -35.531  1.00 93.38           C  
ATOM   3541  CB  SER A 437      26.219  -0.270 -34.562  1.00 93.38           C  
ATOM   3542  O   SER A 437      23.781  -0.866 -36.250  1.00 93.38           O  
ATOM   3543  OG  SER A 437      27.000  -0.287 -33.406  1.00 93.38           O  
ATOM   3544  N   VAL A 438      23.406   1.281 -35.781  1.00 92.56           N  
ATOM   3545  CA  VAL A 438      22.531   1.480 -36.938  1.00 92.56           C  
ATOM   3546  C   VAL A 438      23.312   2.145 -38.062  1.00 92.56           C  
ATOM   3547  CB  VAL A 438      21.297   2.332 -36.562  1.00 92.56           C  
ATOM   3548  O   VAL A 438      23.922   3.205 -37.875  1.00 92.56           O  
ATOM   3549  CG1 VAL A 438      20.359   2.465 -37.781  1.00 92.56           C  
ATOM   3550  CG2 VAL A 438      20.562   1.721 -35.375  1.00 92.56           C  
ATOM   3551  N   LYS A 439      23.328   1.326 -39.250  1.00 87.69           N  
ATOM   3552  CA  LYS A 439      23.922   1.814 -40.500  1.00 87.69           C  
ATOM   3553  C   LYS A 439      22.844   2.197 -41.500  1.00 87.69           C  
ATOM   3554  CB  LYS A 439      24.844   0.761 -41.094  1.00 87.69           C  
ATOM   3555  O   LYS A 439      21.828   1.505 -41.625  1.00 87.69           O  
ATOM   3556  CG  LYS A 439      26.047   0.427 -40.219  1.00 87.69           C  
ATOM   3557  CD  LYS A 439      26.953  -0.597 -40.875  1.00 87.69           C  
ATOM   3558  CE  LYS A 439      28.141  -0.957 -40.000  1.00 87.69           C  
ATOM   3559  NZ  LYS A 439      29.016  -1.996 -40.625  1.00 87.69           N  
ATOM   3560  N   ARG A 440      22.641   3.488 -41.781  1.00 83.44           N  
ATOM   3561  CA  ARG A 440      21.781   3.961 -42.844  1.00 83.44           C  
ATOM   3562  C   ARG A 440      20.375   4.270 -42.344  1.00 83.44           C  
ATOM   3563  CB  ARG A 440      21.703   2.928 -44.000  1.00 83.44           C  
ATOM   3564  O   ARG A 440      19.391   4.047 -43.031  1.00 83.44           O  
ATOM   3565  CG  ARG A 440      23.031   2.682 -44.688  1.00 83.44           C  
ATOM   3566  CD  ARG A 440      22.875   1.682 -45.812  1.00 83.44           C  
ATOM   3567  NE  ARG A 440      24.156   1.414 -46.469  1.00 83.44           N  
ATOM   3568  NH1 ARG A 440      23.328  -0.137 -47.969  1.00 83.44           N  
ATOM   3569  NH2 ARG A 440      25.547   0.391 -48.000  1.00 83.44           N  
ATOM   3570  CZ  ARG A 440      24.344   0.557 -47.469  1.00 83.44           C  
ATOM   3571  N   TRP A 441      20.266   4.574 -41.062  1.00 85.50           N  
ATOM   3572  CA  TRP A 441      19.047   4.984 -40.375  1.00 85.50           C  
ATOM   3573  C   TRP A 441      19.312   6.180 -39.469  1.00 85.50           C  
ATOM   3574  CB  TRP A 441      18.484   3.822 -39.562  1.00 85.50           C  
ATOM   3575  O   TRP A 441      19.219   6.074 -38.250  1.00 85.50           O  
ATOM   3576  CG  TRP A 441      17.031   3.969 -39.219  1.00 85.50           C  
ATOM   3577  CD1 TRP A 441      16.188   4.949 -39.625  1.00 85.50           C  
ATOM   3578  CD2 TRP A 441      16.266   3.109 -38.344  1.00 85.50           C  
ATOM   3579  CE2 TRP A 441      14.953   3.629 -38.312  1.00 85.50           C  
ATOM   3580  CE3 TRP A 441      16.562   1.948 -37.625  1.00 85.50           C  
ATOM   3581  NE1 TRP A 441      14.930   4.750 -39.094  1.00 85.50           N  
ATOM   3582  CH2 TRP A 441      14.250   1.892 -36.875  1.00 85.50           C  
ATOM   3583  CZ2 TRP A 441      13.938   3.025 -37.562  1.00 85.50           C  
ATOM   3584  CZ3 TRP A 441      15.547   1.351 -36.875  1.00 85.50           C  
ATOM   3585  N   PRO A 442      19.703   7.355 -40.188  1.00 82.50           N  
ATOM   3586  CA  PRO A 442      20.062   8.547 -39.406  1.00 82.50           C  
ATOM   3587  C   PRO A 442      18.859   9.172 -38.719  1.00 82.50           C  
ATOM   3588  CB  PRO A 442      20.625   9.492 -40.469  1.00 82.50           C  
ATOM   3589  O   PRO A 442      17.750   9.188 -39.250  1.00 82.50           O  
ATOM   3590  CG  PRO A 442      20.000   9.055 -41.750  1.00 82.50           C  
ATOM   3591  CD  PRO A 442      19.641   7.598 -41.656  1.00 82.50           C  
ATOM   3592  N   GLY A 443      19.016   9.477 -37.469  1.00 86.44           N  
ATOM   3593  CA  GLY A 443      18.016  10.195 -36.688  1.00 86.44           C  
ATOM   3594  C   GLY A 443      17.031   9.273 -36.031  1.00 86.44           C  
ATOM   3595  O   GLY A 443      15.938   9.703 -35.656  1.00 86.44           O  
ATOM   3596  N   VAL A 444      17.375   8.016 -36.000  1.00 91.69           N  
ATOM   3597  CA  VAL A 444      16.484   7.031 -35.375  1.00 91.69           C  
ATOM   3598  C   VAL A 444      16.406   7.273 -33.875  1.00 91.69           C  
ATOM   3599  CB  VAL A 444      16.969   5.586 -35.656  1.00 91.69           C  
ATOM   3600  O   VAL A 444      17.422   7.543 -33.219  1.00 91.69           O  
ATOM   3601  CG1 VAL A 444      18.328   5.336 -35.031  1.00 91.69           C  
ATOM   3602  CG2 VAL A 444      15.945   4.578 -35.125  1.00 91.69           C  
ATOM   3603  N   SER A 445      15.156   7.309 -33.469  1.00 91.19           N  
ATOM   3604  CA  SER A 445      14.914   7.551 -32.031  1.00 91.19           C  
ATOM   3605  C   SER A 445      14.859   6.246 -31.250  1.00 91.19           C  
ATOM   3606  CB  SER A 445      13.609   8.328 -31.844  1.00 91.19           C  
ATOM   3607  O   SER A 445      14.758   5.164 -31.844  1.00 91.19           O  
ATOM   3608  OG  SER A 445      12.492   7.508 -32.125  1.00 91.19           O  
ATOM   3609  N   GLU A 446      15.008   6.270 -29.984  1.00 90.81           N  
ATOM   3610  CA  GLU A 446      14.883   5.121 -29.094  1.00 90.81           C  
ATOM   3611  C   GLU A 446      13.539   4.426 -29.266  1.00 90.81           C  
ATOM   3612  CB  GLU A 446      15.070   5.551 -27.641  1.00 90.81           C  
ATOM   3613  O   GLU A 446      13.461   3.197 -29.250  1.00 90.81           O  
ATOM   3614  CG  GLU A 446      16.500   5.965 -27.297  1.00 90.81           C  
ATOM   3615  CD  GLU A 446      16.641   6.535 -25.891  1.00 90.81           C  
ATOM   3616  OE1 GLU A 446      17.781   6.848 -25.484  1.00 90.81           O  
ATOM   3617  OE2 GLU A 446      15.602   6.668 -25.203  1.00 90.81           O  
ATOM   3618  N   GLN A 447      12.484   5.176 -29.469  1.00 90.75           N  
ATOM   3619  CA  GLN A 447      11.133   4.641 -29.641  1.00 90.75           C  
ATOM   3620  C   GLN A 447      11.023   3.816 -30.922  1.00 90.75           C  
ATOM   3621  CB  GLN A 447      10.109   5.773 -29.656  1.00 90.75           C  
ATOM   3622  O   GLN A 447      10.398   2.758 -30.922  1.00 90.75           O  
ATOM   3623  CG  GLN A 447       8.664   5.297 -29.531  1.00 90.75           C  
ATOM   3624  CD  GLN A 447       7.680   6.438 -29.375  1.00 90.75           C  
ATOM   3625  NE2 GLN A 447       6.395   6.109 -29.328  1.00 90.75           N  
ATOM   3626  OE1 GLN A 447       8.070   7.605 -29.281  1.00 90.75           O  
ATOM   3627  N   GLN A 448      11.633   4.371 -31.953  1.00 91.88           N  
ATOM   3628  CA  GLN A 448      11.609   3.662 -33.219  1.00 91.88           C  
ATOM   3629  C   GLN A 448      12.375   2.342 -33.125  1.00 91.88           C  
ATOM   3630  CB  GLN A 448      12.203   4.531 -34.344  1.00 91.88           C  
ATOM   3631  O   GLN A 448      11.938   1.327 -33.688  1.00 91.88           O  
ATOM   3632  CG  GLN A 448      11.320   5.711 -34.719  1.00 91.88           C  
ATOM   3633  CD  GLN A 448      12.000   6.652 -35.719  1.00 91.88           C  
ATOM   3634  NE2 GLN A 448      11.281   7.035 -36.750  1.00 91.88           N  
ATOM   3635  OE1 GLN A 448      13.164   7.027 -35.531  1.00 91.88           O  
ATOM   3636  N   VAL A 449      13.484   2.371 -32.469  1.00 92.06           N  
ATOM   3637  CA  VAL A 449      14.258   1.151 -32.250  1.00 92.06           C  
ATOM   3638  C   VAL A 449      13.445   0.156 -31.438  1.00 92.06           C  
ATOM   3639  CB  VAL A 449      15.609   1.446 -31.562  1.00 92.06           C  
ATOM   3640  O   VAL A 449      13.398  -1.034 -31.750  1.00 92.06           O  
ATOM   3641  CG1 VAL A 449      16.312   0.146 -31.188  1.00 92.06           C  
ATOM   3642  CG2 VAL A 449      16.500   2.305 -32.438  1.00 92.06           C  
ATOM   3643  N   TYR A 450      12.836   0.665 -30.375  1.00 91.00           N  
ATOM   3644  CA  TYR A 450      11.977  -0.169 -29.547  1.00 91.00           C  
ATOM   3645  C   TYR A 450      10.898  -0.850 -30.375  1.00 91.00           C  
ATOM   3646  CB  TYR A 450      11.328   0.665 -28.438  1.00 91.00           C  
ATOM   3647  O   TYR A 450      10.680  -2.055 -30.250  1.00 91.00           O  
ATOM   3648  CG  TYR A 450      10.359  -0.112 -27.578  1.00 91.00           C  
ATOM   3649  CD1 TYR A 450       8.992  -0.107 -27.859  1.00 91.00           C  
ATOM   3650  CD2 TYR A 450      10.805  -0.852 -26.484  1.00 91.00           C  
ATOM   3651  CE1 TYR A 450       8.094  -0.820 -27.078  1.00 91.00           C  
ATOM   3652  CE2 TYR A 450       9.914  -1.568 -25.688  1.00 91.00           C  
ATOM   3653  OH  TYR A 450       7.680  -2.256 -25.203  1.00 91.00           O  
ATOM   3654  CZ  TYR A 450       8.562  -1.547 -26.000  1.00 91.00           C  
ATOM   3655  N   HIS A 451      10.219  -0.166 -31.266  1.00 91.38           N  
ATOM   3656  CA  HIS A 451       9.133  -0.673 -32.094  1.00 91.38           C  
ATOM   3657  C   HIS A 451       9.633  -1.712 -33.094  1.00 91.38           C  
ATOM   3658  CB  HIS A 451       8.445   0.475 -32.844  1.00 91.38           C  
ATOM   3659  O   HIS A 451       8.938  -2.686 -33.406  1.00 91.38           O  
ATOM   3660  CG  HIS A 451       7.535   1.290 -31.969  1.00 91.38           C  
ATOM   3661  CD2 HIS A 451       6.250   1.092 -31.594  1.00 91.38           C  
ATOM   3662  ND1 HIS A 451       7.930   2.473 -31.391  1.00 91.38           N  
ATOM   3663  CE1 HIS A 451       6.926   2.967 -30.688  1.00 91.38           C  
ATOM   3664  NE2 HIS A 451       5.891   2.148 -30.797  1.00 91.38           N  
ATOM   3665  N   LYS A 452      10.836  -1.524 -33.531  1.00 91.00           N  
ATOM   3666  CA  LYS A 452      11.422  -2.457 -34.469  1.00 91.00           C  
ATOM   3667  C   LYS A 452      11.586  -3.844 -33.875  1.00 91.00           C  
ATOM   3668  CB  LYS A 452      12.766  -1.937 -34.969  1.00 91.00           C  
ATOM   3669  O   LYS A 452      11.375  -4.855 -34.531  1.00 91.00           O  
ATOM   3670  CG  LYS A 452      13.477  -2.879 -35.938  1.00 91.00           C  
ATOM   3671  CD  LYS A 452      12.766  -2.945 -37.281  1.00 91.00           C  
ATOM   3672  CE  LYS A 452      13.562  -3.754 -38.312  1.00 91.00           C  
ATOM   3673  NZ  LYS A 452      12.891  -3.781 -39.625  1.00 91.00           N  
ATOM   3674  N   PHE A 453      11.867  -3.898 -32.562  1.00 90.44           N  
ATOM   3675  CA  PHE A 453      12.180  -5.168 -31.906  1.00 90.44           C  
ATOM   3676  C   PHE A 453      10.992  -5.668 -31.094  1.00 90.44           C  
ATOM   3677  CB  PHE A 453      13.406  -5.027 -31.000  1.00 90.44           C  
ATOM   3678  O   PHE A 453      11.047  -6.738 -30.484  1.00 90.44           O  
ATOM   3679  CG  PHE A 453      14.703  -4.871 -31.750  1.00 90.44           C  
ATOM   3680  CD1 PHE A 453      15.320  -5.973 -32.344  1.00 90.44           C  
ATOM   3681  CD2 PHE A 453      15.297  -3.625 -31.891  1.00 90.44           C  
ATOM   3682  CE1 PHE A 453      16.516  -5.832 -33.031  1.00 90.44           C  
ATOM   3683  CE2 PHE A 453      16.500  -3.477 -32.594  1.00 90.44           C  
ATOM   3684  CZ  PHE A 453      17.109  -4.582 -33.156  1.00 90.44           C  
ATOM   3685  N   GLN A 454       9.906  -4.977 -31.000  1.00 88.69           N  
ATOM   3686  CA  GLN A 454       8.773  -5.258 -30.125  1.00 88.69           C  
ATOM   3687  C   GLN A 454       8.180  -6.629 -30.422  1.00 88.69           C  
ATOM   3688  CB  GLN A 454       7.707  -4.176 -30.266  1.00 88.69           C  
ATOM   3689  O   GLN A 454       7.734  -7.332 -29.500  1.00 88.69           O  
ATOM   3690  CG  GLN A 454       6.570  -4.297 -29.250  1.00 88.69           C  
ATOM   3691  CD  GLN A 454       5.523  -3.209 -29.422  1.00 88.69           C  
ATOM   3692  NE2 GLN A 454       4.391  -3.371 -28.750  1.00 88.69           N  
ATOM   3693  OE1 GLN A 454       5.730  -2.232 -30.141  1.00 88.69           O  
ATOM   3694  N   ASN A 455       8.227  -7.031 -31.766  1.00 86.50           N  
ATOM   3695  CA  ASN A 455       7.625  -8.305 -32.156  1.00 86.50           C  
ATOM   3696  C   ASN A 455       8.539  -9.484 -31.812  1.00 86.50           C  
ATOM   3697  CB  ASN A 455       7.277  -8.297 -33.625  1.00 86.50           C  
ATOM   3698  O   ASN A 455       8.070 -10.609 -31.672  1.00 86.50           O  
ATOM   3699  CG  ASN A 455       6.164  -7.328 -33.969  1.00 86.50           C  
ATOM   3700  ND2 ASN A 455       6.172  -6.824 -35.219  1.00 86.50           N  
ATOM   3701  OD1 ASN A 455       5.309  -7.031 -33.156  1.00 86.50           O  
ATOM   3702  N   LEU A 456       9.773  -9.094 -31.609  1.00 85.38           N  
ATOM   3703  CA  LEU A 456      10.719 -10.172 -31.359  1.00 85.38           C  
ATOM   3704  C   LEU A 456      10.969 -10.336 -29.859  1.00 85.38           C  
ATOM   3705  CB  LEU A 456      12.039  -9.906 -32.094  1.00 85.38           C  
ATOM   3706  O   LEU A 456      10.961 -11.461 -29.359  1.00 85.38           O  
ATOM   3707  CG  LEU A 456      11.992  -9.914 -33.625  1.00 85.38           C  
ATOM   3708  CD1 LEU A 456      13.289  -9.352 -34.188  1.00 85.38           C  
ATOM   3709  CD2 LEU A 456      11.727 -11.320 -34.125  1.00 85.38           C  
ATOM   3710  N   CYS A 457      11.250  -9.172 -29.281  1.00 85.94           N  
ATOM   3711  CA  CYS A 457      11.609  -9.188 -27.875  1.00 85.94           C  
ATOM   3712  C   CYS A 457      11.258  -7.867 -27.203  1.00 85.94           C  
ATOM   3713  CB  CYS A 457      13.102  -9.477 -27.703  1.00 85.94           C  
ATOM   3714  O   CYS A 457      11.211  -6.824 -27.859  1.00 85.94           O  
ATOM   3715  SG  CYS A 457      13.633 -11.023 -28.453  1.00 85.94           S  
ATOM   3716  N   LYS A 458      10.992  -7.945 -25.938  1.00 87.00           N  
ATOM   3717  CA  LYS A 458      10.719  -6.738 -25.172  1.00 87.00           C  
ATOM   3718  C   LYS A 458      12.008  -6.145 -24.609  1.00 87.00           C  
ATOM   3719  CB  LYS A 458       9.742  -7.035 -24.031  1.00 87.00           C  
ATOM   3720  O   LYS A 458      12.523  -6.621 -23.594  1.00 87.00           O  
ATOM   3721  CG  LYS A 458       8.344  -7.402 -24.500  1.00 87.00           C  
ATOM   3722  CD  LYS A 458       7.371  -7.516 -23.328  1.00 87.00           C  
ATOM   3723  CE  LYS A 458       5.965  -7.871 -23.797  1.00 87.00           C  
ATOM   3724  NZ  LYS A 458       5.012  -7.996 -22.656  1.00 87.00           N  
ATOM   3725  N   PHE A 459      12.578  -5.164 -25.328  1.00 91.50           N  
ATOM   3726  CA  PHE A 459      13.805  -4.500 -24.922  1.00 91.50           C  
ATOM   3727  C   PHE A 459      13.508  -3.133 -24.312  1.00 91.50           C  
ATOM   3728  CB  PHE A 459      14.766  -4.359 -26.094  1.00 91.50           C  
ATOM   3729  O   PHE A 459      12.539  -2.475 -24.703  1.00 91.50           O  
ATOM   3730  CG  PHE A 459      15.391  -5.656 -26.531  1.00 91.50           C  
ATOM   3731  CD1 PHE A 459      16.312  -6.305 -25.719  1.00 91.50           C  
ATOM   3732  CD2 PHE A 459      15.055  -6.230 -27.750  1.00 91.50           C  
ATOM   3733  CE1 PHE A 459      16.891  -7.508 -26.125  1.00 91.50           C  
ATOM   3734  CE2 PHE A 459      15.625  -7.434 -28.156  1.00 91.50           C  
ATOM   3735  CZ  PHE A 459      16.547  -8.070 -27.344  1.00 91.50           C  
ATOM   3736  N   ASP A 460      14.375  -2.830 -23.359  1.00 92.12           N  
ATOM   3737  CA  ASP A 460      14.547  -1.417 -23.047  1.00 92.12           C  
ATOM   3738  C   ASP A 460      15.711  -0.814 -23.828  1.00 92.12           C  
ATOM   3739  CB  ASP A 460      14.781  -1.234 -21.531  1.00 92.12           C  
ATOM   3740  O   ASP A 460      16.766  -1.438 -23.969  1.00 92.12           O  
ATOM   3741  CG  ASP A 460      13.508  -1.336 -20.719  1.00 92.12           C  
ATOM   3742  OD1 ASP A 460      12.430  -1.583 -21.297  1.00 92.12           O  
ATOM   3743  OD2 ASP A 460      13.578  -1.163 -19.484  1.00 92.12           O  
ATOM   3744  N   VAL A 461      15.422   0.354 -24.359  1.00 93.12           N  
ATOM   3745  CA  VAL A 461      16.391   0.944 -25.281  1.00 93.12           C  
ATOM   3746  C   VAL A 461      16.891   2.268 -24.719  1.00 93.12           C  
ATOM   3747  CB  VAL A 461      15.766   1.165 -26.688  1.00 93.12           C  
ATOM   3748  O   VAL A 461      16.109   3.096 -24.250  1.00 93.12           O  
ATOM   3749  CG1 VAL A 461      16.797   1.742 -27.641  1.00 93.12           C  
ATOM   3750  CG2 VAL A 461      15.195  -0.144 -27.219  1.00 93.12           C  
ATOM   3751  N   ARG A 462      18.219   2.363 -24.734  1.00 92.94           N  
ATOM   3752  CA  ARG A 462      18.875   3.596 -24.312  1.00 92.94           C  
ATOM   3753  C   ARG A 462      19.922   4.043 -25.328  1.00 92.94           C  
ATOM   3754  CB  ARG A 462      19.531   3.414 -22.938  1.00 92.94           C  
ATOM   3755  O   ARG A 462      20.781   3.256 -25.734  1.00 92.94           O  
ATOM   3756  CG  ARG A 462      20.109   4.695 -22.359  1.00 92.94           C  
ATOM   3757  CD  ARG A 462      20.594   4.496 -20.922  1.00 92.94           C  
ATOM   3758  NE  ARG A 462      21.766   3.619 -20.859  1.00 92.94           N  
ATOM   3759  NH1 ARG A 462      21.984   3.723 -18.562  1.00 92.94           N  
ATOM   3760  NH2 ARG A 462      23.453   2.469 -19.812  1.00 92.94           N  
ATOM   3761  CZ  ARG A 462      22.391   3.271 -19.750  1.00 92.94           C  
ATOM   3762  N   ARG A 463      19.828   5.293 -25.656  1.00 92.50           N  
ATOM   3763  CA  ARG A 463      20.766   5.824 -26.641  1.00 92.50           C  
ATOM   3764  C   ARG A 463      22.141   6.043 -26.016  1.00 92.50           C  
ATOM   3765  CB  ARG A 463      20.234   7.137 -27.219  1.00 92.50           C  
ATOM   3766  O   ARG A 463      22.266   6.680 -24.969  1.00 92.50           O  
ATOM   3767  CG  ARG A 463      21.078   7.672 -28.375  1.00 92.50           C  
ATOM   3768  CD  ARG A 463      20.375   8.820 -29.094  1.00 92.50           C  
ATOM   3769  NE  ARG A 463      19.891   8.422 -30.406  1.00 92.50           N  
ATOM   3770  NH1 ARG A 463      19.312  10.562 -31.062  1.00 92.50           N  
ATOM   3771  NH2 ARG A 463      18.984   8.789 -32.500  1.00 92.50           N  
ATOM   3772  CZ  ARG A 463      19.391   9.258 -31.312  1.00 92.50           C  
ATOM   3773  N   LEU A 464      23.172   5.492 -26.688  1.00 92.06           N  
ATOM   3774  CA  LEU A 464      24.562   5.652 -26.281  1.00 92.06           C  
ATOM   3775  C   LEU A 464      25.234   6.758 -27.078  1.00 92.06           C  
ATOM   3776  CB  LEU A 464      25.328   4.336 -26.453  1.00 92.06           C  
ATOM   3777  O   LEU A 464      25.859   7.660 -26.516  1.00 92.06           O  
ATOM   3778  CG  LEU A 464      26.781   4.332 -26.000  1.00 92.06           C  
ATOM   3779  CD1 LEU A 464      26.875   4.543 -24.500  1.00 92.06           C  
ATOM   3780  CD2 LEU A 464      27.469   3.029 -26.406  1.00 92.06           C  
ATOM   3781  N   THR A 465      25.188   6.727 -28.453  1.00 89.31           N  
ATOM   3782  CA  THR A 465      25.688   7.734 -29.391  1.00 89.31           C  
ATOM   3783  C   THR A 465      24.625   8.047 -30.453  1.00 89.31           C  
ATOM   3784  CB  THR A 465      26.984   7.277 -30.078  1.00 89.31           C  
ATOM   3785  O   THR A 465      23.484   7.574 -30.359  1.00 89.31           O  
ATOM   3786  CG2 THR A 465      28.047   6.898 -29.047  1.00 89.31           C  
ATOM   3787  OG1 THR A 465      26.703   6.137 -30.906  1.00 89.31           O  
ATOM   3788  N   ARG A 466      24.984   8.859 -31.438  1.00 87.81           N  
ATOM   3789  CA  ARG A 466      24.047   9.258 -32.500  1.00 87.81           C  
ATOM   3790  C   ARG A 466      23.578   8.055 -33.281  1.00 87.81           C  
ATOM   3791  CB  ARG A 466      24.719  10.273 -33.438  1.00 87.81           C  
ATOM   3792  O   ARG A 466      22.438   8.023 -33.750  1.00 87.81           O  
ATOM   3793  CG  ARG A 466      24.844  11.664 -32.812  1.00 87.81           C  
ATOM   3794  CD  ARG A 466      25.406  12.656 -33.844  1.00 87.81           C  
ATOM   3795  NE  ARG A 466      25.516  14.000 -33.281  1.00 87.81           N  
ATOM   3796  NH1 ARG A 466      26.547  14.922 -35.125  1.00 87.81           N  
ATOM   3797  NH2 ARG A 466      26.094  16.219 -33.281  1.00 87.81           N  
ATOM   3798  CZ  ARG A 466      26.047  15.047 -33.906  1.00 87.81           C  
ATOM   3799  N   SER A 467      24.344   6.992 -33.344  1.00 90.38           N  
ATOM   3800  CA  SER A 467      24.000   5.848 -34.188  1.00 90.38           C  
ATOM   3801  C   SER A 467      24.062   4.547 -33.375  1.00 90.38           C  
ATOM   3802  CB  SER A 467      24.938   5.766 -35.375  1.00 90.38           C  
ATOM   3803  O   SER A 467      23.984   3.459 -33.969  1.00 90.38           O  
ATOM   3804  OG  SER A 467      26.297   5.668 -34.969  1.00 90.38           O  
ATOM   3805  N   GLN A 468      24.250   4.621 -32.062  1.00 93.44           N  
ATOM   3806  CA  GLN A 468      24.359   3.408 -31.266  1.00 93.44           C  
ATOM   3807  C   GLN A 468      23.359   3.424 -30.109  1.00 93.44           C  
ATOM   3808  CB  GLN A 468      25.781   3.240 -30.734  1.00 93.44           C  
ATOM   3809  O   GLN A 468      23.141   4.465 -29.484  1.00 93.44           O  
ATOM   3810  CG  GLN A 468      26.828   3.002 -31.812  1.00 93.44           C  
ATOM   3811  CD  GLN A 468      28.234   2.869 -31.266  1.00 93.44           C  
ATOM   3812  NE2 GLN A 468      29.094   2.176 -31.984  1.00 93.44           N  
ATOM   3813  OE1 GLN A 468      28.531   3.385 -30.172  1.00 93.44           O  
ATOM   3814  N   PHE A 469      22.859   2.191 -29.844  1.00 94.94           N  
ATOM   3815  CA  PHE A 469      21.859   2.057 -28.797  1.00 94.94           C  
ATOM   3816  C   PHE A 469      22.172   0.859 -27.906  1.00 94.94           C  
ATOM   3817  CB  PHE A 469      20.469   1.912 -29.406  1.00 94.94           C  
ATOM   3818  O   PHE A 469      22.688  -0.152 -28.375  1.00 94.94           O  
ATOM   3819  CG  PHE A 469      20.047   3.086 -30.250  1.00 94.94           C  
ATOM   3820  CD1 PHE A 469      19.250   4.094 -29.719  1.00 94.94           C  
ATOM   3821  CD2 PHE A 469      20.438   3.184 -31.578  1.00 94.94           C  
ATOM   3822  CE1 PHE A 469      18.859   5.184 -30.484  1.00 94.94           C  
ATOM   3823  CE2 PHE A 469      20.047   4.270 -32.344  1.00 94.94           C  
ATOM   3824  CZ  PHE A 469      19.266   5.266 -31.812  1.00 94.94           C  
ATOM   3825  N   LEU A 470      21.828   1.010 -26.672  1.00 95.12           N  
ATOM   3826  CA  LEU A 470      21.906  -0.108 -25.734  1.00 95.12           C  
ATOM   3827  C   LEU A 470      20.562  -0.821 -25.609  1.00 95.12           C  
ATOM   3828  CB  LEU A 470      22.375   0.378 -24.359  1.00 95.12           C  
ATOM   3829  O   LEU A 470      19.531  -0.174 -25.469  1.00 95.12           O  
ATOM   3830  CG  LEU A 470      23.734   1.083 -24.312  1.00 95.12           C  
ATOM   3831  CD1 LEU A 470      24.000   1.608 -22.906  1.00 95.12           C  
ATOM   3832  CD2 LEU A 470      24.844   0.138 -24.766  1.00 95.12           C  
ATOM   3833  N   LEU A 471      20.656  -2.125 -25.703  1.00 95.06           N  
ATOM   3834  CA  LEU A 471      19.469  -2.951 -25.578  1.00 95.06           C  
ATOM   3835  C   LEU A 471      19.562  -3.881 -24.375  1.00 95.06           C  
ATOM   3836  CB  LEU A 471      19.234  -3.770 -26.859  1.00 95.06           C  
ATOM   3837  O   LEU A 471      20.562  -4.605 -24.234  1.00 95.06           O  
ATOM   3838  CG  LEU A 471      19.266  -2.992 -28.172  1.00 95.06           C  
ATOM   3839  CD1 LEU A 471      19.156  -3.951 -29.359  1.00 95.06           C  
ATOM   3840  CD2 LEU A 471      18.141  -1.962 -28.219  1.00 95.06           C  
ATOM   3841  N   LEU A 472      18.516  -3.814 -23.578  1.00 94.12           N  
ATOM   3842  CA  LEU A 472      18.500  -4.680 -22.406  1.00 94.12           C  
ATOM   3843  C   LEU A 472      17.172  -5.426 -22.312  1.00 94.12           C  
ATOM   3844  CB  LEU A 472      18.719  -3.861 -21.125  1.00 94.12           C  
ATOM   3845  O   LEU A 472      16.094  -4.836 -22.500  1.00 94.12           O  
ATOM   3846  CG  LEU A 472      19.047  -4.652 -19.859  1.00 94.12           C  
ATOM   3847  CD1 LEU A 472      20.359  -5.426 -20.047  1.00 94.12           C  
ATOM   3848  CD2 LEU A 472      19.141  -3.727 -18.656  1.00 94.12           C  
ATOM   3849  N   THR A 473      17.250  -6.793 -21.953  1.00 93.12           N  
ATOM   3850  CA  THR A 473      16.062  -7.629 -21.812  1.00 93.12           C  
ATOM   3851  C   THR A 473      16.125  -8.438 -20.516  1.00 93.12           C  
ATOM   3852  CB  THR A 473      15.898  -8.586 -23.000  1.00 93.12           C  
ATOM   3853  O   THR A 473      17.188  -8.555 -19.906  1.00 93.12           O  
ATOM   3854  CG2 THR A 473      17.062  -9.555 -23.094  1.00 93.12           C  
ATOM   3855  OG1 THR A 473      14.680  -9.328 -22.859  1.00 93.12           O  
ATOM   3856  N   ASN A 474      14.953  -8.945 -20.109  1.00 89.62           N  
ATOM   3857  CA  ASN A 474      14.898  -9.727 -18.875  1.00 89.62           C  
ATOM   3858  C   ASN A 474      15.062 -11.219 -19.141  1.00 89.62           C  
ATOM   3859  CB  ASN A 474      13.578  -9.469 -18.141  1.00 89.62           C  
ATOM   3860  O   ASN A 474      15.219 -12.016 -18.219  1.00 89.62           O  
ATOM   3861  CG  ASN A 474      13.602  -8.172 -17.344  1.00 89.62           C  
ATOM   3862  ND2 ASN A 474      12.422  -7.629 -17.062  1.00 89.62           N  
ATOM   3863  OD1 ASN A 474      14.672  -7.664 -16.984  1.00 89.62           O  
ATOM   3864  N   LYS A 475      15.148 -11.594 -20.422  1.00 89.88           N  
ATOM   3865  CA  LYS A 475      15.195 -13.008 -20.781  1.00 89.88           C  
ATOM   3866  C   LYS A 475      16.484 -13.344 -21.547  1.00 89.88           C  
ATOM   3867  CB  LYS A 475      13.977 -13.391 -21.625  1.00 89.88           C  
ATOM   3868  O   LYS A 475      16.766 -12.742 -22.578  1.00 89.88           O  
ATOM   3869  CG  LYS A 475      12.648 -13.195 -20.906  1.00 89.88           C  
ATOM   3870  CD  LYS A 475      11.477 -13.656 -21.766  1.00 89.88           C  
ATOM   3871  CE  LYS A 475      10.148 -13.438 -21.062  1.00 89.88           C  
ATOM   3872  NZ  LYS A 475       8.992 -13.891 -21.906  1.00 89.88           N  
ATOM   3873  N   PHE A 476      17.203 -14.391 -21.016  1.00 91.06           N  
ATOM   3874  CA  PHE A 476      18.438 -14.836 -21.656  1.00 91.06           C  
ATOM   3875  C   PHE A 476      18.156 -15.344 -23.062  1.00 91.06           C  
ATOM   3876  CB  PHE A 476      19.109 -15.930 -20.812  1.00 91.06           C  
ATOM   3877  O   PHE A 476      18.938 -15.070 -23.984  1.00 91.06           O  
ATOM   3878  CG  PHE A 476      19.891 -15.414 -19.656  1.00 91.06           C  
ATOM   3879  CD1 PHE A 476      21.219 -15.023 -19.797  1.00 91.06           C  
ATOM   3880  CD2 PHE A 476      19.312 -15.312 -18.391  1.00 91.06           C  
ATOM   3881  CE1 PHE A 476      21.953 -14.539 -18.719  1.00 91.06           C  
ATOM   3882  CE2 PHE A 476      20.031 -14.828 -17.312  1.00 91.06           C  
ATOM   3883  CZ  PHE A 476      21.359 -14.445 -17.469  1.00 91.06           C  
ATOM   3884  N   LYS A 477      17.016 -16.000 -23.203  1.00 91.19           N  
ATOM   3885  CA  LYS A 477      16.641 -16.562 -24.500  1.00 91.19           C  
ATOM   3886  C   LYS A 477      16.453 -15.461 -25.531  1.00 91.19           C  
ATOM   3887  CB  LYS A 477      15.344 -17.375 -24.359  1.00 91.19           C  
ATOM   3888  O   LYS A 477      16.875 -15.617 -26.688  1.00 91.19           O  
ATOM   3889  CG  LYS A 477      14.953 -18.109 -25.641  1.00 91.19           C  
ATOM   3890  CD  LYS A 477      13.680 -18.938 -25.438  1.00 91.19           C  
ATOM   3891  CE  LYS A 477      13.258 -19.625 -26.719  1.00 91.19           C  
ATOM   3892  NZ  LYS A 477      12.031 -20.453 -26.531  1.00 91.19           N  
ATOM   3893  N   ASP A 478      15.891 -14.352 -25.078  1.00 91.81           N  
ATOM   3894  CA  ASP A 478      15.672 -13.219 -25.984  1.00 91.81           C  
ATOM   3895  C   ASP A 478      17.000 -12.633 -26.453  1.00 91.81           C  
ATOM   3896  CB  ASP A 478      14.836 -12.141 -25.281  1.00 91.81           C  
ATOM   3897  O   ASP A 478      17.156 -12.320 -27.641  1.00 91.81           O  
ATOM   3898  CG  ASP A 478      13.383 -12.547 -25.109  1.00 91.81           C  
ATOM   3899  OD1 ASP A 478      12.938 -13.539 -25.719  1.00 91.81           O  
ATOM   3900  OD2 ASP A 478      12.672 -11.859 -24.328  1.00 91.81           O  
ATOM   3901  N   ALA A 479      17.891 -12.477 -25.547  1.00 93.12           N  
ATOM   3902  CA  ALA A 479      19.203 -11.930 -25.891  1.00 93.12           C  
ATOM   3903  C   ALA A 479      19.953 -12.836 -26.875  1.00 93.12           C  
ATOM   3904  CB  ALA A 479      20.047 -11.734 -24.625  1.00 93.12           C  
ATOM   3905  O   ALA A 479      20.500 -12.359 -27.875  1.00 93.12           O  
ATOM   3906  N   ARG A 480      19.891 -14.156 -26.656  1.00 92.75           N  
ATOM   3907  CA  ARG A 480      20.547 -15.133 -27.516  1.00 92.75           C  
ATOM   3908  C   ARG A 480      19.922 -15.156 -28.906  1.00 92.75           C  
ATOM   3909  CB  ARG A 480      20.500 -16.531 -26.906  1.00 92.75           C  
ATOM   3910  O   ARG A 480      20.641 -15.188 -29.922  1.00 92.75           O  
ATOM   3911  CG  ARG A 480      21.453 -16.719 -25.734  1.00 92.75           C  
ATOM   3912  CD  ARG A 480      21.484 -18.172 -25.266  1.00 92.75           C  
ATOM   3913  NE  ARG A 480      20.312 -18.500 -24.469  1.00 92.75           N  
ATOM   3914  NH1 ARG A 480      20.688 -20.781 -24.484  1.00 92.75           N  
ATOM   3915  NH2 ARG A 480      18.859 -19.922 -23.391  1.00 92.75           N  
ATOM   3916  CZ  ARG A 480      19.953 -19.734 -24.109  1.00 92.75           C  
ATOM   3917  N   ASN A 481      18.625 -15.141 -28.953  1.00 91.88           N  
ATOM   3918  CA  ASN A 481      17.891 -15.211 -30.219  1.00 91.88           C  
ATOM   3919  C   ASN A 481      18.172 -14.000 -31.094  1.00 91.88           C  
ATOM   3920  CB  ASN A 481      16.375 -15.312 -29.938  1.00 91.88           C  
ATOM   3921  O   ASN A 481      18.391 -14.148 -32.312  1.00 91.88           O  
ATOM   3922  CG  ASN A 481      15.977 -16.688 -29.453  1.00 91.88           C  
ATOM   3923  ND2 ASN A 481      14.773 -16.781 -28.891  1.00 91.88           N  
ATOM   3924  OD1 ASN A 481      16.734 -17.656 -29.578  1.00 91.88           O  
ATOM   3925  N   ILE A 482      18.312 -12.852 -30.547  1.00 92.12           N  
ATOM   3926  CA  ILE A 482      18.516 -11.617 -31.297  1.00 92.12           C  
ATOM   3927  C   ILE A 482      19.938 -11.562 -31.828  1.00 92.12           C  
ATOM   3928  CB  ILE A 482      18.219 -10.375 -30.422  1.00 92.12           C  
ATOM   3929  O   ILE A 482      20.172 -11.102 -32.938  1.00 92.12           O  
ATOM   3930  CG1 ILE A 482      16.703 -10.188 -30.266  1.00 92.12           C  
ATOM   3931  CG2 ILE A 482      18.859  -9.125 -31.047  1.00 92.12           C  
ATOM   3932  CD1 ILE A 482      15.984  -9.766 -31.547  1.00 92.12           C  
ATOM   3933  N   LEU A 483      20.828 -11.977 -31.016  1.00 92.94           N  
ATOM   3934  CA  LEU A 483      22.219 -12.031 -31.453  1.00 92.94           C  
ATOM   3935  C   LEU A 483      22.375 -12.961 -32.656  1.00 92.94           C  
ATOM   3936  CB  LEU A 483      23.125 -12.500 -30.312  1.00 92.94           C  
ATOM   3937  O   LEU A 483      23.125 -12.664 -33.594  1.00 92.94           O  
ATOM   3938  CG  LEU A 483      23.453 -11.461 -29.250  1.00 92.94           C  
ATOM   3939  CD1 LEU A 483      24.125 -12.125 -28.047  1.00 92.94           C  
ATOM   3940  CD2 LEU A 483      24.344 -10.359 -29.812  1.00 92.94           C  
ATOM   3941  N   LYS A 484      21.609 -14.070 -32.656  1.00 91.00           N  
ATOM   3942  CA  LYS A 484      21.656 -15.039 -33.750  1.00 91.00           C  
ATOM   3943  C   LYS A 484      20.953 -14.500 -35.000  1.00 91.00           C  
ATOM   3944  CB  LYS A 484      21.016 -16.359 -33.312  1.00 91.00           C  
ATOM   3945  O   LYS A 484      21.484 -14.625 -36.094  1.00 91.00           O  
ATOM   3946  CG  LYS A 484      21.203 -17.500 -34.281  1.00 91.00           C  
ATOM   3947  CD  LYS A 484      20.594 -18.797 -33.781  1.00 91.00           C  
ATOM   3948  CE  LYS A 484      20.719 -19.906 -34.812  1.00 91.00           C  
ATOM   3949  NZ  LYS A 484      20.125 -21.188 -34.312  1.00 91.00           N  
ATOM   3950  N   GLU A 485      19.906 -13.883 -34.844  1.00 89.88           N  
ATOM   3951  CA  GLU A 485      19.078 -13.406 -35.938  1.00 89.88           C  
ATOM   3952  C   GLU A 485      19.719 -12.219 -36.656  1.00 89.88           C  
ATOM   3953  CB  GLU A 485      17.672 -13.031 -35.469  1.00 89.88           C  
ATOM   3954  O   GLU A 485      19.641 -12.094 -37.875  1.00 89.88           O  
ATOM   3955  CG  GLU A 485      16.688 -12.734 -36.562  1.00 89.88           C  
ATOM   3956  CD  GLU A 485      15.273 -12.516 -36.062  1.00 89.88           C  
ATOM   3957  OE1 GLU A 485      14.398 -12.109 -36.875  1.00 89.88           O  
ATOM   3958  OE2 GLU A 485      15.023 -12.742 -34.875  1.00 89.88           O  
ATOM   3959  N   TYR A 486      20.531 -11.352 -35.906  1.00 90.69           N  
ATOM   3960  CA  TYR A 486      21.031 -10.117 -36.500  1.00 90.69           C  
ATOM   3961  C   TYR A 486      22.547 -10.164 -36.656  1.00 90.69           C  
ATOM   3962  CB  TYR A 486      20.641  -8.914 -35.625  1.00 90.69           C  
ATOM   3963  O   TYR A 486      23.203  -9.117 -36.781  1.00 90.69           O  
ATOM   3964  CG  TYR A 486      19.203  -8.461 -35.844  1.00 90.69           C  
ATOM   3965  CD1 TYR A 486      18.922  -7.379 -36.688  1.00 90.69           C  
ATOM   3966  CD2 TYR A 486      18.156  -9.109 -35.219  1.00 90.69           C  
ATOM   3967  CE1 TYR A 486      17.609  -6.957 -36.875  1.00 90.69           C  
ATOM   3968  CE2 TYR A 486      16.844  -8.695 -35.406  1.00 90.69           C  
ATOM   3969  OH  TYR A 486      15.281  -7.207 -36.438  1.00 90.69           O  
ATOM   3970  CZ  TYR A 486      16.578  -7.621 -36.250  1.00 90.69           C  
ATOM   3971  N   ARG A 487      23.219 -11.250 -36.562  1.00 84.50           N  
ATOM   3972  CA  ARG A 487      24.672 -11.430 -36.656  1.00 84.50           C  
ATOM   3973  C   ARG A 487      25.203 -10.898 -38.000  1.00 84.50           C  
ATOM   3974  CB  ARG A 487      25.031 -12.906 -36.500  1.00 84.50           C  
ATOM   3975  O   ARG A 487      26.234 -10.234 -38.031  1.00 84.50           O  
ATOM   3976  CG  ARG A 487      26.531 -13.164 -36.406  1.00 84.50           C  
ATOM   3977  CD  ARG A 487      26.844 -14.641 -36.188  1.00 84.50           C  
ATOM   3978  NE  ARG A 487      28.281 -14.891 -36.125  1.00 84.50           N  
ATOM   3979  NH1 ARG A 487      28.094 -17.188 -36.000  1.00 84.50           N  
ATOM   3980  NH2 ARG A 487      30.156 -16.203 -36.000  1.00 84.50           N  
ATOM   3981  CZ  ARG A 487      28.844 -16.094 -36.031  1.00 84.50           C  
ATOM   3982  N   ASP A 488      24.375 -10.828 -39.094  1.00 85.81           N  
ATOM   3983  CA  ASP A 488      24.859 -10.406 -40.406  1.00 85.81           C  
ATOM   3984  C   ASP A 488      23.875  -9.438 -41.062  1.00 85.81           C  
ATOM   3985  CB  ASP A 488      25.078 -11.625 -41.312  1.00 85.81           C  
ATOM   3986  O   ASP A 488      23.797  -9.367 -42.281  1.00 85.81           O  
ATOM   3987  CG  ASP A 488      26.156 -12.555 -40.781  1.00 85.81           C  
ATOM   3988  OD1 ASP A 488      27.203 -12.070 -40.312  1.00 85.81           O  
ATOM   3989  OD2 ASP A 488      25.969 -13.789 -40.844  1.00 85.81           O  
ATOM   3990  N   HIS A 489      23.125  -8.836 -40.188  1.00 87.56           N  
ATOM   3991  CA  HIS A 489      22.172  -7.871 -40.750  1.00 87.56           C  
ATOM   3992  C   HIS A 489      22.891  -6.652 -41.312  1.00 87.56           C  
ATOM   3993  CB  HIS A 489      21.172  -7.441 -39.688  1.00 87.56           C  
ATOM   3994  O   HIS A 489      23.797  -6.105 -40.656  1.00 87.56           O  
ATOM   3995  CG  HIS A 489      19.953  -6.773 -40.219  1.00 87.56           C  
ATOM   3996  CD2 HIS A 489      18.688  -7.242 -40.438  1.00 87.56           C  
ATOM   3997  ND1 HIS A 489      19.953  -5.465 -40.656  1.00 87.56           N  
ATOM   3998  CE1 HIS A 489      18.734  -5.152 -41.094  1.00 87.56           C  
ATOM   3999  NE2 HIS A 489      17.969  -6.215 -40.969  1.00 87.56           N  
ATOM   4000  N   PRO A 490      22.500  -6.188 -42.500  1.00 86.38           N  
ATOM   4001  CA  PRO A 490      23.219  -5.145 -43.250  1.00 86.38           C  
ATOM   4002  C   PRO A 490      23.078  -3.766 -42.594  1.00 86.38           C  
ATOM   4003  CB  PRO A 490      22.578  -5.172 -44.625  1.00 86.38           C  
ATOM   4004  O   PRO A 490      24.031  -2.971 -42.625  1.00 86.38           O  
ATOM   4005  CG  PRO A 490      21.234  -5.801 -44.406  1.00 86.38           C  
ATOM   4006  CD  PRO A 490      21.328  -6.746 -43.250  1.00 86.38           C  
ATOM   4007  N   THR A 491      21.969  -3.529 -41.969  1.00 88.94           N  
ATOM   4008  CA  THR A 491      21.656  -2.193 -41.469  1.00 88.94           C  
ATOM   4009  C   THR A 491      21.781  -2.135 -39.969  1.00 88.94           C  
ATOM   4010  CB  THR A 491      20.234  -1.764 -41.906  1.00 88.94           C  
ATOM   4011  O   THR A 491      22.266  -1.138 -39.406  1.00 88.94           O  
ATOM   4012  CG2 THR A 491      20.000  -0.285 -41.594  1.00 88.94           C  
ATOM   4013  OG1 THR A 491      20.062  -1.997 -43.281  1.00 88.94           O  
ATOM   4014  N   LEU A 492      21.453  -3.127 -39.312  1.00 91.62           N  
ATOM   4015  CA  LEU A 492      21.438  -3.188 -37.844  1.00 91.62           C  
ATOM   4016  C   LEU A 492      22.453  -4.203 -37.344  1.00 91.62           C  
ATOM   4017  CB  LEU A 492      20.047  -3.549 -37.344  1.00 91.62           C  
ATOM   4018  O   LEU A 492      22.312  -5.406 -37.562  1.00 91.62           O  
ATOM   4019  CG  LEU A 492      18.906  -2.625 -37.781  1.00 91.62           C  
ATOM   4020  CD1 LEU A 492      17.562  -3.221 -37.375  1.00 91.62           C  
ATOM   4021  CD2 LEU A 492      19.078  -1.236 -37.156  1.00 91.62           C  
ATOM   4022  N   CYS A 493      23.453  -3.709 -36.719  1.00 92.62           N  
ATOM   4023  CA  CYS A 493      24.484  -4.578 -36.156  1.00 92.62           C  
ATOM   4024  C   CYS A 493      24.375  -4.684 -34.656  1.00 92.62           C  
ATOM   4025  CB  CYS A 493      25.875  -4.059 -36.562  1.00 92.62           C  
ATOM   4026  O   CYS A 493      24.531  -3.688 -33.938  1.00 92.62           O  
ATOM   4027  SG  CYS A 493      26.156  -4.000 -38.344  1.00 92.62           S  
ATOM   4028  N   ILE A 494      24.156  -5.934 -34.219  1.00 94.19           N  
ATOM   4029  CA  ILE A 494      23.969  -6.145 -32.812  1.00 94.19           C  
ATOM   4030  C   ILE A 494      25.094  -7.008 -32.250  1.00 94.19           C  
ATOM   4031  CB  ILE A 494      22.594  -6.809 -32.500  1.00 94.19           C  
ATOM   4032  O   ILE A 494      25.438  -8.039 -32.844  1.00 94.19           O  
ATOM   4033  CG1 ILE A 494      21.453  -5.914 -33.000  1.00 94.19           C  
ATOM   4034  CG2 ILE A 494      22.453  -7.105 -31.016  1.00 94.19           C  
ATOM   4035  CD1 ILE A 494      20.078  -6.520 -32.812  1.00 94.19           C  
ATOM   4036  N   SER A 495      25.625  -6.590 -31.141  1.00 94.00           N  
ATOM   4037  CA  SER A 495      26.688  -7.340 -30.469  1.00 94.00           C  
ATOM   4038  C   SER A 495      26.656  -7.113 -28.969  1.00 94.00           C  
ATOM   4039  CB  SER A 495      28.062  -6.945 -31.016  1.00 94.00           C  
ATOM   4040  O   SER A 495      25.812  -6.359 -28.469  1.00 94.00           O  
ATOM   4041  OG  SER A 495      28.312  -5.570 -30.797  1.00 94.00           O  
ATOM   4042  N   LEU A 496      27.547  -7.828 -28.250  1.00 94.44           N  
ATOM   4043  CA  LEU A 496      27.625  -7.664 -26.797  1.00 94.44           C  
ATOM   4044  C   LEU A 496      28.297  -6.340 -26.438  1.00 94.44           C  
ATOM   4045  CB  LEU A 496      28.406  -8.828 -26.172  1.00 94.44           C  
ATOM   4046  O   LEU A 496      29.312  -5.965 -27.047  1.00 94.44           O  
ATOM   4047  CG  LEU A 496      27.766 -10.211 -26.266  1.00 94.44           C  
ATOM   4048  CD1 LEU A 496      28.734 -11.281 -25.781  1.00 94.44           C  
ATOM   4049  CD2 LEU A 496      26.469 -10.250 -25.469  1.00 94.44           C  
ATOM   4050  N   TYR A 497      27.656  -5.668 -25.500  1.00 93.06           N  
ATOM   4051  CA  TYR A 497      28.250  -4.414 -25.047  1.00 93.06           C  
ATOM   4052  C   TYR A 497      29.469  -4.664 -24.156  1.00 93.06           C  
ATOM   4053  CB  TYR A 497      27.203  -3.582 -24.281  1.00 93.06           C  
ATOM   4054  O   TYR A 497      29.406  -5.461 -23.219  1.00 93.06           O  
ATOM   4055  CG  TYR A 497      27.781  -2.336 -23.641  1.00 93.06           C  
ATOM   4056  CD1 TYR A 497      28.000  -2.264 -22.266  1.00 93.06           C  
ATOM   4057  CD2 TYR A 497      28.094  -1.227 -24.422  1.00 93.06           C  
ATOM   4058  CE1 TYR A 497      28.516  -1.116 -21.688  1.00 93.06           C  
ATOM   4059  CE2 TYR A 497      28.625  -0.073 -23.844  1.00 93.06           C  
ATOM   4060  OH  TYR A 497      29.344   1.111 -21.906  1.00 93.06           O  
ATOM   4061  CZ  TYR A 497      28.828  -0.028 -22.484  1.00 93.06           C  
ATOM   4062  N   ARG A 498      30.531  -4.039 -24.438  1.00 90.06           N  
ATOM   4063  CA  ARG A 498      31.750  -4.066 -23.641  1.00 90.06           C  
ATOM   4064  C   ARG A 498      32.188  -2.652 -23.266  1.00 90.06           C  
ATOM   4065  CB  ARG A 498      32.875  -4.781 -24.391  1.00 90.06           C  
ATOM   4066  O   ARG A 498      32.406  -1.817 -24.141  1.00 90.06           O  
ATOM   4067  CG  ARG A 498      32.562  -6.238 -24.703  1.00 90.06           C  
ATOM   4068  CD  ARG A 498      33.750  -6.918 -25.406  1.00 90.06           C  
ATOM   4069  NE  ARG A 498      33.438  -8.312 -25.719  1.00 90.06           N  
ATOM   4070  NH1 ARG A 498      35.562  -8.781 -26.562  1.00 90.06           N  
ATOM   4071  NH2 ARG A 498      33.938 -10.406 -26.516  1.00 90.06           N  
ATOM   4072  CZ  ARG A 498      34.312  -9.164 -26.266  1.00 90.06           C  
ATOM   4073  N   TYR A 499      32.250  -2.430 -21.922  1.00 85.69           N  
ATOM   4074  CA  TYR A 499      32.531  -1.094 -21.422  1.00 85.69           C  
ATOM   4075  C   TYR A 499      33.812  -0.558 -22.000  1.00 85.69           C  
ATOM   4076  CB  TYR A 499      32.625  -1.106 -19.891  1.00 85.69           C  
ATOM   4077  O   TYR A 499      33.906   0.599 -22.422  1.00 85.69           O  
ATOM   4078  CG  TYR A 499      32.844   0.255 -19.281  1.00 85.69           C  
ATOM   4079  CD1 TYR A 499      34.094   0.628 -18.828  1.00 85.69           C  
ATOM   4080  CD2 TYR A 499      31.812   1.170 -19.156  1.00 85.69           C  
ATOM   4081  CE1 TYR A 499      34.344   1.882 -18.266  1.00 85.69           C  
ATOM   4082  CE2 TYR A 499      32.000   2.426 -18.594  1.00 85.69           C  
ATOM   4083  OH  TYR A 499      33.500   4.016 -17.609  1.00 85.69           O  
ATOM   4084  CZ  TYR A 499      33.281   2.771 -18.156  1.00 85.69           C  
ATOM   4085  N   TRP A 500      34.875  -1.286 -22.109  1.00 83.69           N  
ATOM   4086  CA  TRP A 500      36.219  -0.843 -22.531  1.00 83.69           C  
ATOM   4087  C   TRP A 500      36.219  -0.559 -24.031  1.00 83.69           C  
ATOM   4088  CB  TRP A 500      37.281  -1.894 -22.188  1.00 83.69           C  
ATOM   4089  O   TRP A 500      37.000   0.274 -24.500  1.00 83.69           O  
ATOM   4090  CG  TRP A 500      36.844  -3.305 -22.438  1.00 83.69           C  
ATOM   4091  CD1 TRP A 500      36.500  -3.861 -23.641  1.00 83.69           C  
ATOM   4092  CD2 TRP A 500      36.688  -4.340 -21.469  1.00 83.69           C  
ATOM   4093  CE2 TRP A 500      36.250  -5.500 -22.141  1.00 83.69           C  
ATOM   4094  CE3 TRP A 500      36.875  -4.402 -20.078  1.00 83.69           C  
ATOM   4095  NE1 TRP A 500      36.125  -5.180 -23.469  1.00 83.69           N  
ATOM   4096  CH2 TRP A 500      36.188  -6.738 -20.125  1.00 83.69           C  
ATOM   4097  CZ2 TRP A 500      36.000  -6.707 -21.484  1.00 83.69           C  
ATOM   4098  CZ3 TRP A 500      36.625  -5.602 -19.422  1.00 83.69           C  
ATOM   4099  N   ARG A 501      35.406  -1.197 -24.797  1.00 82.75           N  
ATOM   4100  CA  ARG A 501      35.375  -1.060 -26.250  1.00 82.75           C  
ATOM   4101  C   ARG A 501      34.375  -0.018 -26.703  1.00 82.75           C  
ATOM   4102  CB  ARG A 501      35.094  -2.404 -26.922  1.00 82.75           C  
ATOM   4103  O   ARG A 501      34.594   0.731 -27.656  1.00 82.75           O  
ATOM   4104  CG  ARG A 501      35.188  -2.379 -28.438  1.00 82.75           C  
ATOM   4105  CD  ARG A 501      34.938  -3.754 -29.047  1.00 82.75           C  
ATOM   4106  NE  ARG A 501      34.969  -3.711 -30.500  1.00 82.75           N  
ATOM   4107  NH1 ARG A 501      34.469  -5.949 -30.781  1.00 82.75           N  
ATOM   4108  NH2 ARG A 501      34.781  -4.605 -32.625  1.00 82.75           N  
ATOM   4109  CZ  ARG A 501      34.750  -4.754 -31.297  1.00 82.75           C  
ATOM   4110  N   HIS A 502      33.281   0.089 -25.969  1.00 86.19           N  
ATOM   4111  CA  HIS A 502      32.156   0.787 -26.562  1.00 86.19           C  
ATOM   4112  C   HIS A 502      31.859   2.084 -25.828  1.00 86.19           C  
ATOM   4113  CB  HIS A 502      30.922  -0.112 -26.578  1.00 86.19           C  
ATOM   4114  O   HIS A 502      31.156   2.953 -26.344  1.00 86.19           O  
ATOM   4115  CG  HIS A 502      31.094  -1.358 -27.375  1.00 86.19           C  
ATOM   4116  CD2 HIS A 502      31.625  -1.557 -28.609  1.00 86.19           C  
ATOM   4117  ND1 HIS A 502      30.672  -2.596 -26.938  1.00 86.19           N  
ATOM   4118  CE1 HIS A 502      30.953  -3.502 -27.859  1.00 86.19           C  
ATOM   4119  NE2 HIS A 502      31.531  -2.898 -28.891  1.00 86.19           N  
ATOM   4120  N   SER A 503      32.438   2.246 -24.625  1.00 85.88           N  
ATOM   4121  CA  SER A 503      32.188   3.467 -23.875  1.00 85.88           C  
ATOM   4122  C   SER A 503      32.844   4.672 -24.516  1.00 85.88           C  
ATOM   4123  CB  SER A 503      32.656   3.316 -22.422  1.00 85.88           C  
ATOM   4124  O   SER A 503      34.031   4.637 -24.812  1.00 85.88           O  
ATOM   4125  OG  SER A 503      32.562   4.555 -21.734  1.00 85.88           O  
ATOM   4126  N   PRO A 504      32.094   5.746 -24.781  1.00 82.69           N  
ATOM   4127  CA  PRO A 504      32.656   6.945 -25.406  1.00 82.69           C  
ATOM   4128  C   PRO A 504      33.781   7.547 -24.594  1.00 82.69           C  
ATOM   4129  CB  PRO A 504      31.469   7.906 -25.484  1.00 82.69           C  
ATOM   4130  O   PRO A 504      34.781   8.008 -25.156  1.00 82.69           O  
ATOM   4131  CG  PRO A 504      30.250   7.023 -25.422  1.00 82.69           C  
ATOM   4132  CD  PRO A 504      30.609   5.781 -24.656  1.00 82.69           C  
ATOM   4133  N   ASN A 505      33.625   7.473 -23.266  1.00 83.56           N  
ATOM   4134  CA  ASN A 505      34.656   8.047 -22.375  1.00 83.56           C  
ATOM   4135  C   ASN A 505      35.969   7.262 -22.438  1.00 83.56           C  
ATOM   4136  CB  ASN A 505      34.125   8.109 -20.938  1.00 83.56           C  
ATOM   4137  O   ASN A 505      37.031   7.852 -22.500  1.00 83.56           O  
ATOM   4138  CG  ASN A 505      33.031   9.133 -20.750  1.00 83.56           C  
ATOM   4139  ND2 ASN A 505      32.188   8.930 -19.734  1.00 83.56           N  
ATOM   4140  OD1 ASN A 505      32.906  10.094 -21.531  1.00 83.56           O  
ATOM   4141  N   VAL A 506      35.812   5.953 -22.469  1.00 82.62           N  
ATOM   4142  CA  VAL A 506      37.000   5.098 -22.516  1.00 82.62           C  
ATOM   4143  C   VAL A 506      37.656   5.195 -23.891  1.00 82.62           C  
ATOM   4144  CB  VAL A 506      36.656   3.629 -22.203  1.00 82.62           C  
ATOM   4145  O   VAL A 506      38.875   5.289 -24.000  1.00 82.62           O  
ATOM   4146  CG1 VAL A 506      37.875   2.730 -22.375  1.00 82.62           C  
ATOM   4147  CG2 VAL A 506      36.094   3.510 -20.781  1.00 82.62           C  
ATOM   4148  N   ASN A 507      36.781   5.148 -24.922  1.00 80.31           N  
ATOM   4149  CA  ASN A 507      37.312   5.270 -26.281  1.00 80.31           C  
ATOM   4150  C   ASN A 507      38.062   6.578 -26.484  1.00 80.31           C  
ATOM   4151  CB  ASN A 507      36.156   5.156 -27.297  1.00 80.31           C  
ATOM   4152  O   ASN A 507      39.094   6.598 -27.141  1.00 80.31           O  
ATOM   4153  CG  ASN A 507      35.875   3.721 -27.688  1.00 80.31           C  
ATOM   4154  ND2 ASN A 507      34.719   3.494 -28.297  1.00 80.31           N  
ATOM   4155  OD1 ASN A 507      36.688   2.820 -27.453  1.00 80.31           O  
ATOM   4156  N   CYS A 508      37.500   7.617 -25.938  1.00 83.88           N  
ATOM   4157  CA  CYS A 508      38.156   8.914 -26.000  1.00 83.88           C  
ATOM   4158  C   CYS A 508      39.500   8.883 -25.281  1.00 83.88           C  
ATOM   4159  CB  CYS A 508      37.281  10.000 -25.391  1.00 83.88           C  
ATOM   4160  O   CYS A 508      40.531   9.367 -25.812  1.00 83.88           O  
ATOM   4161  SG  CYS A 508      38.000  11.656 -25.500  1.00 83.88           S  
ATOM   4162  N   LEU A 509      39.500   8.305 -24.062  1.00 85.94           N  
ATOM   4163  CA  LEU A 509      40.750   8.180 -23.281  1.00 85.94           C  
ATOM   4164  C   LEU A 509      41.781   7.336 -24.031  1.00 85.94           C  
ATOM   4165  CB  LEU A 509      40.438   7.555 -21.922  1.00 85.94           C  
ATOM   4166  O   LEU A 509      42.938   7.680 -24.062  1.00 85.94           O  
ATOM   4167  CG  LEU A 509      41.438   7.891 -20.797  1.00 85.94           C  
ATOM   4168  CD1 LEU A 509      40.750   8.703 -19.719  1.00 85.94           C  
ATOM   4169  CD2 LEU A 509      42.031   6.613 -20.219  1.00 85.94           C  
ATOM   4170  N   LEU A 510      41.344   6.199 -24.578  1.00 85.56           N  
ATOM   4171  CA  LEU A 510      42.250   5.328 -25.312  1.00 85.56           C  
ATOM   4172  C   LEU A 510      42.781   6.039 -26.547  1.00 85.56           C  
ATOM   4173  CB  LEU A 510      41.531   4.039 -25.719  1.00 85.56           C  
ATOM   4174  O   LEU A 510      43.969   5.875 -26.891  1.00 85.56           O  
ATOM   4175  CG  LEU A 510      41.281   3.020 -24.609  1.00 85.56           C  
ATOM   4176  CD1 LEU A 510      40.406   1.881 -25.125  1.00 85.56           C  
ATOM   4177  CD2 LEU A 510      42.594   2.482 -24.062  1.00 85.56           C  
ATOM   4178  N   GLN A 511      41.969   6.824 -27.203  1.00 83.88           N  
ATOM   4179  CA  GLN A 511      42.406   7.590 -28.375  1.00 83.88           C  
ATOM   4180  C   GLN A 511      43.438   8.648 -28.000  1.00 83.88           C  
ATOM   4181  CB  GLN A 511      41.188   8.242 -29.062  1.00 83.88           C  
ATOM   4182  O   GLN A 511      44.406   8.836 -28.703  1.00 83.88           O  
ATOM   4183  CG  GLN A 511      40.344   7.277 -29.875  1.00 83.88           C  
ATOM   4184  CD  GLN A 511      39.188   7.957 -30.562  1.00 83.88           C  
ATOM   4185  NE2 GLN A 511      38.500   7.227 -31.438  1.00 83.88           N  
ATOM   4186  OE1 GLN A 511      38.875   9.133 -30.297  1.00 83.88           O  
ATOM   4187  N   VAL A 512      43.094   9.336 -26.891  1.00 86.75           N  
ATOM   4188  CA  VAL A 512      44.000  10.367 -26.406  1.00 86.75           C  
ATOM   4189  C   VAL A 512      45.344   9.727 -26.000  1.00 86.75           C  
ATOM   4190  CB  VAL A 512      43.406  11.148 -25.219  1.00 86.75           C  
ATOM   4191  O   VAL A 512      46.406  10.250 -26.344  1.00 86.75           O  
ATOM   4192  CG1 VAL A 512      44.469  12.086 -24.609  1.00 86.75           C  
ATOM   4193  CG2 VAL A 512      42.188  11.922 -25.656  1.00 86.75           C  
ATOM   4194  N   CYS A 513      45.219   8.578 -25.234  1.00 87.56           N  
ATOM   4195  CA  CYS A 513      46.438   7.871 -24.828  1.00 87.56           C  
ATOM   4196  C   CYS A 513      47.219   7.379 -26.047  1.00 87.56           C  
ATOM   4197  CB  CYS A 513      46.062   6.691 -23.922  1.00 87.56           C  
ATOM   4198  O   CYS A 513      48.438   7.402 -26.047  1.00 87.56           O  
ATOM   4199  SG  CYS A 513      45.531   7.176 -22.281  1.00 87.56           S  
ATOM   4200  N   GLY A 514      46.500   6.906 -27.031  1.00 87.81           N  
ATOM   4201  CA  GLY A 514      47.156   6.465 -28.250  1.00 87.81           C  
ATOM   4202  C   GLY A 514      47.875   7.578 -28.969  1.00 87.81           C  
ATOM   4203  O   GLY A 514      49.000   7.375 -29.469  1.00 87.81           O  
ATOM   4204  N   ILE A 515      47.250   8.750 -29.031  1.00 89.75           N  
ATOM   4205  CA  ILE A 515      47.875   9.906 -29.688  1.00 89.75           C  
ATOM   4206  C   ILE A 515      49.094  10.344 -28.922  1.00 89.75           C  
ATOM   4207  CB  ILE A 515      46.844  11.078 -29.797  1.00 89.75           C  
ATOM   4208  O   ILE A 515      50.125  10.641 -29.516  1.00 89.75           O  
ATOM   4209  CG1 ILE A 515      45.719  10.703 -30.734  1.00 89.75           C  
ATOM   4210  CG2 ILE A 515      47.562  12.344 -30.281  1.00 89.75           C  
ATOM   4211  CD1 ILE A 515      44.562  11.703 -30.734  1.00 89.75           C  
ATOM   4212  N   VAL A 516      49.000  10.383 -27.594  1.00 90.25           N  
ATOM   4213  CA  VAL A 516      50.125  10.781 -26.734  1.00 90.25           C  
ATOM   4214  C   VAL A 516      51.281   9.812 -26.922  1.00 90.25           C  
ATOM   4215  CB  VAL A 516      49.719  10.844 -25.250  1.00 90.25           C  
ATOM   4216  O   VAL A 516      52.438  10.234 -27.016  1.00 90.25           O  
ATOM   4217  CG1 VAL A 516      50.938  11.070 -24.359  1.00 90.25           C  
ATOM   4218  CG2 VAL A 516      48.656  11.938 -25.031  1.00 90.25           C  
ATOM   4219  N   THR A 517      51.031   8.500 -26.906  1.00 90.94           N  
ATOM   4220  CA  THR A 517      52.031   7.480 -27.094  1.00 90.94           C  
ATOM   4221  C   THR A 517      52.688   7.602 -28.469  1.00 90.94           C  
ATOM   4222  CB  THR A 517      51.469   6.066 -26.922  1.00 90.94           C  
ATOM   4223  O   THR A 517      53.906   7.453 -28.594  1.00 90.94           O  
ATOM   4224  CG2 THR A 517      51.219   5.742 -25.453  1.00 90.94           C  
ATOM   4225  OG1 THR A 517      50.219   5.980 -27.609  1.00 90.94           O  
ATOM   4226  N   ALA A 518      51.875   7.840 -29.516  1.00 91.25           N  
ATOM   4227  CA  ALA A 518      52.406   8.016 -30.859  1.00 91.25           C  
ATOM   4228  C   ALA A 518      53.344   9.227 -30.938  1.00 91.25           C  
ATOM   4229  CB  ALA A 518      51.250   8.172 -31.859  1.00 91.25           C  
ATOM   4230  O   ALA A 518      54.406   9.156 -31.562  1.00 91.25           O  
ATOM   4231  N   TRP A 519      52.906  10.328 -30.250  1.00 90.81           N  
ATOM   4232  CA  TRP A 519      53.719  11.531 -30.250  1.00 90.81           C  
ATOM   4233  C   TRP A 519      55.000  11.312 -29.438  1.00 90.81           C  
ATOM   4234  CB  TRP A 519      52.938  12.719 -29.688  1.00 90.81           C  
ATOM   4235  O   TRP A 519      56.062  11.805 -29.812  1.00 90.81           O  
ATOM   4236  CG  TRP A 519      52.094  13.430 -30.688  1.00 90.81           C  
ATOM   4237  CD1 TRP A 519      50.750  13.336 -30.859  1.00 90.81           C  
ATOM   4238  CD2 TRP A 519      52.562  14.352 -31.688  1.00 90.81           C  
ATOM   4239  CE2 TRP A 519      51.438  14.773 -32.406  1.00 90.81           C  
ATOM   4240  CE3 TRP A 519      53.812  14.867 -32.031  1.00 90.81           C  
ATOM   4241  NE1 TRP A 519      50.344  14.141 -31.891  1.00 90.81           N  
ATOM   4242  CH2 TRP A 519      52.750  16.172 -33.781  1.00 90.81           C  
ATOM   4243  CZ2 TRP A 519      51.500  15.680 -33.469  1.00 90.81           C  
ATOM   4244  CZ3 TRP A 519      53.906  15.766 -33.094  1.00 90.81           C  
ATOM   4245  N   ALA A 520      54.938  10.648 -28.312  1.00 89.50           N  
ATOM   4246  CA  ALA A 520      56.125  10.305 -27.500  1.00 89.50           C  
ATOM   4247  C   ALA A 520      57.094   9.453 -28.312  1.00 89.50           C  
ATOM   4248  CB  ALA A 520      55.688   9.570 -26.234  1.00 89.50           C  
ATOM   4249  O   ALA A 520      58.312   9.656 -28.234  1.00 89.50           O  
ATOM   4250  N   LEU A 521      56.500   8.430 -29.047  1.00 91.12           N  
ATOM   4251  CA  LEU A 521      57.312   7.570 -29.875  1.00 91.12           C  
ATOM   4252  C   LEU A 521      58.000   8.375 -30.984  1.00 91.12           C  
ATOM   4253  CB  LEU A 521      56.500   6.438 -30.484  1.00 91.12           C  
ATOM   4254  O   LEU A 521      59.156   8.172 -31.297  1.00 91.12           O  
ATOM   4255  CG  LEU A 521      56.688   5.047 -29.891  1.00 91.12           C  
ATOM   4256  CD1 LEU A 521      55.344   4.398 -29.578  1.00 91.12           C  
ATOM   4257  CD2 LEU A 521      57.500   4.172 -30.844  1.00 91.12           C  
ATOM   4258  N   LEU A 522      57.188   9.234 -31.609  1.00 91.88           N  
ATOM   4259  CA  LEU A 522      57.719  10.094 -32.656  1.00 91.88           C  
ATOM   4260  C   LEU A 522      58.812  11.008 -32.094  1.00 91.88           C  
ATOM   4261  CB  LEU A 522      56.594  10.938 -33.281  1.00 91.88           C  
ATOM   4262  O   LEU A 522      59.844  11.211 -32.750  1.00 91.88           O  
ATOM   4263  CG  LEU A 522      56.719  11.234 -34.781  1.00 91.88           C  
ATOM   4264  CD1 LEU A 522      55.719  10.414 -35.562  1.00 91.88           C  
ATOM   4265  CD2 LEU A 522      56.531  12.727 -35.062  1.00 91.88           C  
ATOM   4266  N   ALA A 523      58.625  11.680 -30.938  1.00 88.00           N  
ATOM   4267  CA  ALA A 523      59.625  12.523 -30.281  1.00 88.00           C  
ATOM   4268  C   ALA A 523      60.875  11.734 -29.938  1.00 88.00           C  
ATOM   4269  CB  ALA A 523      59.031  13.148 -29.016  1.00 88.00           C  
ATOM   4270  O   ALA A 523      62.000  12.250 -30.047  1.00 88.00           O  
ATOM   4271  N   PHE A 524      60.656  10.484 -29.391  1.00 89.31           N  
ATOM   4272  CA  PHE A 524      61.781   9.602 -29.062  1.00 89.31           C  
ATOM   4273  C   PHE A 524      62.594   9.266 -30.312  1.00 89.31           C  
ATOM   4274  CB  PHE A 524      61.250   8.305 -28.422  1.00 89.31           C  
ATOM   4275  O   PHE A 524      63.812   9.281 -30.266  1.00 89.31           O  
ATOM   4276  CG  PHE A 524      62.344   7.367 -28.000  1.00 89.31           C  
ATOM   4277  CD1 PHE A 524      62.688   6.262 -28.781  1.00 89.31           C  
ATOM   4278  CD2 PHE A 524      63.062   7.582 -26.812  1.00 89.31           C  
ATOM   4279  CE1 PHE A 524      63.688   5.391 -28.391  1.00 89.31           C  
ATOM   4280  CE2 PHE A 524      64.062   6.715 -26.422  1.00 89.31           C  
ATOM   4281  CZ  PHE A 524      64.375   5.617 -27.203  1.00 89.31           C  
ATOM   4282  N   ILE A 525      61.938   8.961 -31.469  1.00 89.25           N  
ATOM   4283  CA  ILE A 525      62.594   8.609 -32.719  1.00 89.25           C  
ATOM   4284  C   ILE A 525      63.312   9.836 -33.281  1.00 89.25           C  
ATOM   4285  CB  ILE A 525      61.594   8.031 -33.750  1.00 89.25           C  
ATOM   4286  O   ILE A 525      64.438   9.734 -33.781  1.00 89.25           O  
ATOM   4287  CG1 ILE A 525      61.031   6.688 -33.250  1.00 89.25           C  
ATOM   4288  CG2 ILE A 525      62.250   7.883 -35.125  1.00 89.25           C  
ATOM   4289  CD1 ILE A 525      59.938   6.105 -34.156  1.00 89.25           C  
ATOM   4290  N   LEU A 526      62.656  11.016 -33.219  1.00 86.94           N  
ATOM   4291  CA  LEU A 526      63.250  12.234 -33.750  1.00 86.94           C  
ATOM   4292  C   LEU A 526      64.375  12.758 -32.844  1.00 86.94           C  
ATOM   4293  CB  LEU A 526      62.156  13.312 -33.938  1.00 86.94           C  
ATOM   4294  O   LEU A 526      65.312  13.414 -33.312  1.00 86.94           O  
ATOM   4295  CG  LEU A 526      61.156  13.078 -35.062  1.00 86.94           C  
ATOM   4296  CD1 LEU A 526      59.969  14.039 -34.938  1.00 86.94           C  
ATOM   4297  CD2 LEU A 526      61.844  13.242 -36.438  1.00 86.94           C  
ATOM   4298  N   GLY A 527      64.312  12.617 -31.531  1.00 82.06           N  
ATOM   4299  CA  GLY A 527      65.375  13.023 -30.609  1.00 82.06           C  
ATOM   4300  C   GLY A 527      66.562  12.148 -30.688  1.00 82.06           C  
ATOM   4301  O   GLY A 527      67.688  12.609 -30.422  1.00 82.06           O  
ATOM   4302  N   ARG A 528      66.562  10.859 -31.125  1.00 67.75           N  
ATOM   4303  CA  ARG A 528      67.688   9.977 -31.312  1.00 67.75           C  
ATOM   4304  C   ARG A 528      68.438  10.305 -32.594  1.00 67.75           C  
ATOM   4305  CB  ARG A 528      67.250   8.516 -31.297  1.00 67.75           C  
ATOM   4306  O   ARG A 528      69.625  10.117 -32.719  1.00 67.75           O  
ATOM   4307  CG  ARG A 528      67.250   7.883 -29.922  1.00 67.75           C  
ATOM   4308  CD  ARG A 528      67.062   6.375 -29.984  1.00 67.75           C  
ATOM   4309  NE  ARG A 528      67.438   5.719 -28.750  1.00 67.75           N  
ATOM   4310  NH1 ARG A 528      66.750   3.613 -29.391  1.00 67.75           N  
ATOM   4311  NH2 ARG A 528      67.688   3.930 -27.328  1.00 67.75           N  
ATOM   4312  CZ  ARG A 528      67.312   4.422 -28.500  1.00 67.75           C  
ATOM   4313  N   SER A 529      67.750  11.039 -33.500  1.00 60.03           N  
ATOM   4314  CA  SER A 529      68.500  11.383 -34.719  1.00 60.03           C  
ATOM   4315  C   SER A 529      69.312  12.648 -34.531  1.00 60.03           C  
ATOM   4316  CB  SER A 529      67.500  11.578 -35.875  1.00 60.03           C  
ATOM   4317  O   SER A 529      70.250  12.906 -35.312  1.00 60.03           O  
ATOM   4318  OG  SER A 529      66.188  11.609 -35.406  1.00 60.03           O  
ATOM   4319  N   GLY A 530      69.438  13.266 -33.312  1.00 61.47           N  
ATOM   4320  CA  GLY A 530      70.188  14.469 -33.125  1.00 61.47           C  
ATOM   4321  C   GLY A 530      71.312  14.305 -32.125  1.00 61.47           C  
ATOM   4322  O   GLY A 530      72.188  15.188 -31.984  1.00 61.47           O  
ATOM   4323  N   THR A 531      71.812  13.094 -31.641  1.00 50.34           N  
ATOM   4324  CA  THR A 531      73.125  12.977 -31.000  1.00 50.34           C  
ATOM   4325  C   THR A 531      74.062  12.203 -31.891  1.00 50.34           C  
ATOM   4326  CB  THR A 531      73.000  12.273 -29.625  1.00 50.34           C  
ATOM   4327  O   THR A 531      75.250  12.523 -31.953  1.00 50.34           O  
ATOM   4328  CG2 THR A 531      72.250  13.141 -28.625  1.00 50.34           C  
ATOM   4329  OG1 THR A 531      72.312  11.031 -29.797  1.00 50.34           O  
TER    4330      THR A 531                                                      
ENDMDL                                                                          
END                                                                             
