# Supplementary material for: Inherited defects of piRNA biogenesis cause transposon de-repression, impaired spermatogenesis, and human male infertility
Source: Nat Commun. 2024 Aug 9;15:6637. doi: 10.1038/s41467-024-50930-9 (PMC11316121; doi:10.1038/s41467-024-50930-9)
Supplement: Supplementary file 6 — Supplementary Data 3 [file 41467_2024_50930_MOESM6_ESM.txt]

ATOM      1  N   MET A   1      13.037   1.889 -52.581  1.00 31.32           N  
ATOM      2  CA  MET A   1      13.475   1.044 -53.689  1.00 31.32           C  
ATOM      3  C   MET A   1      12.433  -0.024 -54.003  1.00 31.32           C  
ATOM      4  O   MET A   1      12.237  -0.955 -53.220  1.00 31.32           O  
ATOM      5  CB  MET A   1      14.818   0.386 -53.365  1.00 31.32           C  
ATOM      6  CG  MET A   1      16.022   1.235 -53.737  1.00 31.32           C  
ATOM      7  SD  MET A   1      17.395   0.240 -54.439  1.00 31.32           S  
ATOM      8  CE  MET A   1      18.649   0.468 -53.147  1.00 31.32           C  
ATOM      9  N   ALA A   2      11.267   0.397 -54.445  1.00 23.56           N  
ATOM     10  CA  ALA A   2      10.334  -0.036 -55.483  1.00 23.56           C  
ATOM     11  C   ALA A   2      10.945  -1.138 -56.344  1.00 23.56           C  
ATOM     12  O   ALA A   2      12.035  -0.970 -56.897  1.00 23.56           O  
ATOM     13  CB  ALA A   2       9.920   1.147 -56.354  1.00 23.56           C  
ATOM     14  N   THR A   3      10.430  -2.378 -56.241  1.00 26.81           N  
ATOM     15  CA  THR A   3       9.950  -3.186 -57.357  1.00 26.81           C  
ATOM     16  C   THR A   3       9.728  -4.632 -56.922  1.00 26.81           C  
ATOM     17  O   THR A   3      10.611  -5.246 -56.320  1.00 26.81           O  
ATOM     18  CB  THR A   3      10.936  -3.148 -58.539  1.00 26.81           C  
ATOM     19  CG2 THR A   3      10.741  -1.890 -59.378  1.00 26.81           C  
ATOM     20  OG1 THR A   3      12.278  -3.169 -58.035  1.00 26.81           O  
ATOM     21  N   MET A   4       8.408  -5.047 -56.868  1.00 25.37           N  
ATOM     22  CA  MET A   4       7.841  -6.018 -57.799  1.00 25.37           C  
ATOM     23  C   MET A   4       7.148  -7.151 -57.050  1.00 25.37           C  
ATOM     24  O   MET A   4       7.789  -7.888 -56.299  1.00 25.37           O  
ATOM     25  CB  MET A   4       8.929  -6.585 -58.714  1.00 25.37           C  
ATOM     26  CG  MET A   4       8.992  -5.916 -60.078  1.00 25.37           C  
ATOM     27  SD  MET A   4       9.613  -7.044 -61.385  1.00 25.37           S  
ATOM     28  CE  MET A   4       9.907  -5.853 -62.722  1.00 25.37           C  
ATOM     29  N   LEU A   5       5.838  -7.065 -56.926  1.00 31.79           N  
ATOM     30  CA  LEU A   5       4.993  -8.168 -57.371  1.00 31.79           C  
ATOM     31  C   LEU A   5       3.545  -7.716 -57.527  1.00 31.79           C  
ATOM     32  O   LEU A   5       2.945  -7.205 -56.579  1.00 31.79           O  
ATOM     33  CB  LEU A   5       5.071  -9.336 -56.384  1.00 31.79           C  
ATOM     34  CG  LEU A   5       6.182 -10.358 -56.630  1.00 31.79           C  
ATOM     35  CD1 LEU A   5       6.621 -10.991 -55.313  1.00 31.79           C  
ATOM     36  CD2 LEU A   5       5.719 -11.426 -57.614  1.00 31.79           C  
ATOM     37  N   GLU A   6       3.191  -7.122 -58.636  1.00 27.06           N  
ATOM     38  CA  GLU A   6       2.150  -7.302 -59.643  1.00 27.06           C  
ATOM     39  C   GLU A   6       1.765  -8.772 -59.783  1.00 27.06           C  
ATOM     40  O   GLU A   6       2.572  -9.591 -60.227  1.00 27.06           O  
ATOM     41  CB  GLU A   6       2.607  -6.748 -60.995  1.00 27.06           C  
ATOM     42  CG  GLU A   6       2.100  -5.343 -61.287  1.00 27.06           C  
ATOM     43  CD  GLU A   6       2.690  -4.743 -62.553  1.00 27.06           C  
ATOM     44  OE1 GLU A   6       2.380  -3.573 -62.872  1.00 27.06           O  
ATOM     45  OE2 GLU A   6       3.468  -5.450 -63.233  1.00 27.06           O1-
ATOM     46  N   GLY A   7       0.762  -9.247 -59.064  1.00 28.42           N  
ATOM     47  CA  GLY A   7      -0.104 -10.310 -59.549  1.00 28.42           C  
ATOM     48  C   GLY A   7      -1.579  -9.970 -59.450  1.00 28.42           C  
ATOM     49  O   GLY A   7      -2.047  -9.508 -58.407  1.00 28.42           O  
ATOM     50  N   ARG A   8      -2.163  -9.315 -60.434  1.00 23.15           N  
ATOM     51  CA  ARG A   8      -3.343  -9.481 -61.277  1.00 23.15           C  
ATOM     52  C   ARG A   8      -4.116 -10.739 -60.896  1.00 23.15           C  
ATOM     53  O   ARG A   8      -3.551 -11.834 -60.863  1.00 23.15           O  
ATOM     54  CB  ARG A   8      -2.945  -9.537 -62.754  1.00 23.15           C  
ATOM     55  CG  ARG A   8      -3.431  -8.349 -63.568  1.00 23.15           C  
ATOM     56  CD  ARG A   8      -3.040  -8.473 -65.035  1.00 23.15           C  
ATOM     57  NE  ARG A   8      -3.258  -7.223 -65.758  1.00 23.15           N  
ATOM     58  CZ  ARG A   8      -3.065  -7.060 -67.064  1.00 23.15           C  
ATOM     59  NH1 ARG A   8      -2.645  -8.068 -67.819  1.00 23.15           N1+
ATOM     60  NH2 ARG A   8      -3.294  -5.879 -67.620  1.00 23.15           N  
ATOM     61  N   CYS A   9      -5.317 -10.615 -60.238  1.00 25.68           N  
ATOM     62  CA  CYS A   9      -6.486 -11.423 -60.565  1.00 25.68           C  
ATOM     63  C   CYS A   9      -7.770 -10.724 -60.134  1.00 25.68           C  
ATOM     64  O   CYS A   9      -7.875 -10.252 -59.001  1.00 25.68           O  
ATOM     65  CB  CYS A   9      -6.393 -12.795 -59.898  1.00 25.68           C  
ATOM     66  SG  CYS A   9      -5.489 -14.019 -60.871  1.00 25.68           S  
ATOM     67  N   GLN A  10      -8.436  -9.950 -61.033  1.00 23.50           N  
ATOM     68  CA  GLN A  10      -9.706 -10.087 -61.737  1.00 23.50           C  
ATOM     69  C   GLN A  10     -10.839 -10.417 -60.769  1.00 23.50           C  
ATOM     70  O   GLN A  10     -10.720 -11.336 -59.956  1.00 23.50           O  
ATOM     71  CB  GLN A  10      -9.608 -11.166 -62.817  1.00 23.50           C  
ATOM     72  CG  GLN A  10      -8.931 -10.696 -64.097  1.00 23.50           C  
ATOM     73  CD  GLN A  10      -8.910 -11.762 -65.176  1.00 23.50           C  
ATOM     74  NE2 GLN A  10      -8.159 -11.511 -66.243  1.00 23.50           N  
ATOM     75  OE1 GLN A  10      -9.563 -12.803 -65.052  1.00 23.50           O  
ATOM     76  N   THR A  11     -11.674  -9.433 -60.382  1.00 22.89           N  
ATOM     77  CA  THR A  11     -13.059  -8.980 -60.325  1.00 22.89           C  
ATOM     78  C   THR A  11     -14.020 -10.156 -60.478  1.00 22.89           C  
ATOM     79  O   THR A  11     -13.944 -10.904 -61.455  1.00 22.89           O  
ATOM     80  CB  THR A  11     -13.349  -7.932 -61.416  1.00 22.89           C  
ATOM     81  CG2 THR A  11     -13.156  -6.516 -60.883  1.00 22.89           C  
ATOM     82  OG1 THR A  11     -12.459  -8.141 -62.520  1.00 22.89           O  
ATOM     83  N   GLN A  12     -14.468 -10.748 -59.369  1.00 26.64           N  
ATOM     84  CA  GLN A  12     -15.816 -11.304 -59.415  1.00 26.64           C  
ATOM     85  C   GLN A  12     -16.654 -10.814 -58.238  1.00 26.64           C  
ATOM     86  O   GLN A  12     -16.218 -10.885 -57.087  1.00 26.64           O  
ATOM     87  CB  GLN A  12     -15.767 -12.833 -59.424  1.00 26.64           C  
ATOM     88  CG  GLN A  12     -15.889 -13.444 -60.813  1.00 26.64           C  
ATOM     89  CD  GLN A  12     -15.930 -14.961 -60.786  1.00 26.64           C  
ATOM     90  NE2 GLN A  12     -16.155 -15.569 -61.945  1.00 26.64           N  
ATOM     91  OE1 GLN A  12     -15.759 -15.581 -59.731  1.00 26.64           O  
ATOM     92  N   PRO A  13     -17.806 -10.140 -58.475  1.00 29.55           N  
ATOM     93  CA  PRO A  13     -18.787  -9.520 -57.581  1.00 29.55           C  
ATOM     94  C   PRO A  13     -19.834 -10.510 -57.077  1.00 29.55           C  
ATOM     95  O   PRO A  13     -20.110 -11.513 -57.740  1.00 29.55           O  
ATOM     96  CB  PRO A  13     -19.431  -8.443 -58.457  1.00 29.55           C  
ATOM     97  CG  PRO A  13     -19.461  -9.034 -59.830  1.00 29.55           C  
ATOM     98  CD  PRO A  13     -18.728 -10.344 -59.801  1.00 29.55           C  
ATOM     99  N   ARG A  14     -19.958 -10.743 -55.779  1.00 22.51           N  
ATOM    100  CA  ARG A  14     -21.304 -10.978 -55.268  1.00 22.51           C  
ATOM    101  C   ARG A  14     -21.264 -11.757 -53.957  1.00 22.51           C  
ATOM    102  O   ARG A  14     -20.623 -12.806 -53.872  1.00 22.51           O  
ATOM    103  CB  ARG A  14     -22.147 -11.731 -56.299  1.00 22.51           C  
ATOM    104  CG  ARG A  14     -22.959 -10.825 -57.211  1.00 22.51           C  
ATOM    105  CD  ARG A  14     -23.836 -11.624 -58.164  1.00 22.51           C  
ATOM    106  NE  ARG A  14     -24.550 -10.756 -59.097  1.00 22.51           N  
ATOM    107  CZ  ARG A  14     -25.303 -11.183 -60.106  1.00 22.51           C  
ATOM    108  NH1 ARG A  14     -25.457 -12.483 -60.334  1.00 22.51           N1+
ATOM    109  NH2 ARG A  14     -25.907 -10.306 -60.893  1.00 22.51           N  
ATOM    110  N   SER A  15     -21.503 -11.120 -52.853  1.00 23.35           N  
ATOM    111  CA  SER A  15     -22.575 -11.379 -51.898  1.00 23.35           C  
ATOM    112  C   SER A  15     -22.069 -11.291 -50.462  1.00 23.35           C  
ATOM    113  O   SER A  15     -21.008 -11.828 -50.138  1.00 23.35           O  
ATOM    114  CB  SER A  15     -23.194 -12.755 -52.146  1.00 23.35           C  
ATOM    115  OG  SER A  15     -22.239 -13.781 -51.936  1.00 23.35           O  
ATOM    116  N   SER A  16     -22.303 -10.162 -49.784  1.00 24.79           N  
ATOM    117  CA  SER A  16     -22.756  -9.709 -48.473  1.00 24.79           C  
ATOM    118  C   SER A  16     -22.728 -10.845 -47.456  1.00 24.79           C  
ATOM    119  O   SER A  16     -23.420 -11.852 -47.623  1.00 24.79           O  
ATOM    120  CB  SER A  16     -24.168  -9.130 -48.565  1.00 24.79           C  
ATOM    121  OG  SER A  16     -25.036 -10.025 -49.238  1.00 24.79           O  
ATOM    122  N   PRO A  17     -21.748 -10.817 -46.482  1.00 27.04           N  
ATOM    123  CA  PRO A  17     -22.367 -11.386 -45.282  1.00 27.04           C  
ATOM    124  C   PRO A  17     -22.184 -10.504 -44.049  1.00 27.04           C  
ATOM    125  O   PRO A  17     -21.101  -9.954 -43.834  1.00 27.04           O  
ATOM    126  CB  PRO A  17     -21.640 -12.722 -45.111  1.00 27.04           C  
ATOM    127  CG  PRO A  17     -20.244 -12.461 -45.575  1.00 27.04           C  
ATOM    128  CD  PRO A  17     -20.181 -11.070 -46.138  1.00 27.04           C  
ATOM    129  N   SER A  18     -23.100  -9.577 -43.805  1.00 26.02           N  
ATOM    130  CA  SER A  18     -23.734  -9.163 -42.558  1.00 26.02           C  
ATOM    131  C   SER A  18     -23.926 -10.347 -41.616  1.00 26.02           C  
ATOM    132  O   SER A  18     -24.498 -11.368 -42.004  1.00 26.02           O  
ATOM    133  CB  SER A  18     -25.083  -8.498 -42.836  1.00 26.02           C  
ATOM    134  OG  SER A  18     -25.992  -9.423 -43.406  1.00 26.02           O  
ATOM    135  N   GLY A  19     -22.914 -10.725 -40.850  1.00 25.74           N  
ATOM    136  CA  GLY A  19     -23.261 -11.276 -39.549  1.00 25.74           C  
ATOM    137  C   GLY A  19     -22.236 -12.266 -39.028  1.00 25.74           C  
ATOM    138  O   GLY A  19     -21.988 -13.299 -39.655  1.00 25.74           O  
ATOM    139  N   ARG A  20     -21.146 -11.780 -38.326  1.00 24.79           N  
ATOM    140  CA  ARG A  20     -20.760 -12.736 -37.293  1.00 24.79           C  
ATOM    141  C   ARG A  20     -19.776 -12.112 -36.309  1.00 24.79           C  
ATOM    142  O   ARG A  20     -18.634 -12.563 -36.196  1.00 24.79           O  
ATOM    143  CB  ARG A  20     -20.148 -13.990 -37.923  1.00 24.79           C  
ATOM    144  CG  ARG A  20     -21.032 -15.223 -37.825  1.00 24.79           C  
ATOM    145  CD  ARG A  20     -20.414 -16.418 -38.536  1.00 24.79           C  
ATOM    146  NE  ARG A  20     -21.219 -17.624 -38.363  1.00 24.79           N  
ATOM    147  CZ  ARG A  20     -21.147 -18.701 -39.140  1.00 24.79           C  
ATOM    148  NH1 ARG A  20     -20.302 -18.744 -40.163  1.00 24.79           N1+
ATOM    149  NH2 ARG A  20     -21.927 -19.744 -38.893  1.00 24.79           N  
ATOM    150  N   GLU A  21     -19.976 -10.890 -35.781  1.00 27.96           N  
ATOM    151  CA  GLU A  21     -19.104 -10.427 -34.706  1.00 27.96           C  
ATOM    152  C   GLU A  21     -19.742 -10.660 -33.339  1.00 27.96           C  
ATOM    153  O   GLU A  21     -19.055 -10.636 -32.316  1.00 27.96           O  
ATOM    154  CB  GLU A  21     -18.771  -8.944 -34.885  1.00 27.96           C  
ATOM    155  CG  GLU A  21     -17.572  -8.687 -35.787  1.00 27.96           C  
ATOM    156  CD  GLU A  21     -17.288  -7.209 -36.002  1.00 27.96           C  
ATOM    157  OE1 GLU A  21     -16.327  -6.875 -36.731  1.00 27.96           O  
ATOM    158  OE2 GLU A  21     -18.033  -6.378 -35.436  1.00 27.96           O1-
ATOM    159  N   ALA A  22     -20.706 -11.524 -33.231  1.00 25.10           N  
ATOM    160  CA  ALA A  22     -21.159 -11.722 -31.857  1.00 25.10           C  
ATOM    161  C   ALA A  22     -21.113 -13.198 -31.471  1.00 25.10           C  
ATOM    162  O   ALA A  22     -21.285 -13.545 -30.300  1.00 25.10           O  
ATOM    163  CB  ALA A  22     -22.571 -11.171 -31.678  1.00 25.10           C  
ATOM    164  N   SER A  23     -20.172 -13.992 -32.076  1.00 26.05           N  
ATOM    165  CA  SER A  23     -20.145 -15.317 -31.465  1.00 26.05           C  
ATOM    166  C   SER A  23     -18.726 -15.718 -31.078  1.00 26.05           C  
ATOM    167  O   SER A  23     -18.481 -16.865 -30.699  1.00 26.05           O  
ATOM    168  CB  SER A  23     -20.736 -16.358 -32.417  1.00 26.05           C  
ATOM    169  OG  SER A  23     -19.967 -16.450 -33.603  1.00 26.05           O  
ATOM    170  N   LEU A  24     -17.767 -14.754 -30.859  1.00 30.24           N  
ATOM    171  CA  LEU A  24     -16.401 -14.996 -30.406  1.00 30.24           C  
ATOM    172  C   LEU A  24     -16.378 -15.384 -28.932  1.00 30.24           C  
ATOM    173  O   LEU A  24     -15.535 -16.178 -28.507  1.00 30.24           O  
ATOM    174  CB  LEU A  24     -15.533 -13.755 -30.633  1.00 30.24           C  
ATOM    175  CG  LEU A  24     -14.023 -13.986 -30.695  1.00 30.24           C  
ATOM    176  CD1 LEU A  24     -13.625 -14.526 -32.064  1.00 30.24           C  
ATOM    177  CD2 LEU A  24     -13.271 -12.697 -30.383  1.00 30.24           C  
ATOM    178  N   TRP A  25     -17.510 -15.432 -28.270  1.00 27.78           N  
ATOM    179  CA  TRP A  25     -17.369 -15.669 -26.837  1.00 27.78           C  
ATOM    180  C   TRP A  25     -18.115 -16.931 -26.418  1.00 27.78           C  
ATOM    181  O   TRP A  25     -17.871 -17.475 -25.339  1.00 27.78           O  
ATOM    182  CB  TRP A  25     -17.883 -14.468 -26.040  1.00 27.78           C  
ATOM    183  CG  TRP A  25     -17.066 -13.224 -26.217  1.00 27.78           C  
ATOM    184  CD1 TRP A  25     -16.694 -12.643 -27.398  1.00 27.78           C  
ATOM    185  CD2 TRP A  25     -16.515 -12.409 -25.178  1.00 27.78           C  
ATOM    186  CE2 TRP A  25     -15.820 -11.349 -25.802  1.00 27.78           C  
ATOM    187  CE3 TRP A  25     -16.542 -12.471 -23.778  1.00 27.78           C  
ATOM    188  NE1 TRP A  25     -15.945 -11.515 -27.155  1.00 27.78           N  
ATOM    189  CZ2 TRP A  25     -15.157 -10.359 -25.073  1.00 27.78           C  
ATOM    190  CZ3 TRP A  25     -15.882 -11.485 -23.055  1.00 27.78           C  
ATOM    191  CH2 TRP A  25     -15.199 -10.444 -23.705  1.00 27.78           C  
ATOM    192  N   SER A  26     -18.652 -17.714 -27.390  1.00 25.80           N  
ATOM    193  CA  SER A  26     -19.342 -18.861 -26.807  1.00 25.80           C  
ATOM    194  C   SER A  26     -18.880 -20.166 -27.447  1.00 25.80           C  
ATOM    195  O   SER A  26     -19.310 -21.248 -27.041  1.00 25.80           O  
ATOM    196  CB  SER A  26     -20.856 -18.713 -26.965  1.00 25.80           C  
ATOM    197  OG  SER A  26     -21.205 -18.541 -28.328  1.00 25.80           O  
ATOM    198  N   SER A  27     -17.601 -20.365 -27.914  1.00 26.55           N  
ATOM    199  CA  SER A  27     -17.256 -21.693 -28.409  1.00 26.55           C  
ATOM    200  C   SER A  27     -16.200 -22.354 -27.529  1.00 26.55           C  
ATOM    201  O   SER A  27     -15.212 -21.719 -27.154  1.00 26.55           O  
ATOM    202  CB  SER A  27     -16.752 -21.614 -29.851  1.00 26.55           C  
ATOM    203  OG  SER A  27     -15.659 -22.493 -30.051  1.00 26.55           O  
ATOM    204  N   GLY A  28     -16.575 -23.029 -26.459  1.00 29.36           N  
ATOM    205  CA  GLY A  28     -16.208 -24.168 -25.634  1.00 29.36           C  
ATOM    206  C   GLY A  28     -15.019 -24.939 -26.176  1.00 29.36           C  
ATOM    207  O   GLY A  28     -15.022 -25.361 -27.334  1.00 29.36           O  
ATOM    208  N   PHE A  29     -13.775 -24.398 -26.154  1.00 31.50           N  
ATOM    209  CA  PHE A  29     -12.352 -24.671 -26.321  1.00 31.50           C  
ATOM    210  C   PHE A  29     -12.000 -26.053 -25.784  1.00 31.50           C  
ATOM    211  O   PHE A  29     -12.319 -26.380 -24.640  1.00 31.50           O  
ATOM    212  CB  PHE A  29     -11.512 -23.603 -25.613  1.00 31.50           C  
ATOM    213  CG  PHE A  29     -11.643 -22.230 -26.215  1.00 31.50           C  
ATOM    214  CD1 PHE A  29     -11.061 -21.935 -27.442  1.00 31.50           C  
ATOM    215  CD2 PHE A  29     -12.349 -21.234 -25.554  1.00 31.50           C  
ATOM    216  CE1 PHE A  29     -11.181 -20.665 -28.002  1.00 31.50           C  
ATOM    217  CE2 PHE A  29     -12.474 -19.962 -26.107  1.00 31.50           C  
ATOM    218  CZ  PHE A  29     -11.888 -19.680 -27.330  1.00 31.50           C  
ATOM    219  N   GLY A  30     -12.145 -27.176 -26.542  1.00 24.06           N  
ATOM    220  CA  GLY A  30     -11.844 -28.598 -26.506  1.00 24.06           C  
ATOM    221  C   GLY A  30     -10.356 -28.892 -26.451  1.00 24.06           C  
ATOM    222  O   GLY A  30      -9.654 -28.760 -27.455  1.00 24.06           O  
ATOM    223  N   MET A  31      -9.505 -28.330 -25.472  1.00 30.63           N  
ATOM    224  CA  MET A  31      -8.229 -28.968 -25.161  1.00 30.63           C  
ATOM    225  C   MET A  31      -8.115 -29.256 -23.668  1.00 30.63           C  
ATOM    226  O   MET A  31      -8.471 -28.416 -22.840  1.00 30.63           O  
ATOM    227  CB  MET A  31      -7.062 -28.089 -25.615  1.00 30.63           C  
ATOM    228  CG  MET A  31      -7.001 -27.880 -27.119  1.00 30.63           C  
ATOM    229  SD  MET A  31      -5.545 -28.694 -27.883  1.00 30.63           S  
ATOM    230  CE  MET A  31      -6.324 -30.194 -28.541  1.00 30.63           C  
ATOM    231  N   LYS A  32      -8.213 -30.591 -23.143  1.00 24.64           N  
ATOM    232  CA  LYS A  32      -8.108 -31.219 -21.829  1.00 24.64           C  
ATOM    233  C   LYS A  32      -6.697 -31.079 -21.264  1.00 24.64           C  
ATOM    234  O   LYS A  32      -5.757 -31.698 -21.767  1.00 24.64           O  
ATOM    235  CB  LYS A  32      -8.497 -32.696 -21.907  1.00 24.64           C  
ATOM    236  CG  LYS A  32      -9.994 -32.948 -21.810  1.00 24.64           C  
ATOM    237  CD  LYS A  32     -10.312 -34.438 -21.814  1.00 24.64           C  
ATOM    238  CE  LYS A  32     -11.813 -34.690 -21.767  1.00 24.64           C  
ATOM    239  NZ  LYS A  32     -12.132 -36.148 -21.828  1.00 24.64           N1+
ATOM    240  N   LEU A  33      -6.072 -29.891 -20.988  1.00 32.35           N  
ATOM    241  CA  LEU A  33      -4.890 -29.882 -20.133  1.00 32.35           C  
ATOM    242  C   LEU A  33      -5.217 -29.304 -18.760  1.00 32.35           C  
ATOM    243  O   LEU A  33      -5.660 -28.159 -18.653  1.00 32.35           O  
ATOM    244  CB  LEU A  33      -3.763 -29.076 -20.784  1.00 32.35           C  
ATOM    245  CG  LEU A  33      -2.354 -29.657 -20.660  1.00 32.35           C  
ATOM    246  CD1 LEU A  33      -2.137 -30.748 -21.704  1.00 32.35           C  
ATOM    247  CD2 LEU A  33      -1.307 -28.558 -20.803  1.00 32.35           C  
ATOM    248  N   GLU A  34      -5.834 -30.055 -17.796  1.00 29.26           N  
ATOM    249  CA  GLU A  34      -6.167 -29.728 -16.413  1.00 29.26           C  
ATOM    250  C   GLU A  34      -4.910 -29.458 -15.592  1.00 29.26           C  
ATOM    251  O   GLU A  34      -4.105 -30.364 -15.363  1.00 29.26           O  
ATOM    252  CB  GLU A  34      -6.981 -30.856 -15.774  1.00 29.26           C  
ATOM    253  CG  GLU A  34      -8.470 -30.791 -16.082  1.00 29.26           C  
ATOM    254  CD  GLU A  34      -9.270 -31.897 -15.413  1.00 29.26           C  
ATOM    255  OE1 GLU A  34     -10.512 -31.923 -15.562  1.00 29.26           O  
ATOM    256  OE2 GLU A  34      -8.648 -32.745 -14.734  1.00 29.26           O1-
ATOM    257  N   ALA A  35      -4.031 -28.501 -15.897  1.00 31.06           N  
ATOM    258  CA  ALA A  35      -2.938 -28.241 -14.963  1.00 31.06           C  
ATOM    259  C   ALA A  35      -3.471 -27.777 -13.611  1.00 31.06           C  
ATOM    260  O   ALA A  35      -4.154 -26.753 -13.524  1.00 31.06           O  
ATOM    261  CB  ALA A  35      -1.981 -27.201 -15.540  1.00 31.06           C  
ATOM    262  N   VAL A  36      -4.264 -28.545 -12.914  1.00 32.72           N  
ATOM    263  CA  VAL A  36      -4.607 -28.265 -11.524  1.00 32.72           C  
ATOM    264  C   VAL A  36      -3.332 -28.070 -10.706  1.00 32.72           C  
ATOM    265  O   VAL A  36      -2.461 -28.943 -10.686  1.00 32.72           O  
ATOM    266  CB  VAL A  36      -5.465 -29.396 -10.912  1.00 32.72           C  
ATOM    267  CG1 VAL A  36      -5.856 -29.059  -9.474  1.00 32.72           C  
ATOM    268  CG2 VAL A  36      -6.709 -29.642 -11.764  1.00 32.72           C  
ATOM    269  N   THR A  37      -2.623 -26.967 -10.852  1.00 39.55           N  
ATOM    270  CA  THR A  37      -1.569 -26.733  -9.871  1.00 39.55           C  
ATOM    271  C   THR A  37      -2.054 -27.071  -8.464  1.00 39.55           C  
ATOM    272  O   THR A  37      -3.170 -26.710  -8.084  1.00 39.55           O  
ATOM    273  CB  THR A  37      -1.082 -25.273  -9.912  1.00 39.55           C  
ATOM    274  CG2 THR A  37      -0.327 -24.981 -11.205  1.00 39.55           C  
ATOM    275  OG1 THR A  37      -2.212 -24.396  -9.824  1.00 39.55           O  
ATOM    276  N   PRO A  38      -1.620 -28.246  -7.830  1.00 39.89           N  
ATOM    277  CA  PRO A  38      -2.015 -28.678  -6.487  1.00 39.89           C  
ATOM    278  C   PRO A  38      -1.820 -27.588  -5.436  1.00 39.89           C  
ATOM    279  O   PRO A  38      -2.450 -27.628  -4.376  1.00 39.89           O  
ATOM    280  CB  PRO A  38      -1.095 -29.870  -6.215  1.00 39.89           C  
ATOM    281  CG  PRO A  38       0.013 -29.732  -7.208  1.00 39.89           C  
ATOM    282  CD  PRO A  38      -0.432 -28.792  -8.292  1.00 39.89           C  
ATOM    283  N   PHE A  39      -1.518 -26.312  -5.779  1.00 43.81           N  
ATOM    284  CA  PHE A  39      -1.248 -25.494  -4.603  1.00 43.81           C  
ATOM    285  C   PHE A  39      -2.075 -24.214  -4.633  1.00 43.81           C  
ATOM    286  O   PHE A  39      -1.950 -23.366  -3.746  1.00 43.81           O  
ATOM    287  CB  PHE A  39       0.243 -25.153  -4.514  1.00 43.81           C  
ATOM    288  CG  PHE A  39       1.090 -26.272  -3.971  1.00 43.81           C  
ATOM    289  CD1 PHE A  39       1.194 -26.481  -2.601  1.00 43.81           C  
ATOM    290  CD2 PHE A  39       1.782 -27.115  -4.830  1.00 43.81           C  
ATOM    291  CE1 PHE A  39       1.977 -27.516  -2.095  1.00 43.81           C  
ATOM    292  CE2 PHE A  39       2.566 -28.151  -4.332  1.00 43.81           C  
ATOM    293  CZ  PHE A  39       2.664 -28.349  -2.965  1.00 43.81           C  
ATOM    294  N   LEU A  40      -3.040 -24.046  -5.583  1.00 48.17           N  
ATOM    295  CA  LEU A  40      -3.799 -22.800  -5.580  1.00 48.17           C  
ATOM    296  C   LEU A  40      -4.927 -22.853  -4.556  1.00 48.17           C  
ATOM    297  O   LEU A  40      -5.385 -21.814  -4.076  1.00 48.17           O  
ATOM    298  CB  LEU A  40      -4.370 -22.516  -6.972  1.00 48.17           C  
ATOM    299  CG  LEU A  40      -3.477 -21.715  -7.921  1.00 48.17           C  
ATOM    300  CD1 LEU A  40      -3.717 -22.145  -9.364  1.00 48.17           C  
ATOM    301  CD2 LEU A  40      -3.726 -20.220  -7.754  1.00 48.17           C  
ATOM    302  N   GLY A  41      -4.821 -23.839  -3.582  1.00 47.01           N  
ATOM    303  CA  GLY A  41      -5.860 -23.645  -2.582  1.00 47.01           C  
ATOM    304  C   GLY A  41      -5.483 -24.190  -1.217  1.00 47.01           C  
ATOM    305  O   GLY A  41      -6.004 -23.736  -0.197  1.00 47.01           O  
ATOM    306  N   LYS A  42      -4.305 -24.963  -0.994  1.00 46.93           N  
ATOM    307  CA  LYS A  42      -4.242 -25.485   0.368  1.00 46.93           C  
ATOM    308  C   LYS A  42      -3.292 -24.658   1.230  1.00 46.93           C  
ATOM    309  O   LYS A  42      -3.523 -24.486   2.429  1.00 46.93           O  
ATOM    310  CB  LYS A  42      -3.803 -26.950   0.362  1.00 46.93           C  
ATOM    311  CG  LYS A  42      -4.912 -27.926  -0.004  1.00 46.93           C  
ATOM    312  CD  LYS A  42      -4.446 -29.371   0.118  1.00 46.93           C  
ATOM    313  CE  LYS A  42      -5.525 -30.347  -0.333  1.00 46.93           C  
ATOM    314  NZ  LYS A  42      -5.066 -31.765  -0.235  1.00 46.93           N1+
ATOM    315  N   TYR A  43      -2.341 -23.818   0.672  1.00 59.31           N  
ATOM    316  CA  TYR A  43      -1.479 -23.104   1.608  1.00 59.31           C  
ATOM    317  C   TYR A  43      -1.575 -21.597   1.397  1.00 59.31           C  
ATOM    318  O   TYR A  43      -1.111 -21.076   0.380  1.00 59.31           O  
ATOM    319  CB  TYR A  43      -0.025 -23.560   1.456  1.00 59.31           C  
ATOM    320  CG  TYR A  43       0.371 -24.653   2.418  1.00 59.31           C  
ATOM    321  CD1 TYR A  43       0.768 -24.353   3.719  1.00 59.31           C  
ATOM    322  CD2 TYR A  43       0.350 -25.988   2.029  1.00 59.31           C  
ATOM    323  CE1 TYR A  43       1.136 -25.357   4.609  1.00 59.31           C  
ATOM    324  CE2 TYR A  43       0.716 -27.000   2.910  1.00 59.31           C  
ATOM    325  CZ  TYR A  43       1.107 -26.675   4.196  1.00 59.31           C  
ATOM    326  OH  TYR A  43       1.470 -27.673   5.073  1.00 59.31           O  
ATOM    327  N   ARG A  44      -2.532 -20.891   1.912  1.00 72.31           N  
ATOM    328  CA  ARG A  44      -2.550 -19.432   1.884  1.00 72.31           C  
ATOM    329  C   ARG A  44      -1.898 -18.852   3.134  1.00 72.31           C  
ATOM    330  O   ARG A  44      -2.301 -19.169   4.255  1.00 72.31           O  
ATOM    331  CB  ARG A  44      -3.984 -18.914   1.753  1.00 72.31           C  
ATOM    332  CG  ARG A  44      -4.640 -19.246   0.422  1.00 72.31           C  
ATOM    333  CD  ARG A  44      -5.927 -18.460   0.216  1.00 72.31           C  
ATOM    334  NE  ARG A  44      -6.598 -18.839  -1.024  1.00 72.31           N  
ATOM    335  CZ  ARG A  44      -7.183 -17.987  -1.861  1.00 72.31           C  
ATOM    336  NH1 ARG A  44      -7.191 -16.684  -1.606  1.00 72.31           N1+
ATOM    337  NH2 ARG A  44      -7.765 -18.441  -2.962  1.00 72.31           N  
ATOM    338  N   PRO A  45      -0.872 -18.129   2.976  1.00 75.84           N  
ATOM    339  CA  PRO A  45      -0.215 -17.525   4.137  1.00 75.84           C  
ATOM    340  C   PRO A  45      -1.073 -16.459   4.814  1.00 75.84           C  
ATOM    341  O   PRO A  45      -1.887 -15.807   4.154  1.00 75.84           O  
ATOM    342  CB  PRO A  45       1.054 -16.909   3.543  1.00 75.84           C  
ATOM    343  CG  PRO A  45       0.718 -16.648   2.111  1.00 75.84           C  
ATOM    344  CD  PRO A  45      -0.307 -17.654   1.671  1.00 75.84           C  
ATOM    345  N   PHE A  46      -1.180 -16.581   6.091  1.00 76.36           N  
ATOM    346  CA  PHE A  46      -1.782 -15.439   6.769  1.00 76.36           C  
ATOM    347  C   PHE A  46      -0.896 -14.205   6.640  1.00 76.36           C  
ATOM    348  O   PHE A  46       0.293 -14.252   6.962  1.00 76.36           O  
ATOM    349  CB  PHE A  46      -2.027 -15.758   8.247  1.00 76.36           C  
ATOM    350  CG  PHE A  46      -2.660 -14.629   9.015  1.00 76.36           C  
ATOM    351  CD1 PHE A  46      -1.894 -13.814   9.839  1.00 76.36           C  
ATOM    352  CD2 PHE A  46      -4.023 -14.382   8.911  1.00 76.36           C  
ATOM    353  CE1 PHE A  46      -2.477 -12.769  10.551  1.00 76.36           C  
ATOM    354  CE2 PHE A  46      -4.613 -13.339   9.619  1.00 76.36           C  
ATOM    355  CZ  PHE A  46      -3.839 -12.534  10.439  1.00 76.36           C  
ATOM    356  N   VAL A  47      -1.497 -13.186   6.051  1.00 81.93           N  
ATOM    357  CA  VAL A  47      -0.793 -11.922   5.861  1.00 81.93           C  
ATOM    358  C   VAL A  47      -1.383 -10.857   6.782  1.00 81.93           C  
ATOM    359  O   VAL A  47      -2.592 -10.841   7.028  1.00 81.93           O  
ATOM    360  CB  VAL A  47      -0.859 -11.451   4.391  1.00 81.93           C  
ATOM    361  CG1 VAL A  47       0.188 -10.372   4.121  1.00 81.93           C  
ATOM    362  CG2 VAL A  47      -0.669 -12.634   3.443  1.00 81.93           C  
ATOM    363  N   GLY A  48      -0.487 -10.255   7.574  1.00 85.68           N  
ATOM    364  CA  GLY A  48      -1.002  -9.107   8.303  1.00 85.68           C  
ATOM    365  C   GLY A  48      -0.615  -9.109   9.770  1.00 85.68           C  
ATOM    366  O   GLY A  48      -1.319  -8.536  10.604  1.00 85.68           O  
ATOM    367  N   ARG A  49       0.433  -9.807  10.078  1.00 89.05           N  
ATOM    368  CA  ARG A  49       0.910  -9.733  11.456  1.00 89.05           C  
ATOM    369  C   ARG A  49       1.441  -8.340  11.777  1.00 89.05           C  
ATOM    370  O   ARG A  49       1.964  -7.651  10.899  1.00 89.05           O  
ATOM    371  CB  ARG A  49       1.998 -10.779  11.706  1.00 89.05           C  
ATOM    372  CG  ARG A  49       1.486 -12.210  11.716  1.00 89.05           C  
ATOM    373  CD  ARG A  49       0.929 -12.600  13.079  1.00 89.05           C  
ATOM    374  NE  ARG A  49       1.290 -13.968  13.438  1.00 89.05           N  
ATOM    375  CZ  ARG A  49       1.011 -14.545  14.603  1.00 89.05           C  
ATOM    376  NH1 ARG A  49       0.359 -13.880  15.550  1.00 89.05           N1+
ATOM    377  NH2 ARG A  49       1.387 -15.796  14.825  1.00 89.05           N  
ATOM    378  N   CYS A  50       1.202  -7.994  13.001  1.00 91.17           N  
ATOM    379  CA  CYS A  50       1.739  -6.704  13.421  1.00 91.17           C  
ATOM    380  C   CYS A  50       3.245  -6.785  13.640  1.00 91.17           C  
ATOM    381  O   CYS A  50       3.816  -7.877  13.656  1.00 91.17           O  
ATOM    382  CB  CYS A  50       1.053  -6.230  14.702  1.00 91.17           C  
ATOM    383  SG  CYS A  50       1.293  -7.337  16.109  1.00 91.17           S  
ATOM    384  N   CYS A  51       3.917  -5.683  13.689  1.00 90.61           N  
ATOM    385  CA  CYS A  51       5.368  -5.618  13.829  1.00 90.61           C  
ATOM    386  C   CYS A  51       5.805  -6.110  15.204  1.00 90.61           C  
ATOM    387  O   CYS A  51       5.309  -5.633  16.226  1.00 90.61           O  
ATOM    388  CB  CYS A  51       5.865  -4.190  13.607  1.00 90.61           C  
ATOM    389  SG  CYS A  51       7.656  -4.011  13.756  1.00 90.61           S  
ATOM    390  N   GLN A  52       6.757  -7.038  15.152  1.00 89.28           N  
ATOM    391  CA  GLN A  52       7.232  -7.657  16.385  1.00 89.28           C  
ATOM    392  C   GLN A  52       8.111  -6.696  17.180  1.00 89.28           C  
ATOM    393  O   GLN A  52       8.094  -6.707  18.413  1.00 89.28           O  
ATOM    394  CB  GLN A  52       8.002  -8.942  16.078  1.00 89.28           C  
ATOM    395  CG  GLN A  52       8.423  -9.718  17.319  1.00 89.28           C  
ATOM    396  CD  GLN A  52       9.122 -11.023  16.986  1.00 89.28           C  
ATOM    397  NE2 GLN A  52       9.224 -11.909  17.971  1.00 89.28           N  
ATOM    398  OE1 GLN A  52       9.567 -11.233  15.853  1.00 89.28           O  
ATOM    399  N   THR A  53       8.781  -5.819  16.541  1.00 88.55           N  
ATOM    400  CA  THR A  53       9.703  -4.896  17.194  1.00 88.55           C  
ATOM    401  C   THR A  53       8.942  -3.776  17.896  1.00 88.55           C  
ATOM    402  O   THR A  53       9.248  -3.431  19.039  1.00 88.55           O  
ATOM    403  CB  THR A  53      10.696  -4.291  16.184  1.00 88.55           C  
ATOM    404  CG2 THR A  53      11.736  -3.425  16.886  1.00 88.55           C  
ATOM    405  OG1 THR A  53      11.364  -5.350  15.487  1.00 88.55           O  
ATOM    406  N   CYS A  54       7.941  -3.303  17.291  1.00 90.90           N  
ATOM    407  CA  CYS A  54       7.245  -2.126  17.798  1.00 90.90           C  
ATOM    408  C   CYS A  54       6.137  -2.522  18.766  1.00 90.90           C  
ATOM    409  O   CYS A  54       5.895  -1.830  19.756  1.00 90.90           O  
ATOM    410  CB  CYS A  54       6.659  -1.311  16.645  1.00 90.90           C  
ATOM    411  SG  CYS A  54       7.906  -0.622  15.534  1.00 90.90           S  
ATOM    412  N   THR A  55       5.483  -3.607  18.474  1.00 92.09           N  
ATOM    413  CA  THR A  55       4.377  -4.044  19.319  1.00 92.09           C  
ATOM    414  C   THR A  55       4.517  -5.522  19.672  1.00 92.09           C  
ATOM    415  O   THR A  55       3.708  -6.347  19.245  1.00 92.09           O  
ATOM    416  CB  THR A  55       3.020  -3.805  18.631  1.00 92.09           C  
ATOM    417  CG2 THR A  55       2.754  -2.315  18.442  1.00 92.09           C  
ATOM    418  OG1 THR A  55       3.021  -4.445  17.349  1.00 92.09           O  
ATOM    419  N   PRO A  56       5.461  -5.948  20.502  1.00 90.03           N  
ATOM    420  CA  PRO A  56       5.723  -7.356  20.811  1.00 90.03           C  
ATOM    421  C   PRO A  56       4.577  -8.017  21.572  1.00 90.03           C  
ATOM    422  O   PRO A  56       4.261  -9.184  21.328  1.00 90.03           O  
ATOM    423  CB  PRO A  56       6.989  -7.299  21.670  1.00 90.03           C  
ATOM    424  CG  PRO A  56       7.009  -5.912  22.228  1.00 90.03           C  
ATOM    425  CD  PRO A  56       6.350  -4.991  21.242  1.00 90.03           C  
ATOM    426  N   LYS A  57       3.910  -7.237  22.467  1.00 90.21           N  
ATOM    427  CA  LYS A  57       2.812  -7.785  23.258  1.00 90.21           C  
ATOM    428  C   LYS A  57       1.600  -8.088  22.380  1.00 90.21           C  
ATOM    429  O   LYS A  57       0.983  -9.147  22.509  1.00 90.21           O  
ATOM    430  CB  LYS A  57       2.420  -6.818  24.376  1.00 90.21           C  
ATOM    431  CG  LYS A  57       3.487  -6.647  25.448  1.00 90.21           C  
ATOM    432  CD  LYS A  57       3.008  -5.739  26.573  1.00 90.21           C  
ATOM    433  CE  LYS A  57       4.085  -5.542  27.631  1.00 90.21           C  
ATOM    434  NZ  LYS A  57       3.631  -4.628  28.721  1.00 90.21           N1+
ATOM    435  N   SER A  58       1.283  -7.142  21.529  1.00 90.35           N  
ATOM    436  CA  SER A  58       0.164  -7.326  20.611  1.00 90.35           C  
ATOM    437  C   SER A  58       0.455  -8.429  19.599  1.00 90.35           C  
ATOM    438  O   SER A  58      -0.460  -9.117  19.142  1.00 90.35           O  
ATOM    439  CB  SER A  58      -0.149  -6.020  19.878  1.00 90.35           C  
ATOM    440  OG  SER A  58      -0.552  -5.015  20.792  1.00 90.35           O  
ATOM    441  N   TRP A  59       1.748  -8.484  19.285  1.00 88.28           N  
ATOM    442  CA  TRP A  59       2.188  -9.517  18.353  1.00 88.28           C  
ATOM    443  C   TRP A  59       1.871 -10.907  18.893  1.00 88.28           C  
ATOM    444  O   TRP A  59       1.434 -11.785  18.145  1.00 88.28           O  
ATOM    445  CB  TRP A  59       3.689  -9.391  18.079  1.00 88.28           C  
ATOM    446  CG  TRP A  59       4.185 -10.288  16.986  1.00 88.28           C  
ATOM    447  CD1 TRP A  59       4.216 -10.016  15.646  1.00 88.28           C  
ATOM    448  CD2 TRP A  59       4.719 -11.607  17.139  1.00 88.28           C  
ATOM    449  CE2 TRP A  59       5.054 -12.075  15.850  1.00 88.28           C  
ATOM    450  CE3 TRP A  59       4.948 -12.438  18.244  1.00 88.28           C  
ATOM    451  NE1 TRP A  59       4.737 -11.087  14.957  1.00 88.28           N  
ATOM    452  CZ2 TRP A  59       5.606 -13.341  15.635  1.00 88.28           C  
ATOM    453  CZ3 TRP A  59       5.498 -13.697  18.028  1.00 88.28           C  
ATOM    454  CH2 TRP A  59       5.820 -14.134  16.732  1.00 88.28           C  
ATOM    455  N   GLU A  60       2.060 -11.055  20.175  1.00 85.90           N  
ATOM    456  CA  GLU A  60       1.858 -12.342  20.833  1.00 85.90           C  
ATOM    457  C   GLU A  60       0.382 -12.582  21.135  1.00 85.90           C  
ATOM    458  O   GLU A  60      -0.069 -13.728  21.187  1.00 85.90           O  
ATOM    459  CB  GLU A  60       2.678 -12.421  22.124  1.00 85.90           C  
ATOM    460  CG  GLU A  60       4.181 -12.494  21.894  1.00 85.90           C  
ATOM    461  CD  GLU A  60       4.986 -12.481  23.184  1.00 85.90           C  
ATOM    462  OE1 GLU A  60       6.236 -12.510  23.119  1.00 85.90           O  
ATOM    463  OE2 GLU A  60       4.362 -12.443  24.267  1.00 85.90           O1-
ATOM    464  N   SER A  61      -0.340 -11.425  21.360  1.00 78.26           N  
ATOM    465  CA  SER A  61      -1.754 -11.423  21.718  1.00 78.26           C  
ATOM    466  C   SER A  61      -2.628 -11.069  20.520  1.00 78.26           C  
ATOM    467  O   SER A  61      -2.120 -10.650  19.477  1.00 78.26           O  
ATOM    468  CB  SER A  61      -2.017 -10.441  22.860  1.00 78.26           C  
ATOM    469  OG  SER A  61      -1.905  -9.102  22.408  1.00 78.26           O  
ATOM    470  N   LEU A  62      -3.952 -11.539  20.407  1.00 68.65           N  
ATOM    471  CA  LEU A  62      -4.997 -11.191  19.451  1.00 68.65           C  
ATOM    472  C   LEU A  62      -4.792 -11.926  18.131  1.00 68.65           C  
ATOM    473  O   LEU A  62      -5.391 -11.565  17.115  1.00 68.65           O  
ATOM    474  CB  LEU A  62      -5.021  -9.680  19.209  1.00 68.65           C  
ATOM    475  CG  LEU A  62      -5.387  -8.806  20.410  1.00 68.65           C  
ATOM    476  CD1 LEU A  62      -5.117  -7.338  20.100  1.00 68.65           C  
ATOM    477  CD2 LEU A  62      -6.846  -9.017  20.801  1.00 68.65           C  
ATOM    478  N   PHE A  63      -3.689 -12.667  18.094  1.00 65.43           N  
ATOM    479  CA  PHE A  63      -3.514 -13.569  16.962  1.00 65.43           C  
ATOM    480  C   PHE A  63      -3.555 -15.023  17.417  1.00 65.43           C  
ATOM    481  O   PHE A  63      -2.853 -15.405  18.356  1.00 65.43           O  
ATOM    482  CB  PHE A  63      -2.193 -13.281  16.242  1.00 65.43           C  
ATOM    483  CG  PHE A  63      -1.926 -14.194  15.076  1.00 65.43           C  
ATOM    484  CD1 PHE A  63      -1.037 -15.256  15.197  1.00 65.43           C  
ATOM    485  CD2 PHE A  63      -2.563 -13.991  13.859  1.00 65.43           C  
ATOM    486  CE1 PHE A  63      -0.787 -16.103  14.119  1.00 65.43           C  
ATOM    487  CE2 PHE A  63      -2.319 -14.833  12.778  1.00 65.43           C  
ATOM    488  CZ  PHE A  63      -1.430 -15.888  12.910  1.00 65.43           C  
ATOM    489  N   HIS A  64      -4.593 -15.778  16.976  1.00 57.45           N  
ATOM    490  CA  HIS A  64      -4.576 -17.211  17.244  1.00 57.45           C  
ATOM    491  C   HIS A  64      -3.859 -17.970  16.132  1.00 57.45           C  
ATOM    492  O   HIS A  64      -4.043 -17.669  14.950  1.00 57.45           O  
ATOM    493  CB  HIS A  64      -6.001 -17.743  17.409  1.00 57.45           C  
ATOM    494  CG  HIS A  64      -6.160 -18.685  18.559  1.00 57.45           C  
ATOM    495  CD2 HIS A  64      -6.914 -18.600  19.680  1.00 57.45           C  
ATOM    496  ND1 HIS A  64      -5.487 -19.886  18.637  1.00 57.45           N  
ATOM    497  CE1 HIS A  64      -5.823 -20.500  19.759  1.00 57.45           C  
ATOM    498  NE2 HIS A  64      -6.688 -19.741  20.410  1.00 57.45           N  
ATOM    499  N   ARG A  65      -2.663 -18.630  16.430  1.00 55.68           N  
ATOM    500  CA  ARG A  65      -1.852 -19.436  15.523  1.00 55.68           C  
ATOM    501  C   ARG A  65      -2.729 -20.314  14.638  1.00 55.68           C  
ATOM    502  O   ARG A  65      -2.425 -20.519  13.461  1.00 55.68           O  
ATOM    503  CB  ARG A  65      -0.867 -20.304  16.310  1.00 55.68           C  
ATOM    504  CG  ARG A  65       0.386 -19.567  16.753  1.00 55.68           C  
ATOM    505  CD  ARG A  65       1.398 -20.508  17.393  1.00 55.68           C  
ATOM    506  NE  ARG A  65       2.552 -19.783  17.916  1.00 55.68           N  
ATOM    507  CZ  ARG A  65       3.597 -20.350  18.512  1.00 55.68           C  
ATOM    508  NH1 ARG A  65       3.654 -21.668  18.672  1.00 55.68           N1+
ATOM    509  NH2 ARG A  65       4.594 -19.596  18.951  1.00 55.68           N  
ATOM    510  N   SER A  66      -4.085 -20.548  14.976  1.00 51.62           N  
ATOM    511  CA  SER A  66      -4.841 -21.447  14.110  1.00 51.62           C  
ATOM    512  C   SER A  66      -6.102 -20.775  13.580  1.00 51.62           C  
ATOM    513  O   SER A  66      -7.114 -20.700  14.281  1.00 51.62           O  
ATOM    514  CB  SER A  66      -5.213 -22.727  14.861  1.00 51.62           C  
ATOM    515  OG  SER A  66      -6.032 -22.434  15.980  1.00 51.62           O  
ATOM    516  N   ILE A  67      -6.028 -19.537  13.141  1.00 57.95           N  
ATOM    517  CA  ILE A  67      -7.280 -19.123  12.518  1.00 57.95           C  
ATOM    518  C   ILE A  67      -7.881 -20.292  11.741  1.00 57.95           C  
ATOM    519  O   ILE A  67      -7.270 -20.796  10.796  1.00 57.95           O  
ATOM    520  CB  ILE A  67      -7.073 -17.908  11.585  1.00 57.95           C  
ATOM    521  CG1 ILE A  67      -6.570 -16.701  12.384  1.00 57.95           C  
ATOM    522  CG2 ILE A  67      -8.370 -17.571  10.842  1.00 57.95           C  
ATOM    523  CD1 ILE A  67      -6.111 -15.534  11.520  1.00 57.95           C  
ATOM    524  N   THR A  68      -8.609 -21.163  12.303  1.00 54.86           N  
ATOM    525  CA  THR A  68      -9.187 -22.391  11.769  1.00 54.86           C  
ATOM    526  C   THR A  68     -10.140 -22.085  10.617  1.00 54.86           C  
ATOM    527  O   THR A  68     -10.283 -22.887   9.692  1.00 54.86           O  
ATOM    528  CB  THR A  68      -9.933 -23.179  12.861  1.00 54.86           C  
ATOM    529  CG2 THR A  68      -8.962 -23.744  13.892  1.00 54.86           C  
ATOM    530  OG1 THR A  68     -10.860 -22.308  13.521  1.00 54.86           O  
ATOM    531  N   ASP A  69     -10.611 -20.735  10.688  1.00 63.85           N  
ATOM    532  CA  ASP A  69     -11.597 -20.434   9.654  1.00 63.85           C  
ATOM    533  C   ASP A  69     -10.947 -19.732   8.464  1.00 63.85           C  
ATOM    534  O   ASP A  69     -10.807 -18.507   8.460  1.00 63.85           O  
ATOM    535  CB  ASP A  69     -12.725 -19.571  10.223  1.00 63.85           C  
ATOM    536  CG  ASP A  69     -13.668 -20.348  11.125  1.00 63.85           C  
ATOM    537  OD1 ASP A  69     -13.731 -21.591  11.016  1.00 63.85           O  
ATOM    538  OD2 ASP A  69     -14.358 -19.709  11.949  1.00 63.85           O1-
ATOM    539  N   LEU A  70     -10.322 -20.386   7.610  1.00 64.99           N  
ATOM    540  CA  LEU A  70      -9.628 -19.807   6.466  1.00 64.99           C  
ATOM    541  C   LEU A  70     -10.599 -19.538   5.320  1.00 64.99           C  
ATOM    542  O   LEU A  70     -10.178 -19.218   4.206  1.00 64.99           O  
ATOM    543  CB  LEU A  70      -8.506 -20.735   5.993  1.00 64.99           C  
ATOM    544  CG  LEU A  70      -7.377 -20.996   6.990  1.00 64.99           C  
ATOM    545  CD1 LEU A  70      -6.532 -22.182   6.536  1.00 64.99           C  
ATOM    546  CD2 LEU A  70      -6.512 -19.751   7.158  1.00 64.99           C  
ATOM    547  N   GLY A  71     -11.889 -19.493   5.689  1.00 77.27           N  
ATOM    548  CA  GLY A  71     -12.855 -19.277   4.624  1.00 77.27           C  
ATOM    549  C   GLY A  71     -13.099 -17.809   4.329  1.00 77.27           C  
ATOM    550  O   GLY A  71     -12.589 -16.936   5.034  1.00 77.27           O  
ATOM    551  N   PHE A  72     -13.707 -17.536   3.159  1.00 83.89           N  
ATOM    552  CA  PHE A  72     -14.056 -16.195   2.706  1.00 83.89           C  
ATOM    553  C   PHE A  72     -15.569 -16.007   2.688  1.00 83.89           C  
ATOM    554  O   PHE A  72     -16.314 -16.953   2.425  1.00 83.89           O  
ATOM    555  CB  PHE A  72     -13.477 -15.928   1.313  1.00 83.89           C  
ATOM    556  CG  PHE A  72     -11.973 -15.947   1.267  1.00 83.89           C  
ATOM    557  CD1 PHE A  72     -11.239 -14.823   1.625  1.00 83.89           C  
ATOM    558  CD2 PHE A  72     -11.294 -17.089   0.866  1.00 83.89           C  
ATOM    559  CE1 PHE A  72      -9.847 -14.837   1.583  1.00 83.89           C  
ATOM    560  CE2 PHE A  72      -9.902 -17.112   0.821  1.00 83.89           C  
ATOM    561  CZ  PHE A  72      -9.181 -15.984   1.180  1.00 83.89           C  
ATOM    562  N   CYS A  73     -15.937 -14.837   3.235  1.00 86.22           N  
ATOM    563  CA  CYS A  73     -17.345 -14.459   3.191  1.00 86.22           C  
ATOM    564  C   CYS A  73     -17.604 -13.452   2.076  1.00 86.22           C  
ATOM    565  O   CYS A  73     -16.891 -12.454   1.957  1.00 86.22           O  
ATOM    566  CB  CYS A  73     -17.785 -13.873   4.532  1.00 86.22           C  
ATOM    567  SG  CYS A  73     -19.528 -13.402   4.583  1.00 86.22           S  
ATOM    568  N   ASN A  74     -18.475 -13.879   1.230  1.00 87.25           N  
ATOM    569  CA  ASN A  74     -18.958 -12.917   0.245  1.00 87.25           C  
ATOM    570  C   ASN A  74     -20.120 -12.092   0.790  1.00 87.25           C  
ATOM    571  O   ASN A  74     -21.213 -12.618   1.005  1.00 87.25           O  
ATOM    572  CB  ASN A  74     -19.371 -13.630  -1.044  1.00 87.25           C  
ATOM    573  CG  ASN A  74     -19.669 -12.666  -2.176  1.00 87.25           C  
ATOM    574  ND2 ASN A  74     -20.059 -13.203  -3.325  1.00 87.25           N  
ATOM    575  OD1 ASN A  74     -19.548 -11.448  -2.018  1.00 87.25           O  
ATOM    576  N   VAL A  75     -19.882 -10.842   0.941  1.00 84.71           N  
ATOM    577  CA  VAL A  75     -20.822  -9.958   1.622  1.00 84.71           C  
ATOM    578  C   VAL A  75     -22.023  -9.686   0.718  1.00 84.71           C  
ATOM    579  O   VAL A  75     -23.135  -9.464   1.203  1.00 84.71           O  
ATOM    580  CB  VAL A  75     -20.154  -8.627   2.034  1.00 84.71           C  
ATOM    581  CG1 VAL A  75     -21.170  -7.691   2.684  1.00 84.71           C  
ATOM    582  CG2 VAL A  75     -18.983  -8.890   2.980  1.00 84.71           C  
ATOM    583  N   ILE A  76     -21.841  -9.795  -0.521  1.00 84.02           N  
ATOM    584  CA  ILE A  76     -22.900  -9.449  -1.463  1.00 84.02           C  
ATOM    585  C   ILE A  76     -23.859 -10.627  -1.617  1.00 84.02           C  
ATOM    586  O   ILE A  76     -25.008 -10.450  -2.028  1.00 84.02           O  
ATOM    587  CB  ILE A  76     -22.323  -9.044  -2.838  1.00 84.02           C  
ATOM    588  CG1 ILE A  76     -21.315  -7.900  -2.678  1.00 84.02           C  
ATOM    589  CG2 ILE A  76     -23.447  -8.652  -3.801  1.00 84.02           C  
ATOM    590  CD1 ILE A  76     -20.424  -7.685  -3.894  1.00 84.02           C  
ATOM    591  N   LEU A  77     -23.381 -11.788  -1.376  1.00 82.16           N  
ATOM    592  CA  LEU A  77     -24.197 -12.984  -1.549  1.00 82.16           C  
ATOM    593  C   LEU A  77     -25.051 -13.243  -0.312  1.00 82.16           C  
ATOM    594  O   LEU A  77     -24.559 -13.775   0.686  1.00 82.16           O  
ATOM    595  CB  LEU A  77     -23.313 -14.200  -1.837  1.00 82.16           C  
ATOM    596  CG  LEU A  77     -24.039 -15.498  -2.196  1.00 82.16           C  
ATOM    597  CD1 LEU A  77     -24.607 -15.414  -3.609  1.00 82.16           C  
ATOM    598  CD2 LEU A  77     -23.100 -16.692  -2.061  1.00 82.16           C  
ATOM    599  N   VAL A  78     -26.241 -12.597  -0.307  1.00 78.79           N  
ATOM    600  CA  VAL A  78     -27.180 -12.794   0.792  1.00 78.79           C  
ATOM    601  C   VAL A  78     -28.223 -13.838   0.400  1.00 78.79           C  
ATOM    602  O   VAL A  78     -28.921 -13.680  -0.604  1.00 78.79           O  
ATOM    603  CB  VAL A  78     -27.873 -11.471   1.191  1.00 78.79           C  
ATOM    604  CG1 VAL A  78     -28.842 -11.698   2.349  1.00 78.79           C  
ATOM    605  CG2 VAL A  78     -26.833 -10.415   1.559  1.00 78.79           C  
ATOM    606  N   LYS A  79     -28.098 -14.924   1.125  1.00 75.58           N  
ATOM    607  CA  LYS A  79     -29.047 -16.005   0.877  1.00 75.58           C  
ATOM    608  C   LYS A  79     -30.169 -16.000   1.912  1.00 75.58           C  
ATOM    609  O   LYS A  79     -30.108 -15.261   2.897  1.00 75.58           O  
ATOM    610  CB  LYS A  79     -28.335 -17.358   0.884  1.00 75.58           C  
ATOM    611  CG  LYS A  79     -27.346 -17.543  -0.257  1.00 75.58           C  
ATOM    612  CD  LYS A  79     -26.714 -18.929  -0.230  1.00 75.58           C  
ATOM    613  CE  LYS A  79     -25.686 -19.097  -1.341  1.00 75.58           C  
ATOM    614  NZ  LYS A  79     -25.076 -20.460  -1.330  1.00 75.58           N1+
ATOM    615  N   GLU A  80     -31.272 -16.815   1.633  1.00 73.10           N  
ATOM    616  CA  GLU A  80     -32.424 -16.955   2.519  1.00 73.10           C  
ATOM    617  C   GLU A  80     -31.999 -17.427   3.906  1.00 73.10           C  
ATOM    618  O   GLU A  80     -32.617 -17.061   4.908  1.00 73.10           O  
ATOM    619  CB  GLU A  80     -33.446 -17.927   1.923  1.00 73.10           C  
ATOM    620  CG  GLU A  80     -34.722 -18.056   2.741  1.00 73.10           C  
ATOM    621  CD  GLU A  80     -35.696 -19.078   2.176  1.00 73.10           C  
ATOM    622  OE1 GLU A  80     -36.741 -19.339   2.816  1.00 73.10           O  
ATOM    623  OE2 GLU A  80     -35.412 -19.623   1.086  1.00 73.10           O1-
ATOM    624  N   GLU A  81     -30.764 -18.092   3.990  1.00 73.21           N  
ATOM    625  CA  GLU A  81     -30.278 -18.661   5.243  1.00 73.21           C  
ATOM    626  C   GLU A  81     -29.759 -17.572   6.178  1.00 73.21           C  
ATOM    627  O   GLU A  81     -29.682 -17.774   7.392  1.00 73.21           O  
ATOM    628  CB  GLU A  81     -29.179 -19.692   4.975  1.00 73.21           C  
ATOM    629  CG  GLU A  81     -29.620 -20.841   4.080  1.00 73.21           C  
ATOM    630  CD  GLU A  81     -28.499 -21.819   3.763  1.00 73.21           C  
ATOM    631  OE1 GLU A  81     -28.757 -22.839   3.085  1.00 73.21           O  
ATOM    632  OE2 GLU A  81     -27.354 -21.563   4.198  1.00 73.21           O1-
ATOM    633  N   ASN A  82     -29.436 -16.449   5.570  1.00 74.54           N  
ATOM    634  CA  ASN A  82     -28.894 -15.351   6.364  1.00 74.54           C  
ATOM    635  C   ASN A  82     -30.001 -14.548   7.040  1.00 74.54           C  
ATOM    636  O   ASN A  82     -29.734 -13.752   7.942  1.00 74.54           O  
ATOM    637  CB  ASN A  82     -28.029 -14.437   5.494  1.00 74.54           C  
ATOM    638  CG  ASN A  82     -26.757 -15.112   5.021  1.00 74.54           C  
ATOM    639  ND2 ASN A  82     -26.261 -14.699   3.861  1.00 74.54           N  
ATOM    640  OD1 ASN A  82     -26.224 -15.999   5.693  1.00 74.54           O  
ATOM    641  N   THR A  83     -31.273 -14.848   6.588  1.00 76.11           N  
ATOM    642  CA  THR A  83     -32.399 -14.142   7.189  1.00 76.11           C  
ATOM    643  C   THR A  83     -33.222 -15.083   8.064  1.00 76.11           C  
ATOM    644  O   THR A  83     -33.097 -16.305   7.961  1.00 76.11           O  
ATOM    645  CB  THR A  83     -33.304 -13.515   6.112  1.00 76.11           C  
ATOM    646  CG2 THR A  83     -32.524 -12.537   5.240  1.00 76.11           C  
ATOM    647  OG1 THR A  83     -33.841 -14.553   5.284  1.00 76.11           O  
ATOM    648  N   ARG A  84     -33.985 -14.605   9.063  1.00 77.64           N  
ATOM    649  CA  ARG A  84     -34.849 -15.353   9.970  1.00 77.64           C  
ATOM    650  C   ARG A  84     -36.053 -15.927   9.231  1.00 77.64           C  
ATOM    651  O   ARG A  84     -36.687 -16.873   9.704  1.00 77.64           O  
ATOM    652  CB  ARG A  84     -35.318 -14.463  11.123  1.00 77.64           C  
ATOM    653  CG  ARG A  84     -34.211 -14.074  12.089  1.00 77.64           C  
ATOM    654  CD  ARG A  84     -34.737 -13.223  13.237  1.00 77.64           C  
ATOM    655  NE  ARG A  84     -33.671 -12.844  14.160  1.00 77.64           N  
ATOM    656  CZ  ARG A  84     -33.860 -12.232  15.326  1.00 77.64           C  
ATOM    657  NH1 ARG A  84     -35.083 -11.917  15.736  1.00 77.64           N1+
ATOM    658  NH2 ARG A  84     -32.818 -11.933  16.088  1.00 77.64           N  
ATOM    659  N   PHE A  85     -36.408 -15.311   8.026  1.00 79.24           N  
ATOM    660  CA  PHE A  85     -37.584 -15.688   7.251  1.00 79.24           C  
ATOM    661  C   PHE A  85     -37.208 -16.650   6.131  1.00 79.24           C  
ATOM    662  O   PHE A  85     -36.077 -16.630   5.641  1.00 79.24           O  
ATOM    663  CB  PHE A  85     -38.267 -14.446   6.669  1.00 79.24           C  
ATOM    664  CG  PHE A  85     -38.652 -13.424   7.705  1.00 79.24           C  
ATOM    665  CD1 PHE A  85     -39.767 -13.618   8.512  1.00 79.24           C  
ATOM    666  CD2 PHE A  85     -37.900 -12.269   7.871  1.00 79.24           C  
ATOM    667  CE1 PHE A  85     -40.126 -12.674   9.471  1.00 79.24           C  
ATOM    668  CE2 PHE A  85     -38.253 -11.321   8.827  1.00 79.24           C  
ATOM    669  CZ  PHE A  85     -39.367 -11.525   9.625  1.00 79.24           C  
ATOM    670  N   ARG A  86     -38.104 -17.654   5.876  1.00 75.91           N  
ATOM    671  CA  ARG A  86     -37.963 -18.635   4.805  1.00 75.91           C  
ATOM    672  C   ARG A  86     -39.159 -18.589   3.860  1.00 75.91           C  
ATOM    673  O   ARG A  86     -40.283 -18.312   4.285  1.00 75.91           O  
ATOM    674  CB  ARG A  86     -37.805 -20.043   5.382  1.00 75.91           C  
ATOM    675  CG  ARG A  86     -36.618 -20.196   6.319  1.00 75.91           C  
ATOM    676  CD  ARG A  86     -35.333 -20.489   5.557  1.00 75.91           C  
ATOM    677  NE  ARG A  86     -34.235 -20.822   6.461  1.00 75.91           N  
ATOM    678  CZ  ARG A  86     -32.967 -20.976   6.089  1.00 75.91           C  
ATOM    679  NH1 ARG A  86     -32.611 -20.829   4.818  1.00 75.91           N1+
ATOM    680  NH2 ARG A  86     -32.048 -21.279   6.994  1.00 75.91           N  
ATOM    681  N   GLY A  87     -38.837 -18.637   2.411  1.00 83.33           N  
ATOM    682  CA  GLY A  87     -39.902 -18.651   1.421  1.00 83.33           C  
ATOM    683  C   GLY A  87     -39.504 -18.008   0.106  1.00 83.33           C  
ATOM    684  O   GLY A  87     -38.414 -17.443  -0.010  1.00 83.33           O  
ATOM    685  N   TRP A  88     -40.410 -18.235  -1.029  1.00 82.77           N  
ATOM    686  CA  TRP A  88     -40.131 -17.720  -2.366  1.00 82.77           C  
ATOM    687  C   TRP A  88     -40.036 -16.198  -2.354  1.00 82.77           C  
ATOM    688  O   TRP A  88     -39.192 -15.618  -3.041  1.00 82.77           O  
ATOM    689  CB  TRP A  88     -41.214 -18.169  -3.352  1.00 82.77           C  
ATOM    690  CG  TRP A  88     -41.217 -17.404  -4.641  1.00 82.77           C  
ATOM    691  CD1 TRP A  88     -40.368 -17.570  -5.700  1.00 82.77           C  
ATOM    692  CD2 TRP A  88     -42.112 -16.349  -5.006  1.00 82.77           C  
ATOM    693  CE2 TRP A  88     -41.747 -15.921  -6.302  1.00 82.77           C  
ATOM    694  CE3 TRP A  88     -43.189 -15.723  -4.363  1.00 82.77           C  
ATOM    695  NE1 TRP A  88     -40.681 -16.681  -6.702  1.00 82.77           N  
ATOM    696  CZ2 TRP A  88     -42.422 -14.894  -6.967  1.00 82.77           C  
ATOM    697  CZ3 TRP A  88     -43.859 -14.702  -5.026  1.00 82.77           C  
ATOM    698  CH2 TRP A  88     -43.471 -14.299  -6.315  1.00 82.77           C  
ATOM    699  N   LEU A  89     -40.870 -15.443  -1.593  1.00 82.17           N  
ATOM    700  CA  LEU A  89     -40.856 -13.986  -1.517  1.00 82.17           C  
ATOM    701  C   LEU A  89     -39.587 -13.490  -0.831  1.00 82.17           C  
ATOM    702  O   LEU A  89     -39.053 -12.438  -1.189  1.00 82.17           O  
ATOM    703  CB  LEU A  89     -42.088 -13.477  -0.765  1.00 82.17           C  
ATOM    704  CG  LEU A  89     -43.364 -13.305  -1.592  1.00 82.17           C  
ATOM    705  CD1 LEU A  89     -44.591 -13.624  -0.745  1.00 82.17           C  
ATOM    706  CD2 LEU A  89     -43.449 -11.891  -2.156  1.00 82.17           C  
ATOM    707  N   VAL A  90     -39.077 -14.237   0.110  1.00 80.62           N  
ATOM    708  CA  VAL A  90     -37.871 -13.897   0.857  1.00 80.62           C  
ATOM    709  C   VAL A  90     -36.660 -13.925  -0.073  1.00 80.62           C  
ATOM    710  O   VAL A  90     -35.764 -13.085   0.039  1.00 80.62           O  
ATOM    711  CB  VAL A  90     -37.651 -14.858   2.047  1.00 80.62           C  
ATOM    712  CG1 VAL A  90     -36.323 -14.561   2.742  1.00 80.62           C  
ATOM    713  CG2 VAL A  90     -38.810 -14.756   3.036  1.00 80.62           C  
ATOM    714  N   ARG A  91     -36.698 -14.850  -1.010  1.00 81.20           N  
ATOM    715  CA  ARG A  91     -35.597 -14.937  -1.964  1.00 81.20           C  
ATOM    716  C   ARG A  91     -35.527 -13.687  -2.835  1.00 81.20           C  
ATOM    717  O   ARG A  91     -34.438 -13.210  -3.159  1.00 81.20           O  
ATOM    718  CB  ARG A  91     -35.744 -16.180  -2.843  1.00 81.20           C  
ATOM    719  CG  ARG A  91     -35.499 -17.488  -2.107  1.00 81.20           C  
ATOM    720  CD  ARG A  91     -35.664 -18.691  -3.025  1.00 81.20           C  
ATOM    721  NE  ARG A  91     -35.564 -19.948  -2.289  1.00 81.20           N  
ATOM    722  CZ  ARG A  91     -35.677 -21.157  -2.833  1.00 81.20           C  
ATOM    723  NH1 ARG A  91     -35.898 -21.296  -4.135  1.00 81.20           N1+
ATOM    724  NH2 ARG A  91     -35.569 -22.234  -2.070  1.00 81.20           N  
ATOM    725  N   ARG A  92     -36.651 -13.060  -3.044  1.00 81.02           N  
ATOM    726  CA  ARG A  92     -36.713 -11.868  -3.883  1.00 81.02           C  
ATOM    727  C   ARG A  92     -36.457 -10.608  -3.063  1.00 81.02           C  
ATOM    728  O   ARG A  92     -35.939  -9.617  -3.582  1.00 81.02           O  
ATOM    729  CB  ARG A  92     -38.071 -11.771  -4.581  1.00 81.02           C  
ATOM    730  CG  ARG A  92     -38.273 -12.802  -5.681  1.00 81.02           C  
ATOM    731  CD  ARG A  92     -39.556 -12.550  -6.461  1.00 81.02           C  
ATOM    732  NE  ARG A  92     -39.738 -13.529  -7.529  1.00 81.02           N  
ATOM    733  CZ  ARG A  92     -40.568 -13.383  -8.558  1.00 81.02           C  
ATOM    734  NH1 ARG A  92     -41.313 -12.290  -8.678  1.00 81.02           N1+
ATOM    735  NH2 ARG A  92     -40.655 -14.336  -9.474  1.00 81.02           N  
ATOM    736  N   LEU A  93     -36.843 -10.697  -1.761  1.00 81.86           N  
ATOM    737  CA  LEU A  93     -36.687  -9.537  -0.890  1.00 81.86           C  
ATOM    738  C   LEU A  93     -35.562  -9.758   0.115  1.00 81.86           C  
ATOM    739  O   LEU A  93     -35.572  -9.176   1.202  1.00 81.86           O  
ATOM    740  CB  LEU A  93     -37.996  -9.241  -0.153  1.00 81.86           C  
ATOM    741  CG  LEU A  93     -39.167  -8.766  -1.014  1.00 81.86           C  
ATOM    742  CD1 LEU A  93     -40.462  -8.792  -0.209  1.00 81.86           C  
ATOM    743  CD2 LEU A  93     -38.898  -7.367  -1.558  1.00 81.86           C  
ATOM    744  N   CYS A  94     -34.688 -10.652  -0.125  1.00 85.09           N  
ATOM    745  CA  CYS A  94     -33.696 -11.045   0.869  1.00 85.09           C  
ATOM    746  C   CYS A  94     -32.799  -9.869   1.239  1.00 85.09           C  
ATOM    747  O   CYS A  94     -32.447  -9.694   2.406  1.00 85.09           O  
ATOM    748  CB  CYS A  94     -32.845 -12.203   0.349  1.00 85.09           C  
ATOM    749  SG  CYS A  94     -32.009 -11.848  -1.213  1.00 85.09           S  
ATOM    750  N   TYR A  95     -32.504  -9.056   0.259  1.00 83.89           N  
ATOM    751  CA  TYR A  95     -31.636  -7.916   0.533  1.00 83.89           C  
ATOM    752  C   TYR A  95     -32.300  -6.947   1.504  1.00 83.89           C  
ATOM    753  O   TYR A  95     -31.652  -6.439   2.423  1.00 83.89           O  
ATOM    754  CB  TYR A  95     -31.277  -7.189  -0.766  1.00 83.89           C  
ATOM    755  CG  TYR A  95     -30.345  -7.969  -1.661  1.00 83.89           C  
ATOM    756  CD1 TYR A  95     -29.468  -8.913  -1.132  1.00 83.89           C  
ATOM    757  CD2 TYR A  95     -30.340  -7.764  -3.037  1.00 83.89           C  
ATOM    758  CE1 TYR A  95     -28.606  -9.633  -1.953  1.00 83.89           C  
ATOM    759  CE2 TYR A  95     -29.482  -8.478  -3.867  1.00 83.89           C  
ATOM    760  CZ  TYR A  95     -28.620  -9.409  -3.316  1.00 83.89           C  
ATOM    761  OH  TYR A  95     -27.769 -10.119  -4.133  1.00 83.89           O  
ATOM    762  N   PHE A  96     -33.594  -6.761   1.200  1.00 84.05           N  
ATOM    763  CA  PHE A  96     -34.372  -5.841   2.021  1.00 84.05           C  
ATOM    764  C   PHE A  96     -34.537  -6.385   3.435  1.00 84.05           C  
ATOM    765  O   PHE A  96     -34.338  -5.660   4.412  1.00 84.05           O  
ATOM    766  CB  PHE A  96     -35.745  -5.588   1.392  1.00 84.05           C  
ATOM    767  CG  PHE A  96     -36.614  -4.652   2.189  1.00 84.05           C  
ATOM    768  CD1 PHE A  96     -37.668  -5.140   2.952  1.00 84.05           C  
ATOM    769  CD2 PHE A  96     -36.376  -3.284   2.175  1.00 84.05           C  
ATOM    770  CE1 PHE A  96     -38.474  -4.276   3.690  1.00 84.05           C  
ATOM    771  CE2 PHE A  96     -37.177  -2.414   2.910  1.00 84.05           C  
ATOM    772  CZ  PHE A  96     -38.226  -2.912   3.666  1.00 84.05           C  
ATOM    773  N   LEU A  97     -34.912  -7.625   3.584  1.00 84.30           N  
ATOM    774  CA  LEU A  97     -35.134  -8.257   4.880  1.00 84.30           C  
ATOM    775  C   LEU A  97     -33.842  -8.308   5.688  1.00 84.30           C  
ATOM    776  O   LEU A  97     -33.855  -8.092   6.902  1.00 84.30           O  
ATOM    777  CB  LEU A  97     -35.692  -9.671   4.699  1.00 84.30           C  
ATOM    778  CG  LEU A  97     -37.126  -9.773   4.177  1.00 84.30           C  
ATOM    779  CD1 LEU A  97     -37.473 -11.223   3.857  1.00 84.30           C  
ATOM    780  CD2 LEU A  97     -38.107  -9.195   5.192  1.00 84.30           C  
ATOM    781  N   TRP A  98     -32.759  -8.621   4.998  1.00 84.99           N  
ATOM    782  CA  TRP A  98     -31.457  -8.672   5.656  1.00 84.99           C  
ATOM    783  C   TRP A  98     -31.087  -7.311   6.236  1.00 84.99           C  
ATOM    784  O   TRP A  98     -30.586  -7.224   7.360  1.00 84.99           O  
ATOM    785  CB  TRP A  98     -30.376  -9.135   4.676  1.00 84.99           C  
ATOM    786  CG  TRP A  98     -29.008  -9.236   5.282  1.00 84.99           C  
ATOM    787  CD1 TRP A  98     -28.523 -10.255   6.054  1.00 84.99           C  
ATOM    788  CD2 TRP A  98     -27.951  -8.279   5.169  1.00 84.99           C  
ATOM    789  CE2 TRP A  98     -26.851  -8.783   5.898  1.00 84.99           C  
ATOM    790  CE3 TRP A  98     -27.826  -7.043   4.521  1.00 84.99           C  
ATOM    791  NE1 TRP A  98     -27.226  -9.989   6.427  1.00 84.99           N  
ATOM    792  CZ2 TRP A  98     -25.641  -8.093   5.996  1.00 84.99           C  
ATOM    793  CZ3 TRP A  98     -26.621  -6.357   4.620  1.00 84.99           C  
ATOM    794  CH2 TRP A  98     -25.545  -6.886   5.353  1.00 84.99           C  
ATOM    795  N   SER A  99     -31.293  -6.284   5.518  1.00 83.51           N  
ATOM    796  CA  SER A  99     -30.981  -4.926   5.949  1.00 83.51           C  
ATOM    797  C   SER A  99     -31.800  -4.533   7.174  1.00 83.51           C  
ATOM    798  O   SER A  99     -31.310  -3.819   8.052  1.00 83.51           O  
ATOM    799  CB  SER A  99     -31.235  -3.931   4.815  1.00 83.51           C  
ATOM    800  OG  SER A  99     -32.618  -3.850   4.518  1.00 83.51           O  
ATOM    801  N   LEU A 100     -33.079  -5.020   7.283  1.00 81.81           N  
ATOM    802  CA  LEU A 100     -33.973  -4.712   8.394  1.00 81.81           C  
ATOM    803  C   LEU A 100     -33.507  -5.398   9.673  1.00 81.81           C  
ATOM    804  O   LEU A 100     -33.745  -4.897  10.774  1.00 81.81           O  
ATOM    805  CB  LEU A 100     -35.405  -5.140   8.064  1.00 81.81           C  
ATOM    806  CG  LEU A 100     -36.168  -4.253   7.079  1.00 81.81           C  
ATOM    807  CD1 LEU A 100     -37.465  -4.931   6.650  1.00 81.81           C  
ATOM    808  CD2 LEU A 100     -36.452  -2.888   7.697  1.00 81.81           C  
ATOM    809  N   GLU A 101     -32.736  -6.455   9.558  1.00 79.54           N  
ATOM    810  CA  GLU A 101     -32.324  -7.250  10.711  1.00 79.54           C  
ATOM    811  C   GLU A 101     -31.037  -6.706  11.325  1.00 79.54           C  
ATOM    812  O   GLU A 101     -30.584  -7.193  12.363  1.00 79.54           O  
ATOM    813  CB  GLU A 101     -32.139  -8.717  10.316  1.00 79.54           C  
ATOM    814  CG  GLU A 101     -33.446  -9.452  10.053  1.00 79.54           C  
ATOM    815  CD  GLU A 101     -33.246 -10.908   9.661  1.00 79.54           C  
ATOM    816  OE1 GLU A 101     -34.252 -11.622   9.445  1.00 79.54           O  
ATOM    817  OE2 GLU A 101     -32.075 -11.338   9.570  1.00 79.54           O1-
ATOM    818  N   GLN A 102     -30.432  -5.746  10.680  1.00 75.13           N  
ATOM    819  CA  GLN A 102     -29.161  -5.240  11.189  1.00 75.13           C  
ATOM    820  C   GLN A 102     -29.361  -4.453  12.481  1.00 75.13           C  
ATOM    821  O   GLN A 102     -30.307  -3.672  12.599  1.00 75.13           O  
ATOM    822  CB  GLN A 102     -28.473  -4.363  10.141  1.00 75.13           C  
ATOM    823  CG  GLN A 102     -28.005  -5.128   8.911  1.00 75.13           C  
ATOM    824  CD  GLN A 102     -26.992  -4.354   8.089  1.00 75.13           C  
ATOM    825  NE2 GLN A 102     -26.246  -5.061   7.247  1.00 75.13           N  
ATOM    826  OE1 GLN A 102     -26.881  -3.129   8.208  1.00 75.13           O  
ATOM    827  N   HIS A 103     -28.626  -4.789  13.579  1.00 69.90           N  
ATOM    828  CA  HIS A 103     -28.651  -4.104  14.867  1.00 69.90           C  
ATOM    829  C   HIS A 103     -27.866  -2.798  14.812  1.00 69.90           C  
ATOM    830  O   HIS A 103     -26.665  -2.802  14.535  1.00 69.90           O  
ATOM    831  CB  HIS A 103     -28.089  -5.009  15.965  1.00 69.90           C  
ATOM    832  CG  HIS A 103     -28.308  -4.481  17.348  1.00 69.90           C  
ATOM    833  CD2 HIS A 103     -27.429  -4.136  18.317  1.00 69.90           C  
ATOM    834  ND1 HIS A 103     -29.564  -4.257  17.868  1.00 69.90           N  
ATOM    835  CE1 HIS A 103     -29.447  -3.794  19.102  1.00 69.90           C  
ATOM    836  NE2 HIS A 103     -28.161  -3.712  19.398  1.00 69.90           N  
ATOM    837  N   ILE A 104     -28.637  -1.664  14.992  1.00 66.85           N  
ATOM    838  CA  ILE A 104     -27.984  -0.360  15.032  1.00 66.85           C  
ATOM    839  C   ILE A 104     -28.196   0.283  16.400  1.00 66.85           C  
ATOM    840  O   ILE A 104     -29.330   0.583  16.783  1.00 66.85           O  
ATOM    841  CB  ILE A 104     -28.510   0.570  13.915  1.00 66.85           C  
ATOM    842  CG1 ILE A 104     -28.357  -0.101  12.545  1.00 66.85           C  
ATOM    843  CG2 ILE A 104     -27.785   1.918  13.949  1.00 66.85           C  
ATOM    844  CD1 ILE A 104     -29.158   0.567  11.436  1.00 66.85           C  
ATOM    845  N   PRO A 105     -27.163   0.319  17.230  1.00 65.14           N  
ATOM    846  CA  PRO A 105     -27.345   0.964  18.532  1.00 65.14           C  
ATOM    847  C   PRO A 105     -27.610   2.463  18.416  1.00 65.14           C  
ATOM    848  O   PRO A 105     -27.057   3.125  17.534  1.00 65.14           O  
ATOM    849  CB  PRO A 105     -26.018   0.698  19.247  1.00 65.14           C  
ATOM    850  CG  PRO A 105     -25.075   0.291  18.161  1.00 65.14           C  
ATOM    851  CD  PRO A 105     -25.877  -0.103  16.954  1.00 65.14           C  
ATOM    852  N   PRO A 106     -28.651   3.004  19.184  1.00 59.85           N  
ATOM    853  CA  PRO A 106     -28.871   4.452  19.210  1.00 59.85           C  
ATOM    854  C   PRO A 106     -27.719   5.212  19.863  1.00 59.85           C  
ATOM    855  O   PRO A 106     -27.042   4.676  20.745  1.00 59.85           O  
ATOM    856  CB  PRO A 106     -30.156   4.598  20.030  1.00 59.85           C  
ATOM    857  CG  PRO A 106     -30.278   3.312  20.782  1.00 59.85           C  
ATOM    858  CD  PRO A 106     -29.462   2.268  20.076  1.00 59.85           C  
ATOM    859  N   CYS A 107     -27.299   6.416  19.270  1.00 58.94           N  
ATOM    860  CA  CYS A 107     -26.298   7.300  19.856  1.00 58.94           C  
ATOM    861  C   CYS A 107     -26.958   8.425  20.645  1.00 58.94           C  
ATOM    862  O   CYS A 107     -27.706   9.227  20.083  1.00 58.94           O  
ATOM    863  CB  CYS A 107     -25.399   7.888  18.769  1.00 58.94           C  
ATOM    864  SG  CYS A 107     -23.932   8.725  19.410  1.00 58.94           S  
ATOM    865  N   GLN A 108     -27.292   8.261  22.001  1.00 51.03           N  
ATOM    866  CA  GLN A 108     -28.108   9.224  22.733  1.00 51.03           C  
ATOM    867  C   GLN A 108     -27.249  10.087  23.653  1.00 51.03           C  
ATOM    868  O   GLN A 108     -26.333   9.584  24.307  1.00 51.03           O  
ATOM    869  CB  GLN A 108     -29.188   8.505  23.544  1.00 51.03           C  
ATOM    870  CG  GLN A 108     -30.390   8.070  22.718  1.00 51.03           C  
ATOM    871  CD  GLN A 108     -31.518   7.517  23.569  1.00 51.03           C  
ATOM    872  NE2 GLN A 108     -32.567   7.027  22.917  1.00 51.03           N  
ATOM    873  OE1 GLN A 108     -31.447   7.531  24.802  1.00 51.03           O  
ATOM    874  N   ASP A 109     -26.457  11.132  23.136  1.00 52.60           N  
ATOM    875  CA  ASP A 109     -26.117  12.172  24.103  1.00 52.60           C  
ATOM    876  C   ASP A 109     -24.749  12.779  23.798  1.00 52.60           C  
ATOM    877  O   ASP A 109     -23.965  13.045  24.711  1.00 52.60           O  
ATOM    878  CB  ASP A 109     -26.138  11.610  25.526  1.00 52.60           C  
ATOM    879  CG  ASP A 109     -27.532  11.233  25.994  1.00 52.60           C  
ATOM    880  OD1 ASP A 109     -28.519  11.834  25.518  1.00 52.60           O  
ATOM    881  OD2 ASP A 109     -27.645  10.329  26.850  1.00 52.60           O1-
ATOM    882  N   VAL A 110     -24.410  13.245  22.576  1.00 65.93           N  
ATOM    883  CA  VAL A 110     -23.049  13.634  22.224  1.00 65.93           C  
ATOM    884  C   VAL A 110     -22.885  15.144  22.381  1.00 65.93           C  
ATOM    885  O   VAL A 110     -21.918  15.610  22.988  1.00 65.93           O  
ATOM    886  CB  VAL A 110     -22.690  13.206  20.783  1.00 65.93           C  
ATOM    887  CG1 VAL A 110     -21.286  13.679  20.413  1.00 65.93           C  
ATOM    888  CG2 VAL A 110     -22.804  11.690  20.633  1.00 65.93           C  
ATOM    889  N   PRO A 111     -24.003  15.926  22.238  1.00 70.22           N  
ATOM    890  CA  PRO A 111     -23.731  17.365  22.197  1.00 70.22           C  
ATOM    891  C   PRO A 111     -23.522  17.965  23.585  1.00 70.22           C  
ATOM    892  O   PRO A 111     -22.665  18.836  23.763  1.00 70.22           O  
ATOM    893  CB  PRO A 111     -24.985  17.942  21.536  1.00 70.22           C  
ATOM    894  CG  PRO A 111     -25.651  16.769  20.891  1.00 70.22           C  
ATOM    895  CD  PRO A 111     -25.170  15.517  21.566  1.00 70.22           C  
ATOM    896  N   GLN A 112     -24.334  17.482  24.603  1.00 72.90           N  
ATOM    897  CA  GLN A 112     -24.241  18.042  25.947  1.00 72.90           C  
ATOM    898  C   GLN A 112     -22.910  17.684  26.602  1.00 72.90           C  
ATOM    899  O   GLN A 112     -22.308  18.512  27.288  1.00 72.90           O  
ATOM    900  CB  GLN A 112     -25.402  17.551  26.815  1.00 72.90           C  
ATOM    901  CG  GLN A 112     -26.735  18.210  26.489  1.00 72.90           C  
ATOM    902  CD  GLN A 112     -27.885  17.638  27.296  1.00 72.90           C  
ATOM    903  NE2 GLN A 112     -29.080  18.185  27.096  1.00 72.90           N  
ATOM    904  OE1 GLN A 112     -27.702  16.712  28.093  1.00 72.90           O  
ATOM    905  N   LYS A 113     -22.411  16.555  26.438  1.00 78.90           N  
ATOM    906  CA  LYS A 113     -21.161  16.074  27.020  1.00 78.90           C  
ATOM    907  C   LYS A 113     -19.960  16.797  26.417  1.00 78.90           C  
ATOM    908  O   LYS A 113     -18.971  17.053  27.108  1.00 78.90           O  
ATOM    909  CB  LYS A 113     -21.021  14.565  26.818  1.00 78.90           C  
ATOM    910  CG  LYS A 113     -21.806  13.731  27.820  1.00 78.90           C  
ATOM    911  CD  LYS A 113     -21.521  12.244  27.653  1.00 78.90           C  
ATOM    912  CE  LYS A 113     -22.405  11.399  28.561  1.00 78.90           C  
ATOM    913  NZ  LYS A 113     -22.175   9.938  28.355  1.00 78.90           N1+
ATOM    914  N   ILE A 114     -20.082  17.204  25.154  1.00 78.47           N  
ATOM    915  CA  ILE A 114     -19.003  17.883  24.444  1.00 78.47           C  
ATOM    916  C   ILE A 114     -18.858  19.310  24.970  1.00 78.47           C  
ATOM    917  O   ILE A 114     -17.741  19.813  25.117  1.00 78.47           O  
ATOM    918  CB  ILE A 114     -19.251  17.897  22.919  1.00 78.47           C  
ATOM    919  CG1 ILE A 114     -19.223  16.470  22.360  1.00 78.47           C  
ATOM    920  CG2 ILE A 114     -18.221  18.783  22.212  1.00 78.47           C  
ATOM    921  CD1 ILE A 114     -19.636  16.369  20.898  1.00 78.47           C  
ATOM    922  N   MET A 115     -19.977  19.832  25.350  1.00 77.86           N  
ATOM    923  CA  MET A 115     -19.985  21.188  25.892  1.00 77.86           C  
ATOM    924  C   MET A 115     -19.338  21.226  27.272  1.00 77.86           C  
ATOM    925  O   MET A 115     -18.725  22.227  27.648  1.00 77.86           O  
ATOM    926  CB  MET A 115     -21.414  21.728  25.969  1.00 77.86           C  
ATOM    927  CG  MET A 115     -21.496  23.187  26.386  1.00 77.86           C  
ATOM    928  SD  MET A 115     -20.700  24.311  25.173  1.00 77.86           S  
ATOM    929  CE  MET A 115     -21.949  24.297  23.857  1.00 77.86           C  
ATOM    930  N   GLU A 116     -19.360  20.125  27.970  1.00 77.32           N  
ATOM    931  CA  GLU A 116     -18.822  20.058  29.325  1.00 77.32           C  
ATOM    932  C   GLU A 116     -17.334  19.722  29.312  1.00 77.32           C  
ATOM    933  O   GLU A 116     -16.701  19.637  30.367  1.00 77.32           O  
ATOM    934  CB  GLU A 116     -19.587  19.026  30.158  1.00 77.32           C  
ATOM    935  CG  GLU A 116     -21.033  19.409  30.436  1.00 77.32           C  
ATOM    936  CD  GLU A 116     -21.817  18.319  31.149  1.00 77.32           C  
ATOM    937  OE1 GLU A 116     -23.018  18.524  31.437  1.00 77.32           O  
ATOM    938  OE2 GLU A 116     -21.224  17.251  31.422  1.00 77.32           O1-
ATOM    939  N   SER A 117     -16.798  19.544  28.214  1.00 79.64           N  
ATOM    940  CA  SER A 117     -15.391  19.163  28.150  1.00 79.64           C  
ATOM    941  C   SER A 117     -14.488  20.310  28.591  1.00 79.64           C  
ATOM    942  O   SER A 117     -14.826  21.481  28.405  1.00 79.64           O  
ATOM    943  CB  SER A 117     -15.018  18.725  26.733  1.00 79.64           C  
ATOM    944  OG  SER A 117     -15.085  19.819  25.834  1.00 79.64           O  
ATOM    945  N   THR A 118     -13.428  19.988  29.320  1.00 76.93           N  
ATOM    946  CA  THR A 118     -12.502  20.929  29.940  1.00 76.93           C  
ATOM    947  C   THR A 118     -11.921  21.882  28.899  1.00 76.93           C  
ATOM    948  O   THR A 118     -11.800  23.083  29.148  1.00 76.93           O  
ATOM    949  CB  THR A 118     -11.357  20.193  30.661  1.00 76.93           C  
ATOM    950  CG2 THR A 118     -11.876  19.415  31.865  1.00 76.93           C  
ATOM    951  OG1 THR A 118     -10.734  19.281  29.749  1.00 76.93           O  
ATOM    952  N   GLY A 119     -11.535  21.326  27.658  1.00 78.38           N  
ATOM    953  CA  GLY A 119     -10.920  22.124  26.609  1.00 78.38           C  
ATOM    954  C   GLY A 119     -11.834  23.207  26.069  1.00 78.38           C  
ATOM    955  O   GLY A 119     -11.412  24.351  25.889  1.00 78.38           O  
ATOM    956  N   VAL A 120     -13.125  22.901  25.880  1.00 79.53           N  
ATOM    957  CA  VAL A 120     -14.137  23.802  25.338  1.00 79.53           C  
ATOM    958  C   VAL A 120     -14.539  24.825  26.398  1.00 79.53           C  
ATOM    959  O   VAL A 120     -14.688  26.012  26.099  1.00 79.53           O  
ATOM    960  CB  VAL A 120     -15.380  23.028  24.845  1.00 79.53           C  
ATOM    961  CG1 VAL A 120     -16.471  23.995  24.388  1.00 79.53           C  
ATOM    962  CG2 VAL A 120     -15.000  22.074  23.715  1.00 79.53           C  
ATOM    963  N   GLN A 121     -14.523  24.371  27.684  1.00 80.54           N  
ATOM    964  CA  GLN A 121     -14.902  25.248  28.786  1.00 80.54           C  
ATOM    965  C   GLN A 121     -13.825  26.295  29.053  1.00 80.54           C  
ATOM    966  O   GLN A 121     -14.134  27.439  29.391  1.00 80.54           O  
ATOM    967  CB  GLN A 121     -15.168  24.434  30.054  1.00 80.54           C  
ATOM    968  CG  GLN A 121     -16.517  23.726  30.058  1.00 80.54           C  
ATOM    969  CD  GLN A 121     -16.843  23.094  31.398  1.00 80.54           C  
ATOM    970  NE2 GLN A 121     -18.040  22.529  31.511  1.00 80.54           N  
ATOM    971  OE1 GLN A 121     -16.026  23.113  32.324  1.00 80.54           O  
ATOM    972  N   ASN A 122     -12.601  25.854  28.917  1.00 80.27           N  
ATOM    973  CA  ASN A 122     -11.478  26.765  29.111  1.00 80.27           C  
ATOM    974  C   ASN A 122     -11.483  27.890  28.080  1.00 80.27           C  
ATOM    975  O   ASN A 122     -11.196  29.042  28.410  1.00 80.27           O  
ATOM    976  CB  ASN A 122     -10.153  26.002  29.057  1.00 80.27           C  
ATOM    977  CG  ASN A 122      -9.937  25.120  30.272  1.00 80.27           C  
ATOM    978  ND2 ASN A 122      -9.012  24.174  30.161  1.00 80.27           N  
ATOM    979  OD1 ASN A 122     -10.596  25.288  31.301  1.00 80.27           O  
ATOM    980  N   LEU A 123     -11.828  27.537  26.890  1.00 77.08           N  
ATOM    981  CA  LEU A 123     -11.852  28.519  25.812  1.00 77.08           C  
ATOM    982  C   LEU A 123     -13.076  29.422  25.928  1.00 77.08           C  
ATOM    983  O   LEU A 123     -13.024  30.596  25.555  1.00 77.08           O  
ATOM    984  CB  LEU A 123     -11.845  27.821  24.450  1.00 77.08           C  
ATOM    985  CG  LEU A 123     -10.515  27.207  24.010  1.00 77.08           C  
ATOM    986  CD1 LEU A 123     -10.707  26.377  22.745  1.00 77.08           C  
ATOM    987  CD2 LEU A 123      -9.470  28.296  23.788  1.00 77.08           C  
ATOM    988  N   LEU A 124     -14.128  28.782  26.487  1.00 74.83           N  
ATOM    989  CA  LEU A 124     -15.346  29.538  26.755  1.00 74.83           C  
ATOM    990  C   LEU A 124     -15.114  30.573  27.851  1.00 74.83           C  
ATOM    991  O   LEU A 124     -15.602  31.702  27.758  1.00 74.83           O  
ATOM    992  CB  LEU A 124     -16.484  28.596  27.158  1.00 74.83           C  
ATOM    993  CG  LEU A 124     -17.111  27.770  26.035  1.00 74.83           C  
ATOM    994  CD1 LEU A 124     -18.006  26.680  26.614  1.00 74.83           C  
ATOM    995  CD2 LEU A 124     -17.899  28.668  25.086  1.00 74.83           C  
ATOM    996  N   SER A 125     -14.397  30.204  28.910  1.00 72.19           N  
ATOM    997  CA  SER A 125     -14.106  31.089  30.033  1.00 72.19           C  
ATOM    998  C   SER A 125     -13.162  32.213  29.622  1.00 72.19           C  
ATOM    999  O   SER A 125     -13.236  33.321  30.158  1.00 72.19           O  
ATOM   1000  CB  SER A 125     -13.498  30.299  31.194  1.00 72.19           C  
ATOM   1001  OG  SER A 125     -14.421  29.345  31.691  1.00 72.19           O  
ATOM   1002  N   GLY A 126     -12.160  31.965  28.702  1.00 67.58           N  
ATOM   1003  CA  GLY A 126     -11.226  32.965  28.210  1.00 67.58           C  
ATOM   1004  C   GLY A 126     -11.883  34.016  27.336  1.00 67.58           C  
ATOM   1005  O   GLY A 126     -11.389  35.141  27.231  1.00 67.58           O  
ATOM   1006  N   ARG A 127     -13.095  33.766  26.692  1.00 65.68           N  
ATOM   1007  CA  ARG A 127     -13.821  34.711  25.850  1.00 65.68           C  
ATOM   1008  C   ARG A 127     -14.753  35.583  26.684  1.00 65.68           C  
ATOM   1009  O   ARG A 127     -15.267  36.593  26.198  1.00 65.68           O  
ATOM   1010  CB  ARG A 127     -14.619  33.970  24.775  1.00 65.68           C  
ATOM   1011  CG  ARG A 127     -14.135  34.232  23.358  1.00 65.68           C  
ATOM   1012  CD  ARG A 127     -14.922  33.425  22.335  1.00 65.68           C  
ATOM   1013  NE  ARG A 127     -14.229  33.361  21.051  1.00 65.68           N  
ATOM   1014  CZ  ARG A 127     -14.622  32.627  20.013  1.00 65.68           C  
ATOM   1015  NH1 ARG A 127     -15.716  31.878  20.089  1.00 65.68           N1+
ATOM   1016  NH2 ARG A 127     -13.917  32.643  18.892  1.00 65.68           N  
ATOM   1017  N   VAL A 128     -14.907  35.268  28.029  1.00 52.06           N  
ATOM   1018  CA  VAL A 128     -15.775  36.091  28.865  1.00 52.06           C  
ATOM   1019  C   VAL A 128     -14.995  37.293  29.393  1.00 52.06           C  
ATOM   1020  O   VAL A 128     -13.960  37.132  30.045  1.00 52.06           O  
ATOM   1021  CB  VAL A 128     -16.365  35.281  30.041  1.00 52.06           C  
ATOM   1022  CG1 VAL A 128     -17.341  36.134  30.849  1.00 52.06           C  
ATOM   1023  CG2 VAL A 128     -17.055  34.019  29.525  1.00 52.06           C  
ATOM   1024  N   PRO A 129     -14.944  38.539  28.736  1.00 51.74           N  
ATOM   1025  CA  PRO A 129     -14.334  39.679  29.425  1.00 51.74           C  
ATOM   1026  C   PRO A 129     -15.015  39.998  30.754  1.00 51.74           C  
ATOM   1027  O   PRO A 129     -16.239  39.893  30.866  1.00 51.74           O  
ATOM   1028  CB  PRO A 129     -14.513  40.829  28.430  1.00 51.74           C  
ATOM   1029  CG  PRO A 129     -15.319  40.247  27.314  1.00 51.74           C  
ATOM   1030  CD  PRO A 129     -15.663  38.828  27.664  1.00 51.74           C  
ATOM   1031  N   GLY A 130     -14.474  39.486  31.891  1.00 47.03           N  
ATOM   1032  CA  GLY A 130     -14.595  39.929  33.271  1.00 47.03           C  
ATOM   1033  C   GLY A 130     -15.228  41.302  33.403  1.00 47.03           C  
ATOM   1034  O   GLY A 130     -15.516  41.754  34.513  1.00 47.03           O  
ATOM   1035  N   GLY A 131     -16.364  41.631  32.722  1.00 45.49           N  
ATOM   1036  CA  GLY A 131     -16.984  42.870  33.163  1.00 45.49           C  
ATOM   1037  C   GLY A 131     -18.342  43.114  32.533  1.00 45.49           C  
ATOM   1038  O   GLY A 131     -18.565  42.767  31.371  1.00 45.49           O  
ATOM   1039  N   THR A 132     -19.500  42.612  33.110  1.00 45.39           N  
ATOM   1040  CA  THR A 132     -20.815  43.087  33.525  1.00 45.39           C  
ATOM   1041  C   THR A 132     -21.832  42.916  32.400  1.00 45.39           C  
ATOM   1042  O   THR A 132     -23.019  43.191  32.582  1.00 45.39           O  
ATOM   1043  CB  THR A 132     -20.765  44.565  33.955  1.00 45.39           C  
ATOM   1044  CG2 THR A 132     -20.226  44.707  35.375  1.00 45.39           C  
ATOM   1045  OG1 THR A 132     -19.915  45.289  33.058  1.00 45.39           O  
ATOM   1046  N   GLY A 133     -21.856  41.744  31.571  1.00 48.67           N  
ATOM   1047  CA  GLY A 133     -23.143  41.540  30.926  1.00 48.67           C  
ATOM   1048  C   GLY A 133     -23.561  40.083  30.876  1.00 48.67           C  
ATOM   1049  O   GLY A 133     -22.805  39.231  30.402  1.00 48.67           O  
ATOM   1050  N   GLU A 134     -23.955  39.429  31.941  1.00 44.72           N  
ATOM   1051  CA  GLU A 134     -24.548  38.229  32.524  1.00 44.72           C  
ATOM   1052  C   GLU A 134     -25.588  37.618  31.589  1.00 44.72           C  
ATOM   1053  O   GLU A 134     -25.837  36.411  31.633  1.00 44.72           O  
ATOM   1054  CB  GLU A 134     -25.183  38.547  33.880  1.00 44.72           C  
ATOM   1055  CG  GLU A 134     -24.206  38.489  35.045  1.00 44.72           C  
ATOM   1056  CD  GLU A 134     -24.881  38.615  36.402  1.00 44.72           C  
ATOM   1057  OE1 GLU A 134     -24.209  38.402  37.436  1.00 44.72           O  
ATOM   1058  OE2 GLU A 134     -26.092  38.929  36.430  1.00 44.72           O1-
ATOM   1059  N   GLY A 135     -25.293  37.444  30.149  1.00 50.01           N  
ATOM   1060  CA  GLY A 135     -26.074  36.355  29.586  1.00 50.01           C  
ATOM   1061  C   GLY A 135     -26.049  36.324  28.069  1.00 50.01           C  
ATOM   1062  O   GLY A 135     -26.393  35.310  27.458  1.00 50.01           O  
ATOM   1063  N   GLN A 136     -25.353  37.266  27.335  1.00 50.47           N  
ATOM   1064  CA  GLN A 136     -25.484  37.149  25.887  1.00 50.47           C  
ATOM   1065  C   GLN A 136     -24.242  36.509  25.272  1.00 50.47           C  
ATOM   1066  O   GLN A 136     -24.339  35.777  24.285  1.00 50.47           O  
ATOM   1067  CB  GLN A 136     -25.734  38.520  25.257  1.00 50.47           C  
ATOM   1068  CG  GLN A 136     -27.209  38.870  25.112  1.00 50.47           C  
ATOM   1069  CD  GLN A 136     -27.430  40.287  24.616  1.00 50.47           C  
ATOM   1070  NE2 GLN A 136     -28.693  40.679  24.486  1.00 50.47           N  
ATOM   1071  OE1 GLN A 136     -26.474  41.023  24.353  1.00 50.47           O  
ATOM   1072  N   VAL A 137     -23.088  36.501  25.989  1.00 53.44           N  
ATOM   1073  CA  VAL A 137     -21.857  36.016  25.372  1.00 53.44           C  
ATOM   1074  C   VAL A 137     -21.789  34.494  25.483  1.00 53.44           C  
ATOM   1075  O   VAL A 137     -21.395  33.814  24.533  1.00 53.44           O  
ATOM   1076  CB  VAL A 137     -20.608  36.654  26.020  1.00 53.44           C  
ATOM   1077  CG1 VAL A 137     -19.331  36.083  25.407  1.00 53.44           C  
ATOM   1078  CG2 VAL A 137     -20.645  38.173  25.866  1.00 53.44           C  
ATOM   1079  N   PRO A 138     -22.310  33.823  26.564  1.00 62.77           N  
ATOM   1080  CA  PRO A 138     -22.282  32.359  26.617  1.00 62.77           C  
ATOM   1081  C   PRO A 138     -23.217  31.714  25.596  1.00 62.77           C  
ATOM   1082  O   PRO A 138     -22.907  30.648  25.057  1.00 62.77           O  
ATOM   1083  CB  PRO A 138     -22.736  32.049  28.045  1.00 62.77           C  
ATOM   1084  CG  PRO A 138     -22.688  33.364  28.755  1.00 62.77           C  
ATOM   1085  CD  PRO A 138     -22.634  34.458  27.728  1.00 62.77           C  
ATOM   1086  N   ASP A 139     -24.301  32.437  25.224  1.00 73.14           N  
ATOM   1087  CA  ASP A 139     -25.277  31.872  24.298  1.00 73.14           C  
ATOM   1088  C   ASP A 139     -24.737  31.863  22.869  1.00 73.14           C  
ATOM   1089  O   ASP A 139     -24.987  30.923  22.112  1.00 73.14           O  
ATOM   1090  CB  ASP A 139     -26.590  32.655  24.358  1.00 73.14           C  
ATOM   1091  CG  ASP A 139     -27.520  32.170  25.457  1.00 73.14           C  
ATOM   1092  OD1 ASP A 139     -27.224  31.136  26.094  1.00 73.14           O  
ATOM   1093  OD2 ASP A 139     -28.559  32.826  25.686  1.00 73.14           O1-
ATOM   1094  N   LEU A 140     -23.941  32.899  22.489  1.00 75.39           N  
ATOM   1095  CA  LEU A 140     -23.385  32.992  21.143  1.00 75.39           C  
ATOM   1096  C   LEU A 140     -22.333  31.912  20.914  1.00 75.39           C  
ATOM   1097  O   LEU A 140     -22.293  31.293  19.848  1.00 75.39           O  
ATOM   1098  CB  LEU A 140     -22.773  34.375  20.909  1.00 75.39           C  
ATOM   1099  CG  LEU A 140     -22.260  34.660  19.497  1.00 75.39           C  
ATOM   1100  CD1 LEU A 140     -23.412  34.630  18.498  1.00 75.39           C  
ATOM   1101  CD2 LEU A 140     -21.540  36.003  19.450  1.00 75.39           C  
ATOM   1102  N   VAL A 141     -21.448  31.707  21.884  1.00 72.00           N  
ATOM   1103  CA  VAL A 141     -20.385  30.712  21.783  1.00 72.00           C  
ATOM   1104  C   VAL A 141     -20.991  29.312  21.726  1.00 72.00           C  
ATOM   1105  O   VAL A 141     -20.517  28.454  20.978  1.00 72.00           O  
ATOM   1106  CB  VAL A 141     -19.396  30.817  22.966  1.00 72.00           C  
ATOM   1107  CG1 VAL A 141     -18.349  29.707  22.894  1.00 72.00           C  
ATOM   1108  CG2 VAL A 141     -18.724  32.189  22.979  1.00 72.00           C  
ATOM   1109  N   LYS A 142     -21.957  29.173  22.593  1.00 80.38           N  
ATOM   1110  CA  LYS A 142     -22.699  27.916  22.573  1.00 80.38           C  
ATOM   1111  C   LYS A 142     -23.271  27.637  21.186  1.00 80.38           C  
ATOM   1112  O   LYS A 142     -23.236  26.501  20.711  1.00 80.38           O  
ATOM   1113  CB  LYS A 142     -23.823  27.939  23.609  1.00 80.38           C  
ATOM   1114  CG  LYS A 142     -24.510  26.595  23.807  1.00 80.38           C  
ATOM   1115  CD  LYS A 142     -25.582  26.669  24.887  1.00 80.38           C  
ATOM   1116  CE  LYS A 142     -26.322  25.346  25.033  1.00 80.38           C  
ATOM   1117  NZ  LYS A 142     -27.375  25.415  26.090  1.00 80.38           N1+
ATOM   1118  N   LYS A 143     -23.797  28.646  20.554  1.00 82.48           N  
ATOM   1119  CA  LYS A 143     -24.348  28.523  19.207  1.00 82.48           C  
ATOM   1120  C   LYS A 143     -23.257  28.177  18.197  1.00 82.48           C  
ATOM   1121  O   LYS A 143     -23.484  27.389  17.276  1.00 82.48           O  
ATOM   1122  CB  LYS A 143     -25.052  29.816  18.795  1.00 82.48           C  
ATOM   1123  CG  LYS A 143     -26.433  29.992  19.409  1.00 82.48           C  
ATOM   1124  CD  LYS A 143     -27.133  31.231  18.866  1.00 82.48           C  
ATOM   1125  CE  LYS A 143     -28.487  31.445  19.529  1.00 82.48           C  
ATOM   1126  NZ  LYS A 143     -29.145  32.699  19.052  1.00 82.48           N1+
ATOM   1127  N   GLU A 144     -22.079  28.707  18.467  1.00 81.69           N  
ATOM   1128  CA  GLU A 144     -20.944  28.444  17.587  1.00 81.69           C  
ATOM   1129  C   GLU A 144     -20.475  26.997  17.708  1.00 81.69           C  
ATOM   1130  O   GLU A 144     -20.141  26.362  16.706  1.00 81.69           O  
ATOM   1131  CB  GLU A 144     -19.789  29.400  17.899  1.00 81.69           C  
ATOM   1132  CG  GLU A 144     -18.666  29.362  16.873  1.00 81.69           C  
ATOM   1133  CD  GLU A 144     -19.083  29.884  15.507  1.00 81.69           C  
ATOM   1134  OE1 GLU A 144     -18.395  29.581  14.506  1.00 81.69           O  
ATOM   1135  OE2 GLU A 144     -20.105  30.602  15.438  1.00 81.69           O1-
ATOM   1136  N   VAL A 145     -20.407  26.518  18.914  1.00 81.80           N  
ATOM   1137  CA  VAL A 145     -20.018  25.138  19.187  1.00 81.80           C  
ATOM   1138  C   VAL A 145     -21.023  24.182  18.549  1.00 81.80           C  
ATOM   1139  O   VAL A 145     -20.638  23.180  17.941  1.00 81.80           O  
ATOM   1140  CB  VAL A 145     -19.915  24.867  20.705  1.00 81.80           C  
ATOM   1141  CG1 VAL A 145     -19.689  23.380  20.974  1.00 81.80           C  
ATOM   1142  CG2 VAL A 145     -18.792  25.701  21.320  1.00 81.80           C  
ATOM   1143  N   GLN A 146     -22.251  24.511  18.684  1.00 84.74           N  
ATOM   1144  CA  GLN A 146     -23.302  23.686  18.098  1.00 84.74           C  
ATOM   1145  C   GLN A 146     -23.225  23.695  16.574  1.00 84.74           C  
ATOM   1146  O   GLN A 146     -23.484  22.678  15.928  1.00 84.74           O  
ATOM   1147  CB  GLN A 146     -24.680  24.165  18.557  1.00 84.74           C  
ATOM   1148  CG  GLN A 146     -25.025  23.769  19.986  1.00 84.74           C  
ATOM   1149  CD  GLN A 146     -26.370  24.307  20.436  1.00 84.74           C  
ATOM   1150  NE2 GLN A 146     -26.840  23.841  21.589  1.00 84.74           N  
ATOM   1151  OE1 GLN A 146     -26.983  25.134  19.754  1.00 84.74           O  
ATOM   1152  N   ARG A 147     -22.833  24.864  16.065  1.00 85.29           N  
ATOM   1153  CA  ARG A 147     -22.653  24.977  14.622  1.00 85.29           C  
ATOM   1154  C   ARG A 147     -21.513  24.086  14.141  1.00 85.29           C  
ATOM   1155  O   ARG A 147     -21.651  23.378  13.141  1.00 85.29           O  
ATOM   1156  CB  ARG A 147     -22.384  26.431  14.226  1.00 85.29           C  
ATOM   1157  CG  ARG A 147     -22.347  26.664  12.724  1.00 85.29           C  
ATOM   1158  CD  ARG A 147     -21.872  28.069  12.383  1.00 85.29           C  
ATOM   1159  NE  ARG A 147     -22.902  29.068  12.656  1.00 85.29           N  
ATOM   1160  CZ  ARG A 147     -22.672  30.273  13.170  1.00 85.29           C  
ATOM   1161  NH1 ARG A 147     -21.438  30.654  13.478  1.00 85.29           N1+
ATOM   1162  NH2 ARG A 147     -23.684  31.103  13.378  1.00 85.29           N  
ATOM   1163  N   ILE A 148     -20.439  24.158  14.887  1.00 83.47           N  
ATOM   1164  CA  ILE A 148     -19.255  23.379  14.540  1.00 83.47           C  
ATOM   1165  C   ILE A 148     -19.547  21.891  14.719  1.00 83.47           C  
ATOM   1166  O   ILE A 148     -19.150  21.070  13.889  1.00 83.47           O  
ATOM   1167  CB  ILE A 148     -18.036  23.792  15.395  1.00 83.47           C  
ATOM   1168  CG1 ILE A 148     -17.630  25.237  15.083  1.00 83.47           C  
ATOM   1169  CG2 ILE A 148     -16.865  22.832  15.164  1.00 83.47           C  
ATOM   1170  CD1 ILE A 148     -16.538  25.783  15.992  1.00 83.47           C  
ATOM   1171  N   LEU A 149     -20.227  21.601  15.797  1.00 84.76           N  
ATOM   1172  CA  LEU A 149     -20.615  20.220  16.066  1.00 84.76           C  
ATOM   1173  C   LEU A 149     -21.534  19.690  14.970  1.00 84.76           C  
ATOM   1174  O   LEU A 149     -21.418  18.532  14.564  1.00 84.76           O  
ATOM   1175  CB  LEU A 149     -21.310  20.114  17.426  1.00 84.76           C  
ATOM   1176  CG  LEU A 149     -21.713  18.708  17.874  1.00 84.76           C  
ATOM   1177  CD1 LEU A 149     -20.485  17.807  17.958  1.00 84.76           C  
ATOM   1178  CD2 LEU A 149     -22.436  18.761  19.215  1.00 84.76           C  
ATOM   1179  N   GLY A 150     -22.449  20.576  14.589  1.00 83.23           N  
ATOM   1180  CA  GLY A 150     -23.336  20.197  13.500  1.00 83.23           C  
ATOM   1181  C   GLY A 150     -22.603  19.934  12.199  1.00 83.23           C  
ATOM   1182  O   GLY A 150     -23.025  19.094  11.401  1.00 83.23           O  
ATOM   1183  N   HIS A 151     -21.424  20.638  12.130  1.00 82.95           N  
ATOM   1184  CA  HIS A 151     -20.604  20.452  10.938  1.00 82.95           C  
ATOM   1185  C   HIS A 151     -19.827  19.142  11.003  1.00 82.95           C  
ATOM   1186  O   HIS A 151     -19.591  18.503   9.975  1.00 82.95           O  
ATOM   1187  CB  HIS A 151     -19.639  21.626  10.763  1.00 82.95           C  
ATOM   1188  CG  HIS A 151     -19.005  21.686   9.410  1.00 82.95           C  
ATOM   1189  CD2 HIS A 151     -17.763  21.345   8.994  1.00 82.95           C  
ATOM   1190  ND1 HIS A 151     -19.673  22.146   8.295  1.00 82.95           N  
ATOM   1191  CE1 HIS A 151     -18.866  22.085   7.249  1.00 82.95           C  
ATOM   1192  NE2 HIS A 151     -17.701  21.602   7.646  1.00 82.95           N  
ATOM   1193  N   ILE A 152     -19.524  18.673  12.095  1.00 82.11           N  
ATOM   1194  CA  ILE A 152     -18.626  17.539  12.287  1.00 82.11           C  
ATOM   1195  C   ILE A 152     -19.418  16.236  12.215  1.00 82.11           C  
ATOM   1196  O   ILE A 152     -19.028  15.303  11.508  1.00 82.11           O  
ATOM   1197  CB  ILE A 152     -17.875  17.636  13.634  1.00 82.11           C  
ATOM   1198  CG1 ILE A 152     -16.970  18.873  13.653  1.00 82.11           C  
ATOM   1199  CG2 ILE A 152     -17.066  16.361  13.894  1.00 82.11           C  
ATOM   1200  CD1 ILE A 152     -16.327  19.149  15.005  1.00 82.11           C  
ATOM   1201  N   GLN A 153     -20.479  16.179  12.997  1.00 81.61           N  
ATOM   1202  CA  GLN A 153     -21.150  14.892  13.141  1.00 81.61           C  
ATOM   1203  C   GLN A 153     -22.655  15.073  13.321  1.00 81.61           C  
ATOM   1204  O   GLN A 153     -23.105  16.102  13.828  1.00 81.61           O  
ATOM   1205  CB  GLN A 153     -20.570  14.113  14.323  1.00 81.61           C  
ATOM   1206  CG  GLN A 153     -21.272  12.788  14.590  1.00 81.61           C  
ATOM   1207  CD  GLN A 153     -20.709  12.058  15.795  1.00 81.61           C  
ATOM   1208  NE2 GLN A 153     -21.172  10.832  16.015  1.00 81.61           N  
ATOM   1209  OE1 GLN A 153     -19.864  12.591  16.521  1.00 81.61           O  
ATOM   1210  N   ALA A 154     -23.470  14.095  12.745  1.00 77.11           N  
ATOM   1211  CA  ALA A 154     -24.902  13.938  12.982  1.00 77.11           C  
ATOM   1212  C   ALA A 154     -25.228  12.526  13.459  1.00 77.11           C  
ATOM   1213  O   ALA A 154     -24.575  11.561  13.054  1.00 77.11           O  
ATOM   1214  CB  ALA A 154     -25.691  14.264  11.716  1.00 77.11           C  
ATOM   1215  N   PRO A 155     -26.060  12.533  14.556  1.00 74.32           N  
ATOM   1216  CA  PRO A 155     -26.424  11.169  14.948  1.00 74.32           C  
ATOM   1217  C   PRO A 155     -26.987  10.352  13.788  1.00 74.32           C  
ATOM   1218  O   PRO A 155     -27.760  10.872  12.979  1.00 74.32           O  
ATOM   1219  CB  PRO A 155     -27.485  11.385  16.030  1.00 74.32           C  
ATOM   1220  CG  PRO A 155     -27.994  12.770  15.795  1.00 74.32           C  
ATOM   1221  CD  PRO A 155     -26.939  13.549  15.064  1.00 74.32           C  
ATOM   1222  N   PRO A 156     -26.435   9.063  13.643  1.00 74.92           N  
ATOM   1223  CA  PRO A 156     -26.965   8.227  12.564  1.00 74.92           C  
ATOM   1224  C   PRO A 156     -28.425   7.838  12.783  1.00 74.92           C  
ATOM   1225  O   PRO A 156     -28.833   7.567  13.916  1.00 74.92           O  
ATOM   1226  CB  PRO A 156     -26.060   6.993  12.596  1.00 74.92           C  
ATOM   1227  CG  PRO A 156     -25.538   6.939  13.996  1.00 74.92           C  
ATOM   1228  CD  PRO A 156     -25.477   8.338  14.537  1.00 74.92           C  
ATOM   1229  N   ARG A 157     -29.232   8.068  11.731  1.00 80.30           N  
ATOM   1230  CA  ARG A 157     -30.616   7.605  11.747  1.00 80.30           C  
ATOM   1231  C   ARG A 157     -30.714   6.156  11.284  1.00 80.30           C  
ATOM   1232  O   ARG A 157     -30.312   5.827  10.166  1.00 80.30           O  
ATOM   1233  CB  ARG A 157     -31.492   8.497  10.865  1.00 80.30           C  
ATOM   1234  CG  ARG A 157     -31.565   9.943  11.330  1.00 80.30           C  
ATOM   1235  CD  ARG A 157     -32.623  10.728  10.568  1.00 80.30           C  
ATOM   1236  NE  ARG A 157     -32.631  12.136  10.953  1.00 80.30           N  
ATOM   1237  CZ  ARG A 157     -33.180  13.115  10.239  1.00 80.30           C  
ATOM   1238  NH1 ARG A 157     -33.779  12.856   9.082  1.00 80.30           N1+
ATOM   1239  NH2 ARG A 157     -33.130  14.362  10.684  1.00 80.30           N  
ATOM   1240  N   PRO A 158     -31.181   5.315  12.149  1.00 83.28           N  
ATOM   1241  CA  PRO A 158     -31.227   3.882  11.850  1.00 83.28           C  
ATOM   1242  C   PRO A 158     -32.010   3.569  10.577  1.00 83.28           C  
ATOM   1243  O   PRO A 158     -31.608   2.701   9.798  1.00 83.28           O  
ATOM   1244  CB  PRO A 158     -31.922   3.288  13.078  1.00 83.28           C  
ATOM   1245  CG  PRO A 158     -31.682   4.280  14.170  1.00 83.28           C  
ATOM   1246  CD  PRO A 158     -31.545   5.643  13.553  1.00 83.28           C  
ATOM   1247  N   PHE A 159     -33.079   4.278  10.329  1.00 85.20           N  
ATOM   1248  CA  PHE A 159     -33.891   4.018   9.146  1.00 85.20           C  
ATOM   1249  C   PHE A 159     -33.103   4.308   7.874  1.00 85.20           C  
ATOM   1250  O   PHE A 159     -33.149   3.532   6.918  1.00 85.20           O  
ATOM   1251  CB  PHE A 159     -35.170   4.861   9.174  1.00 85.20           C  
ATOM   1252  CG  PHE A 159     -36.068   4.642   7.987  1.00 85.20           C  
ATOM   1253  CD1 PHE A 159     -36.082   5.547   6.932  1.00 85.20           C  
ATOM   1254  CD2 PHE A 159     -36.898   3.530   7.925  1.00 85.20           C  
ATOM   1255  CE1 PHE A 159     -36.912   5.346   5.831  1.00 85.20           C  
ATOM   1256  CE2 PHE A 159     -37.730   3.324   6.828  1.00 85.20           C  
ATOM   1257  CZ  PHE A 159     -37.736   4.233   5.783  1.00 85.20           C  
ATOM   1258  N   LEU A 160     -32.400   5.364   7.871  1.00 85.37           N  
ATOM   1259  CA  LEU A 160     -31.611   5.758   6.709  1.00 85.37           C  
ATOM   1260  C   LEU A 160     -30.477   4.770   6.461  1.00 85.37           C  
ATOM   1261  O   LEU A 160     -30.175   4.441   5.312  1.00 85.37           O  
ATOM   1262  CB  LEU A 160     -31.043   7.167   6.900  1.00 85.37           C  
ATOM   1263  CG  LEU A 160     -32.019   8.326   6.690  1.00 85.37           C  
ATOM   1264  CD1 LEU A 160     -31.306   9.661   6.881  1.00 85.37           C  
ATOM   1265  CD2 LEU A 160     -32.654   8.247   5.306  1.00 85.37           C  
ATOM   1266  N   VAL A 161     -29.846   4.356   7.490  1.00 85.38           N  
ATOM   1267  CA  VAL A 161     -28.751   3.396   7.393  1.00 85.38           C  
ATOM   1268  C   VAL A 161     -29.262   2.089   6.791  1.00 85.38           C  
ATOM   1269  O   VAL A 161     -28.613   1.504   5.920  1.00 85.38           O  
ATOM   1270  CB  VAL A 161     -28.105   3.131   8.771  1.00 85.38           C  
ATOM   1271  CG1 VAL A 161     -27.075   2.007   8.678  1.00 85.38           C  
ATOM   1272  CG2 VAL A 161     -27.460   4.407   9.311  1.00 85.38           C  
ATOM   1273  N   ARG A 162     -30.430   1.696   7.187  1.00 88.69           N  
ATOM   1274  CA  ARG A 162     -31.042   0.463   6.701  1.00 88.69           C  
ATOM   1275  C   ARG A 162     -31.401   0.577   5.223  1.00 88.69           C  
ATOM   1276  O   ARG A 162     -31.166  -0.353   4.448  1.00 88.69           O  
ATOM   1277  CB  ARG A 162     -32.289   0.123   7.519  1.00 88.69           C  
ATOM   1278  CG  ARG A 162     -31.996  -0.245   8.965  1.00 88.69           C  
ATOM   1279  CD  ARG A 162     -33.270  -0.566   9.734  1.00 88.69           C  
ATOM   1280  NE  ARG A 162     -32.993  -0.858  11.138  1.00 88.69           N  
ATOM   1281  CZ  ARG A 162     -33.901  -1.259  12.022  1.00 88.69           C  
ATOM   1282  NH1 ARG A 162     -35.170  -1.424  11.664  1.00 88.69           N1+
ATOM   1283  NH2 ARG A 162     -33.540  -1.497  13.275  1.00 88.69           N  
ATOM   1284  N   LEU A 163     -32.039   1.661   4.874  1.00 88.10           N  
ATOM   1285  CA  LEU A 163     -32.431   1.901   3.489  1.00 88.10           C  
ATOM   1286  C   LEU A 163     -31.209   1.953   2.579  1.00 88.10           C  
ATOM   1287  O   LEU A 163     -31.206   1.352   1.502  1.00 88.10           O  
ATOM   1288  CB  LEU A 163     -33.222   3.207   3.375  1.00 88.10           C  
ATOM   1289  CG  LEU A 163     -33.745   3.564   1.983  1.00 88.10           C  
ATOM   1290  CD1 LEU A 163     -34.769   2.532   1.521  1.00 88.10           C  
ATOM   1291  CD2 LEU A 163     -34.350   4.964   1.981  1.00 88.10           C  
ATOM   1292  N   PHE A 164     -30.200   2.659   3.076  1.00 88.59           N  
ATOM   1293  CA  PHE A 164     -28.982   2.811   2.290  1.00 88.59           C  
ATOM   1294  C   PHE A 164     -28.266   1.475   2.137  1.00 88.59           C  
ATOM   1295  O   PHE A 164     -27.737   1.167   1.067  1.00 88.59           O  
ATOM   1296  CB  PHE A 164     -28.046   3.836   2.939  1.00 88.59           C  
ATOM   1297  CG  PHE A 164     -26.848   4.184   2.097  1.00 88.59           C  
ATOM   1298  CD1 PHE A 164     -25.618   3.583   2.333  1.00 88.59           C  
ATOM   1299  CD2 PHE A 164     -26.953   5.112   1.070  1.00 88.59           C  
ATOM   1300  CE1 PHE A 164     -24.507   3.903   1.555  1.00 88.59           C  
ATOM   1301  CE2 PHE A 164     -25.848   5.437   0.288  1.00 88.59           C  
ATOM   1302  CZ  PHE A 164     -24.626   4.832   0.533  1.00 88.59           C  
ATOM   1303  N   SER A 165     -28.235   0.696   3.178  1.00 87.60           N  
ATOM   1304  CA  SER A 165     -27.645  -0.638   3.131  1.00 87.60           C  
ATOM   1305  C   SER A 165     -28.330  -1.509   2.083  1.00 87.60           C  
ATOM   1306  O   SER A 165     -27.667  -2.248   1.353  1.00 87.60           O  
ATOM   1307  CB  SER A 165     -27.732  -1.311   4.502  1.00 87.60           C  
ATOM   1308  OG  SER A 165     -26.938  -0.622   5.452  1.00 87.60           O  
ATOM   1309  N   TRP A 166     -29.608  -1.442   2.029  1.00 88.88           N  
ATOM   1310  CA  TRP A 166     -30.387  -2.177   1.038  1.00 88.88           C  
ATOM   1311  C   TRP A 166     -30.018  -1.742  -0.376  1.00 88.88           C  
ATOM   1312  O   TRP A 166     -29.726  -2.580  -1.234  1.00 88.88           O  
ATOM   1313  CB  TRP A 166     -31.886  -1.975   1.274  1.00 88.88           C  
ATOM   1314  CG  TRP A 166     -32.747  -2.405   0.124  1.00 88.88           C  
ATOM   1315  CD1 TRP A 166     -32.848  -3.662  -0.404  1.00 88.88           C  
ATOM   1316  CD2 TRP A 166     -33.625  -1.575  -0.642  1.00 88.88           C  
ATOM   1317  CE2 TRP A 166     -34.228  -2.396  -1.621  1.00 88.88           C  
ATOM   1318  CE3 TRP A 166     -33.962  -0.216  -0.597  1.00 88.88           C  
ATOM   1319  NE1 TRP A 166     -33.738  -3.663  -1.454  1.00 88.88           N  
ATOM   1320  CZ2 TRP A 166     -35.150  -1.901  -2.546  1.00 88.88           C  
ATOM   1321  CZ3 TRP A 166     -34.879   0.275  -1.519  1.00 88.88           C  
ATOM   1322  CH2 TRP A 166     -35.461  -0.568  -2.479  1.00 88.88           C  
ATOM   1323  N   ALA A 167     -30.041  -0.475  -0.616  1.00 88.04           N  
ATOM   1324  CA  ALA A 167     -29.712   0.077  -1.928  1.00 88.04           C  
ATOM   1325  C   ALA A 167     -28.278  -0.263  -2.323  1.00 88.04           C  
ATOM   1326  O   ALA A 167     -28.010  -0.608  -3.476  1.00 88.04           O  
ATOM   1327  CB  ALA A 167     -29.918   1.590  -1.936  1.00 88.04           C  
ATOM   1328  N   LEU A 168     -27.433  -0.115  -1.381  1.00 88.60           N  
ATOM   1329  CA  LEU A 168     -26.015  -0.357  -1.625  1.00 88.60           C  
ATOM   1330  C   LEU A 168     -25.769  -1.815  -1.998  1.00 88.60           C  
ATOM   1331  O   LEU A 168     -24.955  -2.105  -2.878  1.00 88.60           O  
ATOM   1332  CB  LEU A 168     -25.188   0.014  -0.392  1.00 88.60           C  
ATOM   1333  CG  LEU A 168     -23.669  -0.089  -0.539  1.00 88.60           C  
ATOM   1334  CD1 LEU A 168     -23.182   0.824  -1.660  1.00 88.60           C  
ATOM   1335  CD2 LEU A 168     -22.979   0.257   0.776  1.00 88.60           C  
ATOM   1336  N   LEU A 169     -26.411  -2.770  -1.353  1.00 88.75           N  
ATOM   1337  CA  LEU A 169     -26.289  -4.192  -1.654  1.00 88.75           C  
ATOM   1338  C   LEU A 169     -26.692  -4.479  -3.097  1.00 88.75           C  
ATOM   1339  O   LEU A 169     -26.021  -5.244  -3.793  1.00 88.75           O  
ATOM   1340  CB  LEU A 169     -27.151  -5.019  -0.697  1.00 88.75           C  
ATOM   1341  CG  LEU A 169     -26.846  -6.517  -0.631  1.00 88.75           C  
ATOM   1342  CD1 LEU A 169     -25.479  -6.752   0.002  1.00 88.75           C  
ATOM   1343  CD2 LEU A 169     -27.934  -7.251   0.145  1.00 88.75           C  
ATOM   1344  N   ARG A 170     -27.675  -3.814  -3.545  1.00 87.18           N  
ATOM   1345  CA  ARG A 170     -28.129  -3.983  -4.922  1.00 87.18           C  
ATOM   1346  C   ARG A 170     -27.114  -3.411  -5.907  1.00 87.18           C  
ATOM   1347  O   ARG A 170     -26.828  -4.024  -6.938  1.00 87.18           O  
ATOM   1348  CB  ARG A 170     -29.491  -3.316  -5.126  1.00 87.18           C  
ATOM   1349  CG  ARG A 170     -30.662  -4.136  -4.608  1.00 87.18           C  
ATOM   1350  CD  ARG A 170     -31.995  -3.585  -5.095  1.00 87.18           C  
ATOM   1351  NE  ARG A 170     -33.117  -4.386  -4.614  1.00 87.18           N  
ATOM   1352  CZ  ARG A 170     -34.381  -4.227  -4.997  1.00 87.18           C  
ATOM   1353  NH1 ARG A 170     -34.709  -3.289  -5.879  1.00 87.18           N1+
ATOM   1354  NH2 ARG A 170     -35.324  -5.011  -4.496  1.00 87.18           N  
ATOM   1355  N   PHE A 171     -26.661  -2.267  -5.488  1.00 84.27           N  
ATOM   1356  CA  PHE A 171     -25.668  -1.604  -6.324  1.00 84.27           C  
ATOM   1357  C   PHE A 171     -24.398  -2.442  -6.426  1.00 84.27           C  
ATOM   1358  O   PHE A 171     -23.863  -2.637  -7.519  1.00 84.27           O  
ATOM   1359  CB  PHE A 171     -25.337  -0.215  -5.770  1.00 84.27           C  
ATOM   1360  CG  PHE A 171     -24.171   0.449  -6.452  1.00 84.27           C  
ATOM   1361  CD1 PHE A 171     -22.924   0.494  -5.840  1.00 84.27           C  
ATOM   1362  CD2 PHE A 171     -24.322   1.028  -7.705  1.00 84.27           C  
ATOM   1363  CE1 PHE A 171     -21.843   1.108  -6.469  1.00 84.27           C  
ATOM   1364  CE2 PHE A 171     -23.247   1.644  -8.339  1.00 84.27           C  
ATOM   1365  CZ  PHE A 171     -22.009   1.683  -7.719  1.00 84.27           C  
ATOM   1366  N   LEU A 172     -23.917  -2.962  -5.305  1.00 87.34           N  
ATOM   1367  CA  LEU A 172     -22.689  -3.749  -5.268  1.00 87.34           C  
ATOM   1368  C   LEU A 172     -22.860  -5.059  -6.030  1.00 87.34           C  
ATOM   1369  O   LEU A 172     -21.929  -5.524  -6.691  1.00 87.34           O  
ATOM   1370  CB  LEU A 172     -22.280  -4.036  -3.821  1.00 87.34           C  
ATOM   1371  CG  LEU A 172     -21.836  -2.831  -2.990  1.00 87.34           C  
ATOM   1372  CD1 LEU A 172     -21.521  -3.260  -1.561  1.00 87.34           C  
ATOM   1373  CD2 LEU A 172     -20.627  -2.156  -3.630  1.00 87.34           C  
ATOM   1374  N   ASN A 173     -23.998  -5.655  -5.907  1.00 86.54           N  
ATOM   1375  CA  ASN A 173     -24.291  -6.892  -6.622  1.00 86.54           C  
ATOM   1376  C   ASN A 173     -24.253  -6.688  -8.134  1.00 86.54           C  
ATOM   1377  O   ASN A 173     -23.906  -7.605  -8.880  1.00 86.54           O  
ATOM   1378  CB  ASN A 173     -25.651  -7.450  -6.196  1.00 86.54           C  
ATOM   1379  CG  ASN A 173     -25.875  -8.871  -6.674  1.00 86.54           C  
ATOM   1380  ND2 ASN A 173     -27.098  -9.167  -7.098  1.00 86.54           N  
ATOM   1381  OD1 ASN A 173     -24.958  -9.695  -6.661  1.00 86.54           O  
ATOM   1382  N   CYS A 174     -24.475  -5.512  -8.552  1.00 82.82           N  
ATOM   1383  CA  CYS A 174     -24.436  -5.193  -9.975  1.00 82.82           C  
ATOM   1384  C   CYS A 174     -23.006  -4.949 -10.441  1.00 82.82           C  
ATOM   1385  O   CYS A 174     -22.634  -5.342 -11.548  1.00 82.82           O  
ATOM   1386  CB  CYS A 174     -25.295  -3.964 -10.272  1.00 82.82           C  
ATOM   1387  SG  CYS A 174     -27.067  -4.245 -10.057  1.00 82.82           S  
ATOM   1388  N   LEU A 175     -22.245  -4.388  -9.553  1.00 81.16           N  
ATOM   1389  CA  LEU A 175     -20.915  -3.927  -9.934  1.00 81.16           C  
ATOM   1390  C   LEU A 175     -19.882  -5.033  -9.746  1.00 81.16           C  
ATOM   1391  O   LEU A 175     -18.974  -5.185 -10.566  1.00 81.16           O  
ATOM   1392  CB  LEU A 175     -20.518  -2.698  -9.112  1.00 81.16           C  
ATOM   1393  CG  LEU A 175     -21.266  -1.401  -9.428  1.00 81.16           C  
ATOM   1394  CD1 LEU A 175     -20.865  -0.306  -8.445  1.00 81.16           C  
ATOM   1395  CD2 LEU A 175     -20.995  -0.964 -10.863  1.00 81.16           C  
ATOM   1396  N   PHE A 176     -20.017  -5.769  -8.639  1.00 86.23           N  
ATOM   1397  CA  PHE A 176     -18.972  -6.699  -8.228  1.00 86.23           C  
ATOM   1398  C   PHE A 176     -19.421  -8.141  -8.427  1.00 86.23           C  
ATOM   1399  O   PHE A 176     -20.591  -8.467  -8.215  1.00 86.23           O  
ATOM   1400  CB  PHE A 176     -18.589  -6.466  -6.763  1.00 86.23           C  
ATOM   1401  CG  PHE A 176     -17.871  -5.165  -6.523  1.00 86.23           C  
ATOM   1402  CD1 PHE A 176     -16.532  -5.020  -6.864  1.00 86.23           C  
ATOM   1403  CD2 PHE A 176     -18.537  -4.086  -5.955  1.00 86.23           C  
ATOM   1404  CE1 PHE A 176     -15.866  -3.817  -6.643  1.00 86.23           C  
ATOM   1405  CE2 PHE A 176     -17.878  -2.881  -5.731  1.00 86.23           C  
ATOM   1406  CZ  PHE A 176     -16.542  -2.748  -6.075  1.00 86.23           C  
ATOM   1407  N   LEU A 177     -18.490  -8.893  -8.966  1.00 84.97           N  
ATOM   1408  CA  LEU A 177     -18.690 -10.338  -8.982  1.00 84.97           C  
ATOM   1409  C   LEU A 177     -18.621 -10.912  -7.571  1.00 84.97           C  
ATOM   1410  O   LEU A 177     -19.478 -11.706  -7.177  1.00 84.97           O  
ATOM   1411  CB  LEU A 177     -17.644 -11.014  -9.873  1.00 84.97           C  
ATOM   1412  CG  LEU A 177     -17.735 -12.536  -9.989  1.00 84.97           C  
ATOM   1413  CD1 LEU A 177     -18.995 -12.936 -10.749  1.00 84.97           C  
ATOM   1414  CD2 LEU A 177     -16.492 -13.095 -10.672  1.00 84.97           C  
ATOM   1415  N   ASN A 178     -17.647 -10.502  -6.855  1.00 87.85           N  
ATOM   1416  CA  ASN A 178     -17.423 -10.954  -5.486  1.00 87.85           C  
ATOM   1417  C   ASN A 178     -16.769  -9.868  -4.637  1.00 87.85           C  
ATOM   1418  O   ASN A 178     -15.863  -9.173  -5.101  1.00 87.85           O  
ATOM   1419  CB  ASN A 178     -16.569 -12.224  -5.474  1.00 87.85           C  
ATOM   1420  CG  ASN A 178     -17.301 -13.426  -6.039  1.00 87.85           C  
ATOM   1421  ND2 ASN A 178     -16.549 -14.390  -6.556  1.00 87.85           N  
ATOM   1422  OD1 ASN A 178     -18.533 -13.486  -6.012  1.00 87.85           O  
ATOM   1423  N   VAL A 179     -17.359  -9.699  -3.392  1.00 89.77           N  
ATOM   1424  CA  VAL A 179     -16.728  -8.894  -2.351  1.00 89.77           C  
ATOM   1425  C   VAL A 179     -16.347  -9.784  -1.170  1.00 89.77           C  
ATOM   1426  O   VAL A 179     -17.206 -10.173  -0.376  1.00 89.77           O  
ATOM   1427  CB  VAL A 179     -17.653  -7.750  -1.880  1.00 89.77           C  
ATOM   1428  CG1 VAL A 179     -16.949  -6.880  -0.841  1.00 89.77           C  
ATOM   1429  CG2 VAL A 179     -18.105  -6.906  -3.071  1.00 89.77           C  
ATOM   1430  N   GLN A 180     -15.044 -10.001  -1.144  1.00 90.31           N  
ATOM   1431  CA  GLN A 180     -14.585 -11.046  -0.234  1.00 90.31           C  
ATOM   1432  C   GLN A 180     -14.005 -10.447   1.043  1.00 90.31           C  
ATOM   1433  O   GLN A 180     -13.262  -9.464   0.993  1.00 90.31           O  
ATOM   1434  CB  GLN A 180     -13.545 -11.934  -0.918  1.00 90.31           C  
ATOM   1435  CG  GLN A 180     -14.087 -12.712  -2.109  1.00 90.31           C  
ATOM   1436  CD  GLN A 180     -13.012 -13.498  -2.835  1.00 90.31           C  
ATOM   1437  NE2 GLN A 180     -13.427 -14.352  -3.765  1.00 90.31           N  
ATOM   1438  OE1 GLN A 180     -11.817 -13.340  -2.563  1.00 90.31           O  
ATOM   1439  N   LEU A 181     -14.429 -11.007   2.087  1.00 88.90           N  
ATOM   1440  CA  LEU A 181     -13.904 -10.712   3.416  1.00 88.90           C  
ATOM   1441  C   LEU A 181     -13.428 -11.986   4.106  1.00 88.90           C  
ATOM   1442  O   LEU A 181     -14.157 -12.979   4.158  1.00 88.90           O  
ATOM   1443  CB  LEU A 181     -14.970 -10.022   4.272  1.00 88.90           C  
ATOM   1444  CG  LEU A 181     -14.515  -9.515   5.641  1.00 88.90           C  
ATOM   1445  CD1 LEU A 181     -13.521  -8.370   5.479  1.00 88.90           C  
ATOM   1446  CD2 LEU A 181     -15.714  -9.075   6.474  1.00 88.90           C  
ATOM   1447  N   HIS A 182     -12.211 -11.925   4.539  1.00 87.84           N  
ATOM   1448  CA  HIS A 182     -11.641 -13.080   5.222  1.00 87.84           C  
ATOM   1449  C   HIS A 182     -12.295 -13.293   6.584  1.00 87.84           C  
ATOM   1450  O   HIS A 182     -12.277 -12.398   7.432  1.00 87.84           O  
ATOM   1451  CB  HIS A 182     -10.129 -12.915   5.386  1.00 87.84           C  
ATOM   1452  CG  HIS A 182      -9.426 -14.175   5.778  1.00 87.84           C  
ATOM   1453  CD2 HIS A 182      -8.571 -14.967   5.090  1.00 87.84           C  
ATOM   1454  ND1 HIS A 182      -9.577 -14.756   7.019  1.00 87.84           N  
ATOM   1455  CE1 HIS A 182      -8.841 -15.853   7.077  1.00 87.84           C  
ATOM   1456  NE2 HIS A 182      -8.220 -16.004   5.919  1.00 87.84           N  
ATOM   1457  N   LYS A 183     -12.855 -14.460   6.902  1.00 85.87           N  
ATOM   1458  CA  LYS A 183     -13.609 -14.770   8.113  1.00 85.87           C  
ATOM   1459  C   LYS A 183     -12.700 -14.786   9.339  1.00 85.87           C  
ATOM   1460  O   LYS A 183     -13.088 -14.321  10.412  1.00 85.87           O  
ATOM   1461  CB  LYS A 183     -14.321 -16.117   7.972  1.00 85.87           C  
ATOM   1462  CG  LYS A 183     -15.486 -16.101   6.992  1.00 85.87           C  
ATOM   1463  CD  LYS A 183     -16.210 -17.441   6.964  1.00 85.87           C  
ATOM   1464  CE  LYS A 183     -17.358 -17.436   5.964  1.00 85.87           C  
ATOM   1465  NZ  LYS A 183     -18.056 -18.755   5.915  1.00 85.87           N1+
ATOM   1466  N   GLY A 184     -11.524 -15.332   9.161  1.00 84.73           N  
ATOM   1467  CA  GLY A 184     -10.566 -15.380  10.254  1.00 84.73           C  
ATOM   1468  C   GLY A 184     -10.122 -14.006  10.719  1.00 84.73           C  
ATOM   1469  O   GLY A 184     -10.051 -13.745  11.922  1.00 84.73           O  
ATOM   1470  N   GLN A 185      -9.899 -13.127   9.849  1.00 88.55           N  
ATOM   1471  CA  GLN A 185      -9.484 -11.761  10.153  1.00 88.55           C  
ATOM   1472  C   GLN A 185     -10.601 -10.989  10.849  1.00 88.55           C  
ATOM   1473  O   GLN A 185     -10.343 -10.204  11.764  1.00 88.55           O  
ATOM   1474  CB  GLN A 185      -9.059 -11.032   8.877  1.00 88.55           C  
ATOM   1475  CG  GLN A 185      -7.804 -11.605   8.231  1.00 88.55           C  
ATOM   1476  CD  GLN A 185      -7.423 -10.886   6.950  1.00 88.55           C  
ATOM   1477  NE2 GLN A 185      -6.180 -11.066   6.517  1.00 88.55           N  
ATOM   1478  OE1 GLN A 185      -8.240 -10.175   6.355  1.00 88.55           O  
ATOM   1479  N   MET A 186     -11.729 -11.300  10.429  1.00 87.91           N  
ATOM   1480  CA  MET A 186     -12.885 -10.630  11.018  1.00 87.91           C  
ATOM   1481  C   MET A 186     -13.112 -11.096  12.452  1.00 87.91           C  
ATOM   1482  O   MET A 186     -13.452 -10.294  13.323  1.00 87.91           O  
ATOM   1483  CB  MET A 186     -14.139 -10.886  10.180  1.00 87.91           C  
ATOM   1484  CG  MET A 186     -15.359 -10.110  10.651  1.00 87.91           C  
ATOM   1485  SD  MET A 186     -15.089  -8.295  10.629  1.00 87.91           S  
ATOM   1486  CE  MET A 186     -16.462  -7.755  11.686  1.00 87.91           C  
ATOM   1487  N   LYS A 187     -12.957 -12.360  12.722  1.00 88.05           N  
ATOM   1488  CA  LYS A 187     -13.088 -12.893  14.076  1.00 88.05           C  
ATOM   1489  C   LYS A 187     -12.053 -12.274  15.012  1.00 88.05           C  
ATOM   1490  O   LYS A 187     -12.345 -12.009  16.180  1.00 88.05           O  
ATOM   1491  CB  LYS A 187     -12.945 -14.415  14.070  1.00 88.05           C  
ATOM   1492  CG  LYS A 187     -14.175 -15.151  13.559  1.00 88.05           C  
ATOM   1493  CD  LYS A 187     -14.017 -16.660  13.686  1.00 88.05           C  
ATOM   1494  CE  LYS A 187     -15.233 -17.398  13.144  1.00 88.05           C  
ATOM   1495  NZ  LYS A 187     -15.046 -18.880  13.184  1.00 88.05           N1+
ATOM   1496  N   MET A 188     -10.936 -12.101  14.392  1.00 89.03           N  
ATOM   1497  CA  MET A 188      -9.853 -11.469  15.138  1.00 89.03           C  
ATOM   1498  C   MET A 188     -10.232 -10.052  15.555  1.00 89.03           C  
ATOM   1499  O   MET A 188     -10.021  -9.660  16.704  1.00 89.03           O  
ATOM   1500  CB  MET A 188      -8.569 -11.444  14.307  1.00 89.03           C  
ATOM   1501  CG  MET A 188      -7.368 -10.883  15.050  1.00 89.03           C  
ATOM   1502  SD  MET A 188      -5.929 -10.597  13.947  1.00 89.03           S  
ATOM   1503  CE  MET A 188      -5.759 -12.246  13.209  1.00 89.03           C  
ATOM   1504  N   VAL A 189     -10.794  -9.334  14.706  1.00 90.24           N  
ATOM   1505  CA  VAL A 189     -11.193  -7.952  14.954  1.00 90.24           C  
ATOM   1506  C   VAL A 189     -12.374  -7.921  15.921  1.00 90.24           C  
ATOM   1507  O   VAL A 189     -12.440  -7.062  16.803  1.00 90.24           O  
ATOM   1508  CB  VAL A 189     -11.558  -7.222  13.642  1.00 90.24           C  
ATOM   1509  CG1 VAL A 189     -12.140  -5.841  13.937  1.00 90.24           C  
ATOM   1510  CG2 VAL A 189     -10.333  -7.108  12.737  1.00 90.24           C  
ATOM   1511  N   GLN A 190     -13.276  -8.845  15.751  1.00 88.82           N  
ATOM   1512  CA  GLN A 190     -14.418  -8.937  16.654  1.00 88.82           C  
ATOM   1513  C   GLN A 190     -13.969  -9.244  18.080  1.00 88.82           C  
ATOM   1514  O   GLN A 190     -14.505  -8.684  19.039  1.00 88.82           O  
ATOM   1515  CB  GLN A 190     -15.399 -10.007  16.172  1.00 88.82           C  
ATOM   1516  CG  GLN A 190     -16.265  -9.564  15.000  1.00 88.82           C  
ATOM   1517  CD  GLN A 190     -17.176 -10.666  14.494  1.00 88.82           C  
ATOM   1518  NE2 GLN A 190     -17.908 -10.384  13.421  1.00 88.82           N  
ATOM   1519  OE1 GLN A 190     -17.221 -11.762  15.061  1.00 88.82           O  
ATOM   1520  N   LYS A 191     -13.014 -10.107  18.206  1.00 87.69           N  
ATOM   1521  CA  LYS A 191     -12.438 -10.412  19.513  1.00 87.69           C  
ATOM   1522  C   LYS A 191     -11.780  -9.179  20.125  1.00 87.69           C  
ATOM   1523  O   LYS A 191     -11.891  -8.943  21.330  1.00 87.69           O  
ATOM   1524  CB  LYS A 191     -11.421 -11.548  19.399  1.00 87.69           C  
ATOM   1525  CG  LYS A 191     -10.943 -12.087  20.740  1.00 87.69           C  
ATOM   1526  CD  LYS A 191     -10.032 -13.295  20.564  1.00 87.69           C  
ATOM   1527  CE  LYS A 191      -9.525 -13.814  21.903  1.00 87.69           C  
ATOM   1528  NZ  LYS A 191      -8.666 -15.025  21.738  1.00 87.69           N1+
ATOM   1529  N   ALA A 192     -11.163  -8.476  19.230  1.00 88.04           N  
ATOM   1530  CA  ALA A 192     -10.520  -7.247  19.686  1.00 88.04           C  
ATOM   1531  C   ALA A 192     -11.557  -6.218  20.131  1.00 88.04           C  
ATOM   1532  O   ALA A 192     -11.331  -5.474  21.088  1.00 88.04           O  
ATOM   1533  CB  ALA A 192      -9.639  -6.666  18.583  1.00 88.04           C  
ATOM   1534  N   ALA A 193     -12.608  -6.236  19.445  1.00 87.42           N  
ATOM   1535  CA  ALA A 193     -13.691  -5.309  19.767  1.00 87.42           C  
ATOM   1536  C   ALA A 193     -14.338  -5.665  21.102  1.00 87.42           C  
ATOM   1537  O   ALA A 193     -14.783  -4.781  21.838  1.00 87.42           O  
ATOM   1538  CB  ALA A 193     -14.737  -5.306  18.655  1.00 87.42           C  
ATOM   1539  N   GLN A 194     -14.359  -6.894  21.526  1.00 86.48           N  
ATOM   1540  CA  GLN A 194     -14.958  -7.379  22.765  1.00 86.48           C  
ATOM   1541  C   GLN A 194     -14.048  -7.107  23.959  1.00 86.48           C  
ATOM   1542  O   GLN A 194     -14.497  -7.133  25.107  1.00 86.48           O  
ATOM   1543  CB  GLN A 194     -15.260  -8.875  22.665  1.00 86.48           C  
ATOM   1544  CG  GLN A 194     -16.379  -9.213  21.689  1.00 86.48           C  
ATOM   1545  CD  GLN A 194     -16.510 -10.703  21.439  1.00 86.48           C  
ATOM   1546  NE2 GLN A 194     -17.355 -11.072  20.482  1.00 86.48           N  
ATOM   1547  OE1 GLN A 194     -15.858 -11.517  22.101  1.00 86.48           O  
ATOM   1548  N   ALA A 195     -12.803  -6.799  23.745  1.00 84.14           N  
ATOM   1549  CA  ALA A 195     -11.812  -6.550  24.789  1.00 84.14           C  
ATOM   1550  C   ALA A 195     -12.085  -5.228  25.500  1.00 84.14           C  
ATOM   1551  O   ALA A 195     -11.553  -4.977  26.584  1.00 84.14           O  
ATOM   1552  CB  ALA A 195     -10.404  -6.553  24.198  1.00 84.14           C  
ATOM   1553  N   GLY A 196     -13.101  -4.445  25.088  1.00 84.08           N  
ATOM   1554  CA  GLY A 196     -13.532  -3.221  25.744  1.00 84.08           C  
ATOM   1555  C   GLY A 196     -12.723  -2.006  25.330  1.00 84.08           C  
ATOM   1556  O   GLY A 196     -12.950  -0.903  25.831  1.00 84.08           O  
ATOM   1557  N   LEU A 197     -11.627  -2.126  24.481  1.00 91.30           N  
ATOM   1558  CA  LEU A 197     -10.847  -0.991  24.000  1.00 91.30           C  
ATOM   1559  C   LEU A 197     -11.423  -0.449  22.696  1.00 91.30           C  
ATOM   1560  O   LEU A 197     -12.015  -1.197  21.916  1.00 91.30           O  
ATOM   1561  CB  LEU A 197      -9.384  -1.392  23.798  1.00 91.30           C  
ATOM   1562  CG  LEU A 197      -8.630  -1.857  25.045  1.00 91.30           C  
ATOM   1563  CD1 LEU A 197      -7.290  -2.473  24.656  1.00 91.30           C  
ATOM   1564  CD2 LEU A 197      -8.428  -0.695  26.012  1.00 91.30           C  
ATOM   1565  N   PRO A 198     -11.291   0.922  22.547  1.00 93.90           N  
ATOM   1566  CA  PRO A 198     -11.799   1.497  21.299  1.00 93.90           C  
ATOM   1567  C   PRO A 198     -11.024   1.021  20.072  1.00 93.90           C  
ATOM   1568  O   PRO A 198      -9.802   0.867  20.131  1.00 93.90           O  
ATOM   1569  CB  PRO A 198     -11.620   3.003  21.507  1.00 93.90           C  
ATOM   1570  CG  PRO A 198     -10.509   3.123  22.499  1.00 93.90           C  
ATOM   1571  CD  PRO A 198     -10.537   1.918  23.395  1.00 93.90           C  
ATOM   1572  N   LEU A 199     -11.815   0.759  18.996  1.00 94.56           N  
ATOM   1573  CA  LEU A 199     -11.234   0.241  17.762  1.00 94.56           C  
ATOM   1574  C   LEU A 199     -11.082   1.348  16.725  1.00 94.56           C  
ATOM   1575  O   LEU A 199     -12.047   2.050  16.415  1.00 94.56           O  
ATOM   1576  CB  LEU A 199     -12.098  -0.890  17.196  1.00 94.56           C  
ATOM   1577  CG  LEU A 199     -11.479  -1.714  16.066  1.00 94.56           C  
ATOM   1578  CD1 LEU A 199     -10.326  -2.559  16.597  1.00 94.56           C  
ATOM   1579  CD2 LEU A 199     -12.535  -2.596  15.408  1.00 94.56           C  
ATOM   1580  N   VAL A 200      -9.819   1.525  16.252  1.00 96.79           N  
ATOM   1581  CA  VAL A 200      -9.550   2.502  15.202  1.00 96.79           C  
ATOM   1582  C   VAL A 200      -8.999   1.793  13.967  1.00 96.79           C  
ATOM   1583  O   VAL A 200      -7.911   1.214  14.009  1.00 96.79           O  
ATOM   1584  CB  VAL A 200      -8.562   3.589  15.678  1.00 96.79           C  
ATOM   1585  CG1 VAL A 200      -8.314   4.615  14.573  1.00 96.79           C  
ATOM   1586  CG2 VAL A 200      -9.088   4.274  16.938  1.00 96.79           C  
ATOM   1587  N   LEU A 201      -9.768   1.869  12.876  1.00 96.59           N  
ATOM   1588  CA  LEU A 201      -9.351   1.239  11.627  1.00 96.59           C  
ATOM   1589  C   LEU A 201      -8.655   2.246  10.718  1.00 96.59           C  
ATOM   1590  O   LEU A 201      -9.189   3.326  10.456  1.00 96.59           O  
ATOM   1591  CB  LEU A 201     -10.556   0.629  10.906  1.00 96.59           C  
ATOM   1592  CG  LEU A 201     -11.242  -0.545  11.605  1.00 96.59           C  
ATOM   1593  CD1 LEU A 201     -12.382  -0.045  12.486  1.00 96.59           C  
ATOM   1594  CD2 LEU A 201     -11.753  -1.553  10.582  1.00 96.59           C  
ATOM   1595  N   LEU A 202      -7.467   1.910  10.323  1.00 96.99           N  
ATOM   1596  CA  LEU A 202      -6.681   2.735   9.412  1.00 96.99           C  
ATOM   1597  C   LEU A 202      -6.500   2.039   8.067  1.00 96.99           C  
ATOM   1598  O   LEU A 202      -5.887   0.972   7.993  1.00 96.99           O  
ATOM   1599  CB  LEU A 202      -5.313   3.053  10.022  1.00 96.99           C  
ATOM   1600  CG  LEU A 202      -5.323   3.674  11.420  1.00 96.99           C  
ATOM   1601  CD1 LEU A 202      -3.908   3.723  11.988  1.00 96.99           C  
ATOM   1602  CD2 LEU A 202      -5.937   5.070  11.381  1.00 96.99           C  
ATOM   1603  N   SER A 203      -7.080   2.658   7.075  1.00 94.57           N  
ATOM   1604  CA  SER A 203      -7.152   1.921   5.818  1.00 94.57           C  
ATOM   1605  C   SER A 203      -6.466   2.684   4.689  1.00 94.57           C  
ATOM   1606  O   SER A 203      -6.273   3.898   4.782  1.00 94.57           O  
ATOM   1607  CB  SER A 203      -8.607   1.640   5.443  1.00 94.57           C  
ATOM   1608  OG  SER A 203      -8.683   0.913   4.228  1.00 94.57           O  
ATOM   1609  N   THR A 204      -6.122   1.876   3.633  1.00 91.78           N  
ATOM   1610  CA  THR A 204      -5.698   2.445   2.358  1.00 91.78           C  
ATOM   1611  C   THR A 204      -6.894   2.998   1.588  1.00 91.78           C  
ATOM   1612  O   THR A 204      -8.044   2.701   1.920  1.00 91.78           O  
ATOM   1613  CB  THR A 204      -4.968   1.399   1.495  1.00 91.78           C  
ATOM   1614  CG2 THR A 204      -3.701   0.904   2.185  1.00 91.78           C  
ATOM   1615  OG1 THR A 204      -5.840   0.286   1.264  1.00 91.78           O  
ATOM   1616  N   HIS A 205      -6.678   3.817   0.606  1.00 89.28           N  
ATOM   1617  CA  HIS A 205      -7.759   4.450  -0.142  1.00 89.28           C  
ATOM   1618  C   HIS A 205      -7.518   4.354  -1.645  1.00 89.28           C  
ATOM   1619  O   HIS A 205      -6.838   5.204  -2.225  1.00 89.28           O  
ATOM   1620  CB  HIS A 205      -7.912   5.914   0.273  1.00 89.28           C  
ATOM   1621  CG  HIS A 205      -9.238   6.504  -0.088  1.00 89.28           C  
ATOM   1622  CD2 HIS A 205     -10.389   5.921  -0.497  1.00 89.28           C  
ATOM   1623  ND1 HIS A 205      -9.485   7.860  -0.049  1.00 89.28           N  
ATOM   1624  CE1 HIS A 205     -10.734   8.085  -0.418  1.00 89.28           C  
ATOM   1625  NE2 HIS A 205     -11.305   6.925  -0.696  1.00 89.28           N  
ATOM   1626  N   LYS A 206      -8.155   3.318  -2.250  1.00 84.73           N  
ATOM   1627  CA  LYS A 206      -7.943   3.116  -3.680  1.00 84.73           C  
ATOM   1628  C   LYS A 206      -9.010   3.834  -4.501  1.00 84.73           C  
ATOM   1629  O   LYS A 206      -8.718   4.381  -5.566  1.00 84.73           O  
ATOM   1630  CB  LYS A 206      -7.938   1.624  -4.017  1.00 84.73           C  
ATOM   1631  CG  LYS A 206      -6.858   0.831  -3.296  1.00 84.73           C  
ATOM   1632  CD  LYS A 206      -5.464   1.239  -3.755  1.00 84.73           C  
ATOM   1633  CE  LYS A 206      -4.384   0.406  -3.078  1.00 84.73           C  
ATOM   1634  NZ  LYS A 206      -3.019   0.770  -3.561  1.00 84.73           N1+
ATOM   1635  N   THR A 207     -10.200   3.781  -3.958  1.00 83.37           N  
ATOM   1636  CA  THR A 207     -11.333   4.453  -4.585  1.00 83.37           C  
ATOM   1637  C   THR A 207     -12.203   5.138  -3.535  1.00 83.37           C  
ATOM   1638  O   THR A 207     -12.117   4.822  -2.347  1.00 83.37           O  
ATOM   1639  CB  THR A 207     -12.188   3.465  -5.399  1.00 83.37           C  
ATOM   1640  CG2 THR A 207     -11.329   2.672  -6.379  1.00 83.37           C  
ATOM   1641  OG1 THR A 207     -12.837   2.553  -4.504  1.00 83.37           O  
ATOM   1642  N   LEU A 208     -13.025   6.084  -3.997  1.00 82.65           N  
ATOM   1643  CA  LEU A 208     -13.950   6.754  -3.090  1.00 82.65           C  
ATOM   1644  C   LEU A 208     -15.007   5.783  -2.576  1.00 82.65           C  
ATOM   1645  O   LEU A 208     -15.600   6.006  -1.518  1.00 82.65           O  
ATOM   1646  CB  LEU A 208     -14.624   7.937  -3.790  1.00 82.65           C  
ATOM   1647  CG  LEU A 208     -13.734   9.145  -4.090  1.00 82.65           C  
ATOM   1648  CD1 LEU A 208     -14.493  10.168  -4.927  1.00 82.65           C  
ATOM   1649  CD2 LEU A 208     -13.230   9.773  -2.795  1.00 82.65           C  
ATOM   1650  N   LEU A 209     -15.206   4.701  -3.333  1.00 84.28           N  
ATOM   1651  CA  LEU A 209     -16.158   3.656  -2.975  1.00 84.28           C  
ATOM   1652  C   LEU A 209     -15.734   2.949  -1.692  1.00 84.28           C  
ATOM   1653  O   LEU A 209     -16.576   2.426  -0.959  1.00 84.28           O  
ATOM   1654  CB  LEU A 209     -16.290   2.639  -4.112  1.00 84.28           C  
ATOM   1655  CG  LEU A 209     -17.283   1.497  -3.889  1.00 84.28           C  
ATOM   1656  CD1 LEU A 209     -18.705   2.041  -3.799  1.00 84.28           C  
ATOM   1657  CD2 LEU A 209     -17.169   0.464  -5.004  1.00 84.28           C  
ATOM   1658  N   ASP A 210     -14.454   3.015  -1.360  1.00 89.94           N  
ATOM   1659  CA  ASP A 210     -13.920   2.383  -0.158  1.00 89.94           C  
ATOM   1660  C   ASP A 210     -14.560   2.967   1.100  1.00 89.94           C  
ATOM   1661  O   ASP A 210     -14.754   2.258   2.090  1.00 89.94           O  
ATOM   1662  CB  ASP A 210     -12.400   2.542  -0.097  1.00 89.94           C  
ATOM   1663  CG  ASP A 210     -11.677   1.737  -1.163  1.00 89.94           C  
ATOM   1664  OD1 ASP A 210     -12.322   0.917  -1.851  1.00 89.94           O  
ATOM   1665  OD2 ASP A 210     -10.450   1.921  -1.314  1.00 89.94           O1-
ATOM   1666  N   GLY A 211     -14.795   4.322   1.018  1.00 88.24           N  
ATOM   1667  CA  GLY A 211     -15.398   5.000   2.154  1.00 88.24           C  
ATOM   1668  C   GLY A 211     -16.813   4.538   2.444  1.00 88.24           C  
ATOM   1669  O   GLY A 211     -17.281   4.628   3.581  1.00 88.24           O  
ATOM   1670  N   ILE A 212     -17.443   3.900   1.483  1.00 88.75           N  
ATOM   1671  CA  ILE A 212     -18.804   3.396   1.639  1.00 88.75           C  
ATOM   1672  C   ILE A 212     -18.776   1.879   1.805  1.00 88.75           C  
ATOM   1673  O   ILE A 212     -19.502   1.325   2.634  1.00 88.75           O  
ATOM   1674  CB  ILE A 212     -19.693   3.788   0.437  1.00 88.75           C  
ATOM   1675  CG1 ILE A 212     -19.768   5.314   0.304  1.00 88.75           C  
ATOM   1676  CG2 ILE A 212     -21.091   3.181   0.580  1.00 88.75           C  
ATOM   1677  CD1 ILE A 212     -20.388   5.791  -1.002  1.00 88.75           C  
ATOM   1678  N   LEU A 213     -17.947   1.250   1.049  1.00 90.32           N  
ATOM   1679  CA  LEU A 213     -17.850  -0.206   1.010  1.00 90.32           C  
ATOM   1680  C   LEU A 213     -17.392  -0.756   2.356  1.00 90.32           C  
ATOM   1681  O   LEU A 213     -17.990  -1.697   2.883  1.00 90.32           O  
ATOM   1682  CB  LEU A 213     -16.885  -0.650  -0.092  1.00 90.32           C  
ATOM   1683  CG  LEU A 213     -16.755  -2.158  -0.313  1.00 90.32           C  
ATOM   1684  CD1 LEU A 213     -17.985  -2.694  -1.038  1.00 90.32           C  
ATOM   1685  CD2 LEU A 213     -15.486  -2.477  -1.095  1.00 90.32           C  
ATOM   1686  N   LEU A 214     -16.405  -0.178   3.008  1.00 92.85           N  
ATOM   1687  CA  LEU A 214     -15.802  -0.684   4.236  1.00 92.85           C  
ATOM   1688  C   LEU A 214     -16.787  -0.606   5.398  1.00 92.85           C  
ATOM   1689  O   LEU A 214     -16.986  -1.589   6.115  1.00 92.85           O  
ATOM   1690  CB  LEU A 214     -14.533   0.104   4.574  1.00 92.85           C  
ATOM   1691  CG  LEU A 214     -13.275  -0.267   3.787  1.00 92.85           C  
ATOM   1692  CD1 LEU A 214     -12.154   0.724   4.082  1.00 92.85           C  
ATOM   1693  CD2 LEU A 214     -12.838  -1.691   4.116  1.00 92.85           C  
ATOM   1694  N   PRO A 215     -17.375   0.584   5.607  1.00 91.87           N  
ATOM   1695  CA  PRO A 215     -18.367   0.660   6.682  1.00 91.87           C  
ATOM   1696  C   PRO A 215     -19.517  -0.327   6.495  1.00 91.87           C  
ATOM   1697  O   PRO A 215     -20.009  -0.899   7.471  1.00 91.87           O  
ATOM   1698  CB  PRO A 215     -18.867   2.104   6.598  1.00 91.87           C  
ATOM   1699  CG  PRO A 215     -17.740   2.864   5.977  1.00 91.87           C  
ATOM   1700  CD  PRO A 215     -17.038   1.963   5.001  1.00 91.87           C  
ATOM   1701  N   PHE A 216     -19.954  -0.445   5.289  1.00 89.69           N  
ATOM   1702  CA  PHE A 216     -21.039  -1.372   4.990  1.00 89.69           C  
ATOM   1703  C   PHE A 216     -20.633  -2.804   5.318  1.00 89.69           C  
ATOM   1704  O   PHE A 216     -21.387  -3.537   5.962  1.00 89.69           O  
ATOM   1705  CB  PHE A 216     -21.449  -1.267   3.518  1.00 89.69           C  
ATOM   1706  CG  PHE A 216     -22.442  -2.312   3.088  1.00 89.69           C  
ATOM   1707  CD1 PHE A 216     -22.039  -3.400   2.323  1.00 89.69           C  
ATOM   1708  CD2 PHE A 216     -23.779  -2.207   3.448  1.00 89.69           C  
ATOM   1709  CE1 PHE A 216     -22.955  -4.370   1.923  1.00 89.69           C  
ATOM   1710  CE2 PHE A 216     -24.701  -3.172   3.052  1.00 89.69           C  
ATOM   1711  CZ  PHE A 216     -24.287  -4.252   2.289  1.00 89.69           C  
ATOM   1712  N   MET A 217     -19.483  -3.207   4.889  1.00 89.72           N  
ATOM   1713  CA  MET A 217     -19.001  -4.572   5.083  1.00 89.72           C  
ATOM   1714  C   MET A 217     -18.872  -4.897   6.567  1.00 89.72           C  
ATOM   1715  O   MET A 217     -19.263  -5.980   7.006  1.00 89.72           O  
ATOM   1716  CB  MET A 217     -17.655  -4.773   4.385  1.00 89.72           C  
ATOM   1717  CG  MET A 217     -17.754  -4.832   2.869  1.00 89.72           C  
ATOM   1718  SD  MET A 217     -16.155  -5.259   2.077  1.00 89.72           S  
ATOM   1719  CE  MET A 217     -16.645  -5.228   0.330  1.00 89.72           C  
ATOM   1720  N   LEU A 218     -18.346  -3.988   7.258  1.00 90.32           N  
ATOM   1721  CA  LEU A 218     -18.113  -4.201   8.682  1.00 90.32           C  
ATOM   1722  C   LEU A 218     -19.425  -4.162   9.459  1.00 90.32           C  
ATOM   1723  O   LEU A 218     -19.572  -4.851  10.472  1.00 90.32           O  
ATOM   1724  CB  LEU A 218     -17.150  -3.145   9.231  1.00 90.32           C  
ATOM   1725  CG  LEU A 218     -15.707  -3.218   8.730  1.00 90.32           C  
ATOM   1726  CD1 LEU A 218     -14.901  -2.037   9.261  1.00 90.32           C  
ATOM   1727  CD2 LEU A 218     -15.064  -4.538   9.142  1.00 90.32           C  
ATOM   1728  N   LEU A 219     -20.340  -3.326   8.936  1.00 88.25           N  
ATOM   1729  CA  LEU A 219     -21.675  -3.316   9.526  1.00 88.25           C  
ATOM   1730  C   LEU A 219     -22.357  -4.669   9.351  1.00 88.25           C  
ATOM   1731  O   LEU A 219     -22.983  -5.178  10.283  1.00 88.25           O  
ATOM   1732  CB  LEU A 219     -22.531  -2.214   8.895  1.00 88.25           C  
ATOM   1733  CG  LEU A 219     -23.975  -2.112   9.388  1.00 88.25           C  
ATOM   1734  CD1 LEU A 219     -24.006  -1.713  10.859  1.00 88.25           C  
ATOM   1735  CD2 LEU A 219     -24.760  -1.115   8.542  1.00 88.25           C  
ATOM   1736  N   SER A 220     -22.173  -5.263   8.198  1.00 86.04           N  
ATOM   1737  CA  SER A 220     -22.775  -6.556   7.889  1.00 86.04           C  
ATOM   1738  C   SER A 220     -22.176  -7.664   8.750  1.00 86.04           C  
ATOM   1739  O   SER A 220     -22.823  -8.685   8.995  1.00 86.04           O  
ATOM   1740  CB  SER A 220     -22.590  -6.894   6.409  1.00 86.04           C  
ATOM   1741  OG  SER A 220     -21.216  -7.036   6.093  1.00 86.04           O  
ATOM   1742  N   GLN A 221     -21.029  -7.402   9.271  1.00 86.97           N  
ATOM   1743  CA  GLN A 221     -20.350  -8.416  10.070  1.00 86.97           C  
ATOM   1744  C   GLN A 221     -20.597  -8.199  11.560  1.00 86.97           C  
ATOM   1745  O   GLN A 221     -20.048  -8.917  12.398  1.00 86.97           O  
ATOM   1746  CB  GLN A 221     -18.848  -8.411   9.782  1.00 86.97           C  
ATOM   1747  CG  GLN A 221     -18.497  -8.753   8.340  1.00 86.97           C  
ATOM   1748  CD  GLN A 221     -18.987 -10.129   7.928  1.00 86.97           C  
ATOM   1749  NE2 GLN A 221     -19.408 -10.258   6.674  1.00 86.97           N  
ATOM   1750  OE1 GLN A 221     -18.985 -11.069   8.729  1.00 86.97           O  
ATOM   1751  N   GLY A 222     -21.336  -7.167  11.977  1.00 84.52           N  
ATOM   1752  CA  GLY A 222     -21.811  -6.973  13.337  1.00 84.52           C  
ATOM   1753  C   GLY A 222     -20.936  -6.035  14.146  1.00 84.52           C  
ATOM   1754  O   GLY A 222     -21.006  -6.018  15.377  1.00 84.52           O  
ATOM   1755  N   LEU A 223     -19.939  -5.316  13.547  1.00 84.77           N  
ATOM   1756  CA  LEU A 223     -19.073  -4.391  14.271  1.00 84.77           C  
ATOM   1757  C   LEU A 223     -19.820  -3.108  14.620  1.00 84.77           C  
ATOM   1758  O   LEU A 223     -19.366  -2.329  15.461  1.00 84.77           O  
ATOM   1759  CB  LEU A 223     -17.829  -4.062  13.443  1.00 84.77           C  
ATOM   1760  CG  LEU A 223     -16.671  -5.057  13.535  1.00 84.77           C  
ATOM   1761  CD1 LEU A 223     -15.600  -4.721  12.503  1.00 84.77           C  
ATOM   1762  CD2 LEU A 223     -16.082  -5.065  14.941  1.00 84.77           C  
ATOM   1763  N   GLY A 224     -21.025  -2.942  14.119  1.00 84.44           N  
ATOM   1764  CA  GLY A 224     -21.806  -1.736  14.341  1.00 84.44           C  
ATOM   1765  C   GLY A 224     -21.545  -0.658  13.306  1.00 84.44           C  
ATOM   1766  O   GLY A 224     -20.875  -0.904  12.301  1.00 84.44           O  
ATOM   1767  N   VAL A 225     -22.095   0.568  13.602  1.00 85.08           N  
ATOM   1768  CA  VAL A 225     -21.949   1.677  12.665  1.00 85.08           C  
ATOM   1769  C   VAL A 225     -20.569   2.310  12.824  1.00 85.08           C  
ATOM   1770  O   VAL A 225     -20.243   2.844  13.887  1.00 85.08           O  
ATOM   1771  CB  VAL A 225     -23.050   2.741  12.869  1.00 85.08           C  
ATOM   1772  CG1 VAL A 225     -22.872   3.898  11.887  1.00 85.08           C  
ATOM   1773  CG2 VAL A 225     -24.434   2.113  12.714  1.00 85.08           C  
ATOM   1774  N   LEU A 226     -19.787   2.110  11.783  1.00 89.69           N  
ATOM   1775  CA  LEU A 226     -18.430   2.646  11.750  1.00 89.69           C  
ATOM   1776  C   LEU A 226     -18.442   4.134  11.413  1.00 89.69           C  
ATOM   1777  O   LEU A 226     -19.076   4.549  10.441  1.00 89.69           O  
ATOM   1778  CB  LEU A 226     -17.578   1.887  10.730  1.00 89.69           C  
ATOM   1779  CG  LEU A 226     -16.076   2.175  10.753  1.00 89.69           C  
ATOM   1780  CD1 LEU A 226     -15.475   1.748  12.088  1.00 89.69           C  
ATOM   1781  CD2 LEU A 226     -15.378   1.469   9.596  1.00 89.69           C  
ATOM   1782  N   ARG A 227     -17.762   4.957  12.275  1.00 90.01           N  
ATOM   1783  CA  ARG A 227     -17.619   6.380  11.984  1.00 90.01           C  
ATOM   1784  C   ARG A 227     -16.444   6.632  11.045  1.00 90.01           C  
ATOM   1785  O   ARG A 227     -15.305   6.282  11.360  1.00 90.01           O  
ATOM   1786  CB  ARG A 227     -17.438   7.179  13.276  1.00 90.01           C  
ATOM   1787  CG  ARG A 227     -18.597   7.046  14.251  1.00 90.01           C  
ATOM   1788  CD  ARG A 227     -19.804   7.860  13.806  1.00 90.01           C  
ATOM   1789  NE  ARG A 227     -20.851   7.872  14.824  1.00 90.01           N  
ATOM   1790  CZ  ARG A 227     -21.993   8.546  14.728  1.00 90.01           C  
ATOM   1791  NH1 ARG A 227     -22.260   9.279  13.653  1.00 90.01           N1+
ATOM   1792  NH2 ARG A 227     -22.877   8.487  15.714  1.00 90.01           N  
ATOM   1793  N   VAL A 228     -16.756   7.214   9.874  1.00 91.14           N  
ATOM   1794  CA  VAL A 228     -15.745   7.367   8.833  1.00 91.14           C  
ATOM   1795  C   VAL A 228     -15.307   8.828   8.748  1.00 91.14           C  
ATOM   1796  O   VAL A 228     -16.145   9.731   8.693  1.00 91.14           O  
ATOM   1797  CB  VAL A 228     -16.266   6.887   7.460  1.00 91.14           C  
ATOM   1798  CG1 VAL A 228     -15.173   6.996   6.399  1.00 91.14           C  
ATOM   1799  CG2 VAL A 228     -16.780   5.452   7.557  1.00 91.14           C  
ATOM   1800  N   ALA A 229     -14.007   9.005   8.762  1.00 91.02           N  
ATOM   1801  CA  ALA A 229     -13.451  10.346   8.602  1.00 91.02           C  
ATOM   1802  C   ALA A 229     -13.373  10.736   7.129  1.00 91.02           C  
ATOM   1803  O   ALA A 229     -12.666  10.096   6.348  1.00 91.02           O  
ATOM   1804  CB  ALA A 229     -12.068  10.428   9.245  1.00 91.02           C  
ATOM   1805  N   TRP A 230     -14.197  11.774   6.737  1.00 87.37           N  
ATOM   1806  CA  TRP A 230     -14.247  12.240   5.356  1.00 87.37           C  
ATOM   1807  C   TRP A 230     -13.560  13.594   5.213  1.00 87.37           C  
ATOM   1808  O   TRP A 230     -13.393  14.320   6.196  1.00 87.37           O  
ATOM   1809  CB  TRP A 230     -15.696  12.336   4.872  1.00 87.37           C  
ATOM   1810  CG  TRP A 230     -16.366  11.007   4.687  1.00 87.37           C  
ATOM   1811  CD1 TRP A 230     -17.054  10.293   5.628  1.00 87.37           C  
ATOM   1812  CD2 TRP A 230     -16.405  10.230   3.486  1.00 87.37           C  
ATOM   1813  CE2 TRP A 230     -17.136   9.056   3.772  1.00 87.37           C  
ATOM   1814  CE3 TRP A 230     -15.893  10.413   2.195  1.00 87.37           C  
ATOM   1815  NE1 TRP A 230     -17.520   9.119   5.084  1.00 87.37           N  
ATOM   1816  CZ2 TRP A 230     -17.368   8.068   2.811  1.00 87.37           C  
ATOM   1817  CZ3 TRP A 230     -16.125   9.429   1.240  1.00 87.37           C  
ATOM   1818  CH2 TRP A 230     -16.856   8.272   1.556  1.00 87.37           C  
ATOM   1819  N   ASP A 231     -13.131  13.807   3.999  1.00 83.05           N  
ATOM   1820  CA  ASP A 231     -12.641  15.138   3.654  1.00 83.05           C  
ATOM   1821  C   ASP A 231     -13.788  16.053   3.232  1.00 83.05           C  
ATOM   1822  O   ASP A 231     -14.604  15.685   2.385  1.00 83.05           O  
ATOM   1823  CB  ASP A 231     -11.598  15.053   2.537  1.00 83.05           C  
ATOM   1824  CG  ASP A 231     -10.843  16.354   2.330  1.00 83.05           C  
ATOM   1825  OD1 ASP A 231     -11.132  17.345   3.034  1.00 83.05           O  
ATOM   1826  OD2 ASP A 231      -9.954  16.389   1.452  1.00 83.05           O1-
ATOM   1827  N   SER A 232     -13.861  17.252   3.774  1.00 78.34           N  
ATOM   1828  CA  SER A 232     -14.957  18.180   3.511  1.00 78.34           C  
ATOM   1829  C   SER A 232     -14.932  18.668   2.066  1.00 78.34           C  
ATOM   1830  O   SER A 232     -15.982  18.945   1.482  1.00 78.34           O  
ATOM   1831  CB  SER A 232     -14.888  19.374   4.463  1.00 78.34           C  
ATOM   1832  OG  SER A 232     -13.653  20.056   4.326  1.00 78.34           O  
ATOM   1833  N   ARG A 233     -13.827  18.659   1.389  1.00 74.37           N  
ATOM   1834  CA  ARG A 233     -13.651  19.197   0.044  1.00 74.37           C  
ATOM   1835  C   ARG A 233     -14.082  18.184  -1.012  1.00 74.37           C  
ATOM   1836  O   ARG A 233     -14.422  18.558  -2.136  1.00 74.37           O  
ATOM   1837  CB  ARG A 233     -12.194  19.606  -0.186  1.00 74.37           C  
ATOM   1838  CG  ARG A 233     -11.735  20.763   0.687  1.00 74.37           C  
ATOM   1839  CD  ARG A 233     -10.278  21.121   0.428  1.00 74.37           C  
ATOM   1840  NE  ARG A 233      -9.786  22.105   1.387  1.00 74.37           N  
ATOM   1841  CZ  ARG A 233      -8.611  22.723   1.304  1.00 74.37           C  
ATOM   1842  NH1 ARG A 233      -7.781  22.469   0.299  1.00 74.37           N1+
ATOM   1843  NH2 ARG A 233      -8.263  23.602   2.233  1.00 74.37           N  
ATOM   1844  N   ALA A 234     -14.109  16.979  -0.604  1.00 69.50           N  
ATOM   1845  CA  ALA A 234     -14.346  15.897  -1.556  1.00 69.50           C  
ATOM   1846  C   ALA A 234     -15.839  15.702  -1.804  1.00 69.50           C  
ATOM   1847  O   ALA A 234     -16.239  15.189  -2.852  1.00 69.50           O  
ATOM   1848  CB  ALA A 234     -13.719  14.599  -1.053  1.00 69.50           C  
ATOM   1849  N   CYS A 235     -16.669  16.295  -0.890  1.00 75.63           N  
ATOM   1850  CA  CYS A 235     -18.090  15.977  -0.964  1.00 75.63           C  
ATOM   1851  C   CYS A 235     -18.923  17.241  -1.139  1.00 75.63           C  
ATOM   1852  O   CYS A 235     -18.560  18.304  -0.634  1.00 75.63           O  
ATOM   1853  CB  CYS A 235     -18.538  15.230   0.292  1.00 75.63           C  
ATOM   1854  SG  CYS A 235     -17.700  13.649   0.537  1.00 75.63           S  
ATOM   1855  N   SER A 236     -19.969  17.168  -2.018  1.00 82.19           N  
ATOM   1856  CA  SER A 236     -20.948  18.246  -2.117  1.00 82.19           C  
ATOM   1857  C   SER A 236     -21.740  18.393  -0.823  1.00 82.19           C  
ATOM   1858  O   SER A 236     -21.769  17.477   0.001  1.00 82.19           O  
ATOM   1859  CB  SER A 236     -21.904  17.996  -3.284  1.00 82.19           C  
ATOM   1860  OG  SER A 236     -22.736  16.879  -3.022  1.00 82.19           O  
ATOM   1861  N   PRO A 237     -22.300  19.579  -0.540  1.00 83.61           N  
ATOM   1862  CA  PRO A 237     -23.021  19.804   0.715  1.00 83.61           C  
ATOM   1863  C   PRO A 237     -24.158  18.808   0.929  1.00 83.61           C  
ATOM   1864  O   PRO A 237     -24.391  18.365   2.057  1.00 83.61           O  
ATOM   1865  CB  PRO A 237     -23.563  21.227   0.560  1.00 83.61           C  
ATOM   1866  CG  PRO A 237     -22.664  21.871  -0.446  1.00 83.61           C  
ATOM   1867  CD  PRO A 237     -22.118  20.804  -1.350  1.00 83.61           C  
ATOM   1868  N   ALA A 238     -24.865  18.401  -0.145  1.00 84.95           N  
ATOM   1869  CA  ALA A 238     -25.947  17.427  -0.026  1.00 84.95           C  
ATOM   1870  C   ALA A 238     -25.407  16.049   0.345  1.00 84.95           C  
ATOM   1871  O   ALA A 238     -25.956  15.375   1.219  1.00 84.95           O  
ATOM   1872  CB  ALA A 238     -26.740  17.351  -1.329  1.00 84.95           C  
ATOM   1873  N   LEU A 239     -24.402  15.610  -0.332  1.00 83.11           N  
ATOM   1874  CA  LEU A 239     -23.761  14.329  -0.057  1.00 83.11           C  
ATOM   1875  C   LEU A 239     -23.148  14.317   1.339  1.00 83.11           C  
ATOM   1876  O   LEU A 239     -23.223  13.310   2.047  1.00 83.11           O  
ATOM   1877  CB  LEU A 239     -22.684  14.033  -1.103  1.00 83.11           C  
ATOM   1878  CG  LEU A 239     -21.964  12.690  -0.973  1.00 83.11           C  
ATOM   1879  CD1 LEU A 239     -22.964  11.542  -1.061  1.00 83.11           C  
ATOM   1880  CD2 LEU A 239     -20.889  12.553  -2.047  1.00 83.11           C  
ATOM   1881  N   ARG A 240     -22.626  15.358   1.657  1.00 86.13           N  
ATOM   1882  CA  ARG A 240     -22.049  15.532   2.986  1.00 86.13           C  
ATOM   1883  C   ARG A 240     -23.105  15.345   4.070  1.00 86.13           C  
ATOM   1884  O   ARG A 240     -22.855  14.685   5.081  1.00 86.13           O  
ATOM   1885  CB  ARG A 240     -21.405  16.914   3.115  1.00 86.13           C  
ATOM   1886  CG  ARG A 240     -20.696  17.141   4.441  1.00 86.13           C  
ATOM   1887  CD  ARG A 240     -20.095  18.537   4.527  1.00 86.13           C  
ATOM   1888  NE  ARG A 240     -19.061  18.743   3.517  1.00 86.13           N  
ATOM   1889  CZ  ARG A 240     -18.848  19.886   2.872  1.00 86.13           C  
ATOM   1890  NH1 ARG A 240     -19.596  20.955   3.121  1.00 86.13           N1+
ATOM   1891  NH2 ARG A 240     -17.879  19.963   1.972  1.00 86.13           N  
ATOM   1892  N   ALA A 241     -24.237  16.012   3.900  1.00 86.32           N  
ATOM   1893  CA  ALA A 241     -25.334  15.879   4.854  1.00 86.32           C  
ATOM   1894  C   ALA A 241     -25.787  14.426   4.971  1.00 86.32           C  
ATOM   1895  O   ALA A 241     -26.049  13.938   6.073  1.00 86.32           O  
ATOM   1896  CB  ALA A 241     -26.506  16.767   4.445  1.00 86.32           C  
ATOM   1897  N   LEU A 242     -25.835  13.744   3.809  1.00 86.21           N  
ATOM   1898  CA  LEU A 242     -26.243  12.344   3.764  1.00 86.21           C  
ATOM   1899  C   LEU A 242     -25.228  11.460   4.481  1.00 86.21           C  
ATOM   1900  O   LEU A 242     -25.604  10.605   5.287  1.00 86.21           O  
ATOM   1901  CB  LEU A 242     -26.407  11.880   2.314  1.00 86.21           C  
ATOM   1902  CG  LEU A 242     -26.799  10.416   2.112  1.00 86.21           C  
ATOM   1903  CD1 LEU A 242     -28.185  10.152   2.692  1.00 86.21           C  
ATOM   1904  CD2 LEU A 242     -26.755  10.050   0.632  1.00 86.21           C  
ATOM   1905  N   LEU A 243     -23.967  11.656   4.194  1.00 87.76           N  
ATOM   1906  CA  LEU A 243     -22.905  10.841   4.775  1.00 87.76           C  
ATOM   1907  C   LEU A 243     -22.798  11.080   6.278  1.00 87.76           C  
ATOM   1908  O   LEU A 243     -22.439  10.172   7.031  1.00 87.76           O  
ATOM   1909  CB  LEU A 243     -21.565  11.147   4.101  1.00 87.76           C  
ATOM   1910  CG  LEU A 243     -21.412  10.680   2.653  1.00 87.76           C  
ATOM   1911  CD1 LEU A 243     -20.067  11.127   2.091  1.00 87.76           C  
ATOM   1912  CD2 LEU A 243     -21.558   9.165   2.562  1.00 87.76           C  
ATOM   1913  N   ARG A 244     -23.157  12.236   6.692  1.00 88.43           N  
ATOM   1914  CA  ARG A 244     -23.162  12.546   8.118  1.00 88.43           C  
ATOM   1915  C   ARG A 244     -24.206  11.714   8.856  1.00 88.43           C  
ATOM   1916  O   ARG A 244     -23.954  11.228   9.960  1.00 88.43           O  
ATOM   1917  CB  ARG A 244     -23.424  14.036   8.344  1.00 88.43           C  
ATOM   1918  CG  ARG A 244     -22.215  14.921   8.081  1.00 88.43           C  
ATOM   1919  CD  ARG A 244     -22.455  16.353   8.538  1.00 88.43           C  
ATOM   1920  NE  ARG A 244     -23.427  17.034   7.688  1.00 88.43           N  
ATOM   1921  CZ  ARG A 244     -24.220  18.025   8.087  1.00 88.43           C  
ATOM   1922  NH1 ARG A 244     -24.170  18.472   9.337  1.00 88.43           N1+
ATOM   1923  NH2 ARG A 244     -25.069  18.574   7.231  1.00 88.43           N  
ATOM   1924  N   LYS A 245     -25.338  11.648   8.204  1.00 86.10           N  
ATOM   1925  CA  LYS A 245     -26.436  10.890   8.797  1.00 86.10           C  
ATOM   1926  C   LYS A 245     -26.125   9.397   8.819  1.00 86.10           C  
ATOM   1927  O   LYS A 245     -26.691   8.651   9.621  1.00 86.10           O  
ATOM   1928  CB  LYS A 245     -27.737  11.143   8.033  1.00 86.10           C  
ATOM   1929  CG  LYS A 245     -28.285  12.553   8.193  1.00 86.10           C  
ATOM   1930  CD  LYS A 245     -29.610  12.725   7.460  1.00 86.10           C  
ATOM   1931  CE  LYS A 245     -30.169  14.130   7.636  1.00 86.10           C  
ATOM   1932  NZ  LYS A 245     -31.449  14.315   6.888  1.00 86.10           N1+
ATOM   1933  N   LEU A 246     -25.131   8.993   8.049  1.00 84.96           N  
ATOM   1934  CA  LEU A 246     -24.747   7.588   7.966  1.00 84.96           C  
ATOM   1935  C   LEU A 246     -23.569   7.291   8.888  1.00 84.96           C  
ATOM   1936  O   LEU A 246     -23.125   6.144   8.985  1.00 84.96           O  
ATOM   1937  CB  LEU A 246     -24.391   7.213   6.525  1.00 84.96           C  
ATOM   1938  CG  LEU A 246     -25.536   7.248   5.512  1.00 84.96           C  
ATOM   1939  CD1 LEU A 246     -25.004   7.012   4.103  1.00 84.96           C  
ATOM   1940  CD2 LEU A 246     -26.597   6.212   5.869  1.00 84.96           C  
ATOM   1941  N   GLY A 247     -23.045   8.357   9.496  1.00 86.03           N  
ATOM   1942  CA  GLY A 247     -21.954   8.185  10.442  1.00 86.03           C  
ATOM   1943  C   GLY A 247     -20.662   8.837   9.988  1.00 86.03           C  
ATOM   1944  O   GLY A 247     -19.589   8.533  10.513  1.00 86.03           O  
ATOM   1945  N   GLY A 248     -20.682   9.698   8.992  1.00 89.23           N  
ATOM   1946  CA  GLY A 248     -19.485  10.359   8.498  1.00 89.23           C  
ATOM   1947  C   GLY A 248     -19.024  11.500   9.386  1.00 89.23           C  
ATOM   1948  O   GLY A 248     -19.846  12.204   9.977  1.00 89.23           O  
ATOM   1949  N   LEU A 249     -17.694  11.577   9.583  1.00 90.38           N  
ATOM   1950  CA  LEU A 249     -17.068  12.665  10.327  1.00 90.38           C  
ATOM   1951  C   LEU A 249     -16.335  13.615   9.386  1.00 90.38           C  
ATOM   1952  O   LEU A 249     -15.543  13.178   8.548  1.00 90.38           O  
ATOM   1953  CB  LEU A 249     -16.095  12.110  11.371  1.00 90.38           C  
ATOM   1954  CG  LEU A 249     -16.700  11.213  12.452  1.00 90.38           C  
ATOM   1955  CD1 LEU A 249     -15.597  10.584  13.297  1.00 90.38           C  
ATOM   1956  CD2 LEU A 249     -17.664  12.006  13.327  1.00 90.38           C  
ATOM   1957  N   PHE A 250     -16.655  14.883   9.629  1.00 90.04           N  
ATOM   1958  CA  PHE A 250     -16.015  15.883   8.783  1.00 90.04           C  
ATOM   1959  C   PHE A 250     -15.255  16.900   9.626  1.00 90.04           C  
ATOM   1960  O   PHE A 250     -15.751  17.351  10.661  1.00 90.04           O  
ATOM   1961  CB  PHE A 250     -17.054  16.596   7.911  1.00 90.04           C  
ATOM   1962  CG  PHE A 250     -17.724  15.697   6.907  1.00 90.04           C  
ATOM   1963  CD1 PHE A 250     -17.165  15.497   5.651  1.00 90.04           C  
ATOM   1964  CD2 PHE A 250     -18.913  15.051   7.220  1.00 90.04           C  
ATOM   1965  CE1 PHE A 250     -17.782  14.666   4.719  1.00 90.04           C  
ATOM   1966  CE2 PHE A 250     -19.536  14.219   6.295  1.00 90.04           C  
ATOM   1967  CZ  PHE A 250     -18.970  14.028   5.045  1.00 90.04           C  
ATOM   1968  N   LEU A 251     -14.053  17.075   9.163  1.00 89.43           N  
ATOM   1969  CA  LEU A 251     -13.262  18.106   9.827  1.00 89.43           C  
ATOM   1970  C   LEU A 251     -13.695  19.497   9.376  1.00 89.43           C  
ATOM   1971  O   LEU A 251     -13.673  19.802   8.181  1.00 89.43           O  
ATOM   1972  CB  LEU A 251     -11.771  17.905   9.541  1.00 89.43           C  
ATOM   1973  CG  LEU A 251     -10.806  18.802  10.317  1.00 89.43           C  
ATOM   1974  CD1 LEU A 251     -10.866  18.482  11.807  1.00 89.43           C  
ATOM   1975  CD2 LEU A 251      -9.385  18.641   9.788  1.00 89.43           C  
ATOM   1976  N   PRO A 252     -14.109  20.350  10.379  1.00 86.88           N  
ATOM   1977  CA  PRO A 252     -14.517  21.707  10.011  1.00 86.88           C  
ATOM   1978  C   PRO A 252     -13.381  22.518   9.390  1.00 86.88           C  
ATOM   1979  O   PRO A 252     -12.232  22.408   9.824  1.00 86.88           O  
ATOM   1980  CB  PRO A 252     -14.957  22.317  11.345  1.00 86.88           C  
ATOM   1981  CG  PRO A 252     -14.222  21.533  12.383  1.00 86.88           C  
ATOM   1982  CD  PRO A 252     -13.969  20.152  11.849  1.00 86.88           C  
ATOM   1983  N   PRO A 253     -13.712  23.276   8.343  1.00 84.67           N  
ATOM   1984  CA  PRO A 253     -12.676  24.076   7.684  1.00 84.67           C  
ATOM   1985  C   PRO A 253     -11.983  25.046   8.639  1.00 84.67           C  
ATOM   1986  O   PRO A 253     -10.818  25.395   8.432  1.00 84.67           O  
ATOM   1987  CB  PRO A 253     -13.450  24.834   6.603  1.00 84.67           C  
ATOM   1988  CG  PRO A 253     -14.880  24.756   7.032  1.00 84.67           C  
ATOM   1989  CD  PRO A 253     -15.049  23.554   7.915  1.00 84.67           C  
ATOM   1990  N   GLU A 254     -12.719  25.471   9.690  1.00 83.17           N  
ATOM   1991  CA  GLU A 254     -12.209  26.417  10.677  1.00 83.17           C  
ATOM   1992  C   GLU A 254     -11.036  25.826  11.455  1.00 83.17           C  
ATOM   1993  O   GLU A 254     -10.212  26.562  12.000  1.00 83.17           O  
ATOM   1994  CB  GLU A 254     -13.320  26.840  11.641  1.00 83.17           C  
ATOM   1995  CG  GLU A 254     -14.442  27.627  10.980  1.00 83.17           C  
ATOM   1996  CD  GLU A 254     -15.497  26.741  10.336  1.00 83.17           C  
ATOM   1997  OE1 GLU A 254     -16.510  27.274   9.829  1.00 83.17           O  
ATOM   1998  OE2 GLU A 254     -15.310  25.504  10.340  1.00 83.17           O1-
ATOM   1999  N   ALA A 255     -11.009  24.526  11.425  1.00 82.51           N  
ATOM   2000  CA  ALA A 255      -9.956  23.845  12.173  1.00 82.51           C  
ATOM   2001  C   ALA A 255      -8.609  23.974  11.467  1.00 82.51           C  
ATOM   2002  O   ALA A 255      -7.557  23.818  12.090  1.00 82.51           O  
ATOM   2003  CB  ALA A 255     -10.311  22.373  12.370  1.00 82.51           C  
ATOM   2004  N   SER A 256      -8.711  24.234  10.239  1.00 81.72           N  
ATOM   2005  CA  SER A 256      -7.483  24.367   9.462  1.00 81.72           C  
ATOM   2006  C   SER A 256      -6.985  25.808   9.456  1.00 81.72           C  
ATOM   2007  O   SER A 256      -5.974  26.120   8.824  1.00 81.72           O  
ATOM   2008  CB  SER A 256      -7.703  23.890   8.025  1.00 81.72           C  
ATOM   2009  OG  SER A 256      -8.764  24.604   7.415  1.00 81.72           O  
ATOM   2010  N   LEU A 257      -7.659  26.682  10.169  1.00 84.00           N  
ATOM   2011  CA  LEU A 257      -7.248  28.081  10.222  1.00 84.00           C  
ATOM   2012  C   LEU A 257      -5.944  28.234  10.997  1.00 84.00           C  
ATOM   2013  O   LEU A 257      -5.447  27.269  11.583  1.00 84.00           O  
ATOM   2014  CB  LEU A 257      -8.341  28.938  10.864  1.00 84.00           C  
ATOM   2015  CG  LEU A 257      -9.636  29.095  10.065  1.00 84.00           C  
ATOM   2016  CD1 LEU A 257     -10.697  29.794  10.908  1.00 84.00           C  
ATOM   2017  CD2 LEU A 257      -9.378  29.865   8.775  1.00 84.00           C  
ATOM   2018  N   SER A 258      -5.391  29.462  10.997  1.00 78.49           N  
ATOM   2019  CA  SER A 258      -4.134  29.776  11.668  1.00 78.49           C  
ATOM   2020  C   SER A 258      -4.173  29.366  13.136  1.00 78.49           C  
ATOM   2021  O   SER A 258      -5.243  29.324  13.746  1.00 78.49           O  
ATOM   2022  CB  SER A 258      -3.826  31.270  11.556  1.00 78.49           C  
ATOM   2023  OG  SER A 258      -4.749  32.032  12.314  1.00 78.49           O  
ATOM   2024  N   LEU A 259      -3.111  28.944  13.686  1.00 79.41           N  
ATOM   2025  CA  LEU A 259      -2.982  28.440  15.048  1.00 79.41           C  
ATOM   2026  C   LEU A 259      -3.431  29.488  16.061  1.00 79.41           C  
ATOM   2027  O   LEU A 259      -3.963  29.147  17.120  1.00 79.41           O  
ATOM   2028  CB  LEU A 259      -1.536  28.026  15.332  1.00 79.41           C  
ATOM   2029  CG  LEU A 259      -1.055  26.739  14.661  1.00 79.41           C  
ATOM   2030  CD1 LEU A 259       0.469  26.672  14.673  1.00 79.41           C  
ATOM   2031  CD2 LEU A 259      -1.654  25.519  15.353  1.00 79.41           C  
ATOM   2032  N   ASP A 260      -3.345  30.808  15.648  1.00 78.69           N  
ATOM   2033  CA  ASP A 260      -3.615  31.900  16.579  1.00 78.69           C  
ATOM   2034  C   ASP A 260      -5.071  32.350  16.491  1.00 78.69           C  
ATOM   2035  O   ASP A 260      -5.563  33.055  17.374  1.00 78.69           O  
ATOM   2036  CB  ASP A 260      -2.682  33.081  16.304  1.00 78.69           C  
ATOM   2037  CG  ASP A 260      -1.227  32.772  16.611  1.00 78.69           C  
ATOM   2038  OD1 ASP A 260      -0.955  31.866  17.427  1.00 78.69           O  
ATOM   2039  OD2 ASP A 260      -0.345  33.443  16.032  1.00 78.69           O1-
ATOM   2040  N   SER A 261      -5.662  31.828  15.495  1.00 82.82           N  
ATOM   2041  CA  SER A 261      -7.049  32.243  15.314  1.00 82.82           C  
ATOM   2042  C   SER A 261      -7.950  31.643  16.388  1.00 82.82           C  
ATOM   2043  O   SER A 261      -7.840  30.457  16.707  1.00 82.82           O  
ATOM   2044  CB  SER A 261      -7.554  31.837  13.929  1.00 82.82           C  
ATOM   2045  OG  SER A 261      -7.711  30.432  13.842  1.00 82.82           O  
ATOM   2046  N   SER A 262      -8.679  32.491  17.059  1.00 82.08           N  
ATOM   2047  CA  SER A 262      -9.603  32.060  18.104  1.00 82.08           C  
ATOM   2048  C   SER A 262     -10.604  31.041  17.572  1.00 82.08           C  
ATOM   2049  O   SER A 262     -10.933  30.070  18.256  1.00 82.08           O  
ATOM   2050  CB  SER A 262     -10.347  33.261  18.690  1.00 82.08           C  
ATOM   2051  OG  SER A 262     -11.077  33.940  17.683  1.00 82.08           O  
ATOM   2052  N   GLU A 263     -11.150  31.211  16.350  1.00 82.44           N  
ATOM   2053  CA  GLU A 263     -12.088  30.298  15.704  1.00 82.44           C  
ATOM   2054  C   GLU A 263     -11.449  28.935  15.456  1.00 82.44           C  
ATOM   2055  O   GLU A 263     -12.098  27.900  15.623  1.00 82.44           O  
ATOM   2056  CB  GLU A 263     -12.593  30.890  14.386  1.00 82.44           C  
ATOM   2057  CG  GLU A 263     -13.516  32.087  14.563  1.00 82.44           C  
ATOM   2058  CD  GLU A 263     -14.081  32.608  13.251  1.00 82.44           C  
ATOM   2059  OE1 GLU A 263     -14.894  33.559  13.275  1.00 82.44           O  
ATOM   2060  OE2 GLU A 263     -13.709  32.059  12.190  1.00 82.44           O1-
ATOM   2061  N   GLY A 264     -10.161  28.961  15.045  1.00 84.71           N  
ATOM   2062  CA  GLY A 264      -9.413  27.736  14.810  1.00 84.71           C  
ATOM   2063  C   GLY A 264      -9.174  26.931  16.073  1.00 84.71           C  
ATOM   2064  O   GLY A 264      -9.313  25.706  16.070  1.00 84.71           O  
ATOM   2065  N   LEU A 265      -8.871  27.670  17.186  1.00 87.42           N  
ATOM   2066  CA  LEU A 265      -8.619  27.017  18.466  1.00 87.42           C  
ATOM   2067  C   LEU A 265      -9.876  26.324  18.980  1.00 87.42           C  
ATOM   2068  O   LEU A 265      -9.809  25.201  19.484  1.00 87.42           O  
ATOM   2069  CB  LEU A 265      -8.124  28.033  19.498  1.00 87.42           C  
ATOM   2070  CG  LEU A 265      -6.679  28.510  19.341  1.00 87.42           C  
ATOM   2071  CD1 LEU A 265      -6.407  29.690  20.268  1.00 87.42           C  
ATOM   2072  CD2 LEU A 265      -5.706  27.370  19.618  1.00 87.42           C  
ATOM   2073  N   LEU A 266     -11.008  27.026  18.824  1.00 87.34           N  
ATOM   2074  CA  LEU A 266     -12.292  26.486  19.259  1.00 87.34           C  
ATOM   2075  C   LEU A 266     -12.676  25.264  18.431  1.00 87.34           C  
ATOM   2076  O   LEU A 266     -13.091  24.242  18.982  1.00 87.34           O  
ATOM   2077  CB  LEU A 266     -13.386  27.552  19.154  1.00 87.34           C  
ATOM   2078  CG  LEU A 266     -14.784  27.135  19.612  1.00 87.34           C  
ATOM   2079  CD1 LEU A 266     -14.787  26.843  21.109  1.00 87.34           C  
ATOM   2080  CD2 LEU A 266     -15.803  28.218  19.272  1.00 87.34           C  
ATOM   2081  N   ALA A 267     -12.568  25.333  17.106  1.00 88.88           N  
ATOM   2082  CA  ALA A 267     -12.913  24.236  16.205  1.00 88.88           C  
ATOM   2083  C   ALA A 267     -12.081  22.994  16.511  1.00 88.88           C  
ATOM   2084  O   ALA A 267     -12.610  21.881  16.557  1.00 88.88           O  
ATOM   2085  CB  ALA A 267     -12.716  24.660  14.751  1.00 88.88           C  
ATOM   2086  N   ARG A 268     -10.776  23.155  16.774  1.00 90.80           N  
ATOM   2087  CA  ARG A 268      -9.883  22.046  17.089  1.00 90.80           C  
ATOM   2088  C   ARG A 268     -10.237  21.423  18.436  1.00 90.80           C  
ATOM   2089  O   ARG A 268     -10.160  20.204  18.601  1.00 90.80           O  
ATOM   2090  CB  ARG A 268      -8.426  22.513  17.096  1.00 90.80           C  
ATOM   2091  CG  ARG A 268      -7.866  22.804  15.712  1.00 90.80           C  
ATOM   2092  CD  ARG A 268      -6.394  23.189  15.768  1.00 90.80           C  
ATOM   2093  NE  ARG A 268      -6.220  24.605  16.081  1.00 90.80           N  
ATOM   2094  CZ  ARG A 268      -5.126  25.132  16.625  1.00 90.80           C  
ATOM   2095  NH1 ARG A 268      -4.084  24.367  16.929  1.00 90.80           N1+
ATOM   2096  NH2 ARG A 268      -5.074  26.433  16.867  1.00 90.80           N  
ATOM   2097  N   ALA A 269     -10.573  22.303  19.352  1.00 89.21           N  
ATOM   2098  CA  ALA A 269     -10.967  21.824  20.675  1.00 89.21           C  
ATOM   2099  C   ALA A 269     -12.253  21.005  20.601  1.00 89.21           C  
ATOM   2100  O   ALA A 269     -12.386  19.984  21.279  1.00 89.21           O  
ATOM   2101  CB  ALA A 269     -11.142  22.997  21.635  1.00 89.21           C  
ATOM   2102  N   VAL A 270     -13.218  21.484  19.772  1.00 90.47           N  
ATOM   2103  CA  VAL A 270     -14.490  20.788  19.608  1.00 90.47           C  
ATOM   2104  C   VAL A 270     -14.255  19.427  18.958  1.00 90.47           C  
ATOM   2105  O   VAL A 270     -14.818  18.419  19.392  1.00 90.47           O  
ATOM   2106  CB  VAL A 270     -15.486  21.617  18.766  1.00 90.47           C  
ATOM   2107  CG1 VAL A 270     -16.727  20.791  18.430  1.00 90.47           C  
ATOM   2108  CG2 VAL A 270     -15.874  22.896  19.505  1.00 90.47           C  
ATOM   2109  N   VAL A 271     -13.419  19.431  17.962  1.00 91.76           N  
ATOM   2110  CA  VAL A 271     -13.106  18.187  17.267  1.00 91.76           C  
ATOM   2111  C   VAL A 271     -12.437  17.211  18.232  1.00 91.76           C  
ATOM   2112  O   VAL A 271     -12.770  16.023  18.254  1.00 91.76           O  
ATOM   2113  CB  VAL A 271     -12.196  18.434  16.043  1.00 91.76           C  
ATOM   2114  CG1 VAL A 271     -11.751  17.110  15.425  1.00 91.76           C  
ATOM   2115  CG2 VAL A 271     -12.919  19.294  15.008  1.00 91.76           C  
ATOM   2116  N   GLN A 272     -11.476  17.684  18.962  1.00 92.28           N  
ATOM   2117  CA  GLN A 272     -10.797  16.876  19.970  1.00 92.28           C  
ATOM   2118  C   GLN A 272     -11.793  16.290  20.967  1.00 92.28           C  
ATOM   2119  O   GLN A 272     -11.695  15.118  21.334  1.00 92.28           O  
ATOM   2120  CB  GLN A 272      -9.745  17.707  20.706  1.00 92.28           C  
ATOM   2121  CG  GLN A 272      -8.947  16.918  21.735  1.00 92.28           C  
ATOM   2122  CD  GLN A 272      -8.024  15.894  21.101  1.00 92.28           C  
ATOM   2123  NE2 GLN A 272      -7.568  14.934  21.898  1.00 92.28           N  
ATOM   2124  OE1 GLN A 272      -7.723  15.965  19.905  1.00 92.28           O  
ATOM   2125  N   ALA A 273     -12.720  17.071  21.431  1.00 90.81           N  
ATOM   2126  CA  ALA A 273     -13.742  16.625  22.374  1.00 90.81           C  
ATOM   2127  C   ALA A 273     -14.626  15.546  21.755  1.00 90.81           C  
ATOM   2128  O   ALA A 273     -15.002  14.582  22.426  1.00 90.81           O  
ATOM   2129  CB  ALA A 273     -14.592  17.806  22.835  1.00 90.81           C  
ATOM   2130  N   VAL A 274     -14.967  15.685  20.517  1.00 90.72           N  
ATOM   2131  CA  VAL A 274     -15.803  14.727  19.800  1.00 90.72           C  
ATOM   2132  C   VAL A 274     -15.082  13.384  19.701  1.00 90.72           C  
ATOM   2133  O   VAL A 274     -15.674  12.334  19.963  1.00 90.72           O  
ATOM   2134  CB  VAL A 274     -16.171  15.239  18.390  1.00 90.72           C  
ATOM   2135  CG1 VAL A 274     -16.819  14.129  17.564  1.00 90.72           C  
ATOM   2136  CG2 VAL A 274     -17.100  16.448  18.487  1.00 90.72           C  
ATOM   2137  N   ILE A 275     -13.871  13.425  19.369  1.00 92.11           N  
ATOM   2138  CA  ILE A 275     -13.076  12.212  19.208  1.00 92.11           C  
ATOM   2139  C   ILE A 275     -12.918  11.516  20.558  1.00 92.11           C  
ATOM   2140  O   ILE A 275     -13.004  10.289  20.645  1.00 92.11           O  
ATOM   2141  CB  ILE A 275     -11.690  12.521  18.599  1.00 92.11           C  
ATOM   2142  CG1 ILE A 275     -11.837  12.977  17.143  1.00 92.11           C  
ATOM   2143  CG2 ILE A 275     -10.772  11.299  18.700  1.00 92.11           C  
ATOM   2144  CD1 ILE A 275     -12.422  11.919  16.218  1.00 92.11           C  
ATOM   2145  N   GLU A 276     -12.685  12.292  21.518  1.00 91.97           N  
ATOM   2146  CA  GLU A 276     -12.555  11.751  22.868  1.00 91.97           C  
ATOM   2147  C   GLU A 276     -13.827  11.024  23.296  1.00 91.97           C  
ATOM   2148  O   GLU A 276     -13.762   9.933  23.867  1.00 91.97           O  
ATOM   2149  CB  GLU A 276     -12.225  12.865  23.864  1.00 91.97           C  
ATOM   2150  CG  GLU A 276     -10.824  13.438  23.705  1.00 91.97           C  
ATOM   2151  CD  GLU A 276     -10.557  14.629  24.611  1.00 91.97           C  
ATOM   2152  OE1 GLU A 276      -9.420  15.154  24.603  1.00 91.97           O  
ATOM   2153  OE2 GLU A 276     -11.490  15.040  25.335  1.00 91.97           O1-
ATOM   2154  N   GLN A 277     -14.886  11.595  22.980  1.00 89.62           N  
ATOM   2155  CA  GLN A 277     -16.170  11.000  23.335  1.00 89.62           C  
ATOM   2156  C   GLN A 277     -16.429   9.729  22.531  1.00 89.62           C  
ATOM   2157  O   GLN A 277     -16.991   8.763  23.050  1.00 89.62           O  
ATOM   2158  CB  GLN A 277     -17.305  12.001  23.116  1.00 89.62           C  
ATOM   2159  CG  GLN A 277     -17.308  13.155  24.109  1.00 89.62           C  
ATOM   2160  CD  GLN A 277     -17.451  12.692  25.547  1.00 89.62           C  
ATOM   2161  NE2 GLN A 277     -16.681  13.297  26.445  1.00 89.62           N  
ATOM   2162  OE1 GLN A 277     -18.248  11.797  25.848  1.00 89.62           O  
ATOM   2163  N   LEU A 278     -16.008   9.779  21.312  1.00 89.54           N  
ATOM   2164  CA  LEU A 278     -16.188   8.619  20.445  1.00 89.54           C  
ATOM   2165  C   LEU A 278     -15.367   7.435  20.944  1.00 89.54           C  
ATOM   2166  O   LEU A 278     -15.844   6.298  20.942  1.00 89.54           O  
ATOM   2167  CB  LEU A 278     -15.794   8.959  19.006  1.00 89.54           C  
ATOM   2168  CG  LEU A 278     -16.768   9.845  18.227  1.00 89.54           C  
ATOM   2169  CD1 LEU A 278     -16.192  10.189  16.857  1.00 89.54           C  
ATOM   2170  CD2 LEU A 278     -18.121   9.156  18.086  1.00 89.54           C  
ATOM   2171  N   LEU A 279     -14.216   7.756  21.423  1.00 91.17           N  
ATOM   2172  CA  LEU A 279     -13.319   6.716  21.913  1.00 91.17           C  
ATOM   2173  C   LEU A 279     -13.814   6.153  23.242  1.00 91.17           C  
ATOM   2174  O   LEU A 279     -13.743   4.944  23.474  1.00 91.17           O  
ATOM   2175  CB  LEU A 279     -11.899   7.264  22.075  1.00 91.17           C  
ATOM   2176  CG  LEU A 279     -11.165   7.636  20.786  1.00 91.17           C  
ATOM   2177  CD1 LEU A 279      -9.800   8.236  21.108  1.00 91.17           C  
ATOM   2178  CD2 LEU A 279     -11.020   6.417  19.882  1.00 91.17           C  
ATOM   2179  N   VAL A 280     -14.384   7.000  24.029  1.00 90.47           N  
ATOM   2180  CA  VAL A 280     -14.899   6.588  25.330  1.00 90.47           C  
ATOM   2181  C   VAL A 280     -16.149   5.730  25.143  1.00 90.47           C  
ATOM   2182  O   VAL A 280     -16.342   4.741  25.853  1.00 90.47           O  
ATOM   2183  CB  VAL A 280     -15.218   7.805  26.226  1.00 90.47           C  
ATOM   2184  CG1 VAL A 280     -15.956   7.367  27.490  1.00 90.47           C  
ATOM   2185  CG2 VAL A 280     -13.935   8.552  26.586  1.00 90.47           C  
ATOM   2186  N   SER A 281     -16.927   6.130  24.131  1.00 87.27           N  
ATOM   2187  CA  SER A 281     -18.164   5.404  23.861  1.00 87.27           C  
ATOM   2188  C   SER A 281     -17.883   4.066  23.185  1.00 87.27           C  
ATOM   2189  O   SER A 281     -18.752   3.193  23.140  1.00 87.27           O  
ATOM   2190  CB  SER A 281     -19.098   6.240  22.986  1.00 87.27           C  
ATOM   2191  OG  SER A 281     -18.539   6.435  21.698  1.00 87.27           O  
ATOM   2192  N   GLY A 282     -16.644   3.856  22.779  1.00 87.13           N  
ATOM   2193  CA  GLY A 282     -16.234   2.610  22.153  1.00 87.13           C  
ATOM   2194  C   GLY A 282     -16.746   2.458  20.733  1.00 87.13           C  
ATOM   2195  O   GLY A 282     -16.918   1.339  20.246  1.00 87.13           O  
ATOM   2196  N   GLN A 283     -17.115   3.557  20.070  1.00 87.93           N  
ATOM   2197  CA  GLN A 283     -17.532   3.505  18.673  1.00 87.93           C  
ATOM   2198  C   GLN A 283     -16.328   3.388  17.743  1.00 87.93           C  
ATOM   2199  O   GLN A 283     -15.352   4.128  17.885  1.00 87.93           O  
ATOM   2200  CB  GLN A 283     -18.355   4.743  18.312  1.00 87.93           C  
ATOM   2201  CG  GLN A 283     -19.664   4.857  19.082  1.00 87.93           C  
ATOM   2202  CD  GLN A 283     -20.534   6.000  18.593  1.00 87.93           C  
ATOM   2203  NE2 GLN A 283     -21.836   5.900  18.838  1.00 87.93           N  
ATOM   2204  OE1 GLN A 283     -20.040   6.966  18.002  1.00 87.93           O  
ATOM   2205  N   PRO A 284     -16.399   2.400  16.844  1.00 91.31           N  
ATOM   2206  CA  PRO A 284     -15.255   2.207  15.950  1.00 91.31           C  
ATOM   2207  C   PRO A 284     -15.083   3.352  14.955  1.00 91.31           C  
ATOM   2208  O   PRO A 284     -16.072   3.896  14.457  1.00 91.31           O  
ATOM   2209  CB  PRO A 284     -15.589   0.900  15.226  1.00 91.31           C  
ATOM   2210  CG  PRO A 284     -17.079   0.797  15.293  1.00 91.31           C  
ATOM   2211  CD  PRO A 284     -17.550   1.498  16.534  1.00 91.31           C  
ATOM   2212  N   LEU A 285     -13.849   3.725  14.744  1.00 93.89           N  
ATOM   2213  CA  LEU A 285     -13.483   4.850  13.891  1.00 93.89           C  
ATOM   2214  C   LEU A 285     -12.649   4.383  12.702  1.00 93.89           C  
ATOM   2215  O   LEU A 285     -11.696   3.618  12.869  1.00 93.89           O  
ATOM   2216  CB  LEU A 285     -12.707   5.900  14.691  1.00 93.89           C  
ATOM   2217  CG  LEU A 285     -12.201   7.112  13.907  1.00 93.89           C  
ATOM   2218  CD1 LEU A 285     -13.374   7.951  13.412  1.00 93.89           C  
ATOM   2219  CD2 LEU A 285     -11.262   7.951  14.768  1.00 93.89           C  
ATOM   2220  N   LEU A 286     -13.030   4.836  11.511  1.00 95.72           N  
ATOM   2221  CA  LEU A 286     -12.284   4.519  10.298  1.00 95.72           C  
ATOM   2222  C   LEU A 286     -11.603   5.763   9.739  1.00 95.72           C  
ATOM   2223  O   LEU A 286     -12.263   6.768   9.465  1.00 95.72           O  
ATOM   2224  CB  LEU A 286     -13.212   3.912   9.242  1.00 95.72           C  
ATOM   2225  CG  LEU A 286     -12.589   3.634   7.873  1.00 95.72           C  
ATOM   2226  CD1 LEU A 286     -11.520   2.552   7.986  1.00 95.72           C  
ATOM   2227  CD2 LEU A 286     -13.663   3.228   6.869  1.00 95.72           C  
ATOM   2228  N   ILE A 287     -10.272   5.667   9.512  1.00 96.41           N  
ATOM   2229  CA  ILE A 287      -9.478   6.773   8.990  1.00 96.41           C  
ATOM   2230  C   ILE A 287      -8.706   6.317   7.754  1.00 96.41           C  
ATOM   2231  O   ILE A 287      -8.043   5.277   7.777  1.00 96.41           O  
ATOM   2232  CB  ILE A 287      -8.504   7.322  10.056  1.00 96.41           C  
ATOM   2233  CG1 ILE A 287      -9.274   7.762  11.307  1.00 96.41           C  
ATOM   2234  CG2 ILE A 287      -7.676   8.479   9.488  1.00 96.41           C  
ATOM   2235  CD1 ILE A 287      -8.388   8.042  12.513  1.00 96.41           C  
ATOM   2236  N   PHE A 288      -8.776   7.112   6.719  1.00 94.38           N  
ATOM   2237  CA  PHE A 288      -8.013   6.823   5.510  1.00 94.38           C  
ATOM   2238  C   PHE A 288      -6.656   7.516   5.548  1.00 94.38           C  
ATOM   2239  O   PHE A 288      -6.581   8.736   5.708  1.00 94.38           O  
ATOM   2240  CB  PHE A 288      -8.791   7.259   4.264  1.00 94.38           C  
ATOM   2241  CG  PHE A 288     -10.042   6.458   4.019  1.00 94.38           C  
ATOM   2242  CD1 PHE A 288      -9.970   5.175   3.490  1.00 94.38           C  
ATOM   2243  CD2 PHE A 288     -11.290   6.990   4.317  1.00 94.38           C  
ATOM   2244  CE1 PHE A 288     -11.126   4.432   3.262  1.00 94.38           C  
ATOM   2245  CE2 PHE A 288     -12.449   6.253   4.092  1.00 94.38           C  
ATOM   2246  CZ  PHE A 288     -12.365   4.975   3.564  1.00 94.38           C  
ATOM   2247  N   LEU A 289      -5.570   6.694   5.391  1.00 92.90           N  
ATOM   2248  CA  LEU A 289      -4.216   7.223   5.515  1.00 92.90           C  
ATOM   2249  C   LEU A 289      -3.689   7.690   4.163  1.00 92.90           C  
ATOM   2250  O   LEU A 289      -2.677   8.392   4.095  1.00 92.90           O  
ATOM   2251  CB  LEU A 289      -3.279   6.165   6.103  1.00 92.90           C  
ATOM   2252  CG  LEU A 289      -3.528   5.773   7.561  1.00 92.90           C  
ATOM   2253  CD1 LEU A 289      -2.600   4.634   7.970  1.00 92.90           C  
ATOM   2254  CD2 LEU A 289      -3.341   6.977   8.477  1.00 92.90           C  
ATOM   2255  N   GLU A 290      -4.409   7.372   3.119  1.00 90.17           N  
ATOM   2256  CA  GLU A 290      -4.011   7.769   1.771  1.00 90.17           C  
ATOM   2257  C   GLU A 290      -4.891   8.900   1.246  1.00 90.17           C  
ATOM   2258  O   GLU A 290      -6.053   9.023   1.640  1.00 90.17           O  
ATOM   2259  CB  GLU A 290      -4.069   6.572   0.819  1.00 90.17           C  
ATOM   2260  CG  GLU A 290      -2.909   5.600   0.981  1.00 90.17           C  
ATOM   2261  CD  GLU A 290      -2.929   4.468  -0.033  1.00 90.17           C  
ATOM   2262  OE1 GLU A 290      -1.983   3.647  -0.045  1.00 90.17           O  
ATOM   2263  OE2 GLU A 290      -3.897   4.401  -0.823  1.00 90.17           O1-
ATOM   2264  N   GLU A 291      -4.282   9.793   0.444  1.00 85.52           N  
ATOM   2265  CA  GLU A 291      -5.076  10.835  -0.200  1.00 85.52           C  
ATOM   2266  C   GLU A 291      -6.108  10.234  -1.150  1.00 85.52           C  
ATOM   2267  O   GLU A 291      -5.931   9.118  -1.642  1.00 85.52           O  
ATOM   2268  CB  GLU A 291      -4.171  11.811  -0.956  1.00 85.52           C  
ATOM   2269  CG  GLU A 291      -3.355  12.721  -0.049  1.00 85.52           C  
ATOM   2270  CD  GLU A 291      -4.184  13.817   0.603  1.00 85.52           C  
ATOM   2271  OE1 GLU A 291      -3.722  14.414   1.602  1.00 85.52           O  
ATOM   2272  OE2 GLU A 291      -5.304  14.080   0.111  1.00 85.52           O1-
ATOM   2273  N   PRO A 292      -7.228  11.026  -1.206  1.00 78.81           N  
ATOM   2274  CA  PRO A 292      -8.260  10.498  -2.101  1.00 78.81           C  
ATOM   2275  C   PRO A 292      -7.721  10.154  -3.487  1.00 78.81           C  
ATOM   2276  O   PRO A 292      -6.735  10.747  -3.934  1.00 78.81           O  
ATOM   2277  CB  PRO A 292      -9.278  11.639  -2.178  1.00 78.81           C  
ATOM   2278  CG  PRO A 292      -8.520  12.856  -1.757  1.00 78.81           C  
ATOM   2279  CD  PRO A 292      -7.336  12.422  -0.941  1.00 78.81           C  
ATOM   2280  N   PRO A 293      -8.384   9.107  -4.093  1.00 67.65           N  
ATOM   2281  CA  PRO A 293      -7.936   8.685  -5.422  1.00 67.65           C  
ATOM   2282  C   PRO A 293      -7.964   9.820  -6.443  1.00 67.65           C  
ATOM   2283  O   PRO A 293      -8.895  10.630  -6.445  1.00 67.65           O  
ATOM   2284  CB  PRO A 293      -8.933   7.586  -5.798  1.00 67.65           C  
ATOM   2285  CG  PRO A 293     -10.136   7.857  -4.954  1.00 67.65           C  
ATOM   2286  CD  PRO A 293      -9.701   8.619  -3.735  1.00 67.65           C  
ATOM   2287  N   GLY A 294      -6.824   9.960  -7.224  1.00 66.18           N  
ATOM   2288  CA  GLY A 294      -6.706  10.972  -8.263  1.00 66.18           C  
ATOM   2289  C   GLY A 294      -5.940  12.202  -7.813  1.00 66.18           C  
ATOM   2290  O   GLY A 294      -5.631  13.077  -8.624  1.00 66.18           O  
ATOM   2291  N   ALA A 295      -5.820  12.293  -6.518  1.00 67.74           N  
ATOM   2292  CA  ALA A 295      -5.076  13.443  -6.008  1.00 67.74           C  
ATOM   2293  C   ALA A 295      -3.618  13.394  -6.454  1.00 67.74           C  
ATOM   2294  O   ALA A 295      -2.990  12.332  -6.431  1.00 67.74           O  
ATOM   2295  CB  ALA A 295      -5.162  13.498  -4.484  1.00 67.74           C  
ATOM   2296  N   LEU A 296      -3.221  14.475  -7.151  1.00 67.28           N  
ATOM   2297  CA  LEU A 296      -1.833  14.591  -7.587  1.00 67.28           C  
ATOM   2298  C   LEU A 296      -0.944  15.075  -6.447  1.00 67.28           C  
ATOM   2299  O   LEU A 296      -1.087  16.207  -5.980  1.00 67.28           O  
ATOM   2300  CB  LEU A 296      -1.725  15.549  -8.777  1.00 67.28           C  
ATOM   2301  CG  LEU A 296      -2.424  15.112 -10.065  1.00 67.28           C  
ATOM   2302  CD1 LEU A 296      -2.469  16.266 -11.061  1.00 67.28           C  
ATOM   2303  CD2 LEU A 296      -1.723  13.902 -10.671  1.00 67.28           C  
ATOM   2304  N   GLY A 297      -0.717  14.242  -5.385  1.00 70.19           N  
ATOM   2305  CA  GLY A 297       0.125  14.619  -4.261  1.00 70.19           C  
ATOM   2306  C   GLY A 297       0.711  13.427  -3.528  1.00 70.19           C  
ATOM   2307  O   GLY A 297       0.759  12.321  -4.071  1.00 70.19           O  
ATOM   2308  N   PRO A 298       1.303  13.747  -2.309  1.00 74.84           N  
ATOM   2309  CA  PRO A 298       1.883  12.659  -1.518  1.00 74.84           C  
ATOM   2310  C   PRO A 298       0.878  11.552  -1.211  1.00 74.84           C  
ATOM   2311  O   PRO A 298      -0.327  11.808  -1.143  1.00 74.84           O  
ATOM   2312  CB  PRO A 298       2.334  13.359  -0.234  1.00 74.84           C  
ATOM   2313  CG  PRO A 298       1.492  14.591  -0.154  1.00 74.84           C  
ATOM   2314  CD  PRO A 298       1.046  14.955  -1.541  1.00 74.84           C  
ATOM   2315  N   ARG A 299       1.432  10.330  -1.173  1.00 86.26           N  
ATOM   2316  CA  ARG A 299       0.610   9.153  -0.914  1.00 86.26           C  
ATOM   2317  C   ARG A 299      -0.056   9.240   0.455  1.00 86.26           C  
ATOM   2318  O   ARG A 299      -1.247   8.954   0.591  1.00 86.26           O  
ATOM   2319  CB  ARG A 299       1.450   7.878  -1.008  1.00 86.26           C  
ATOM   2320  CG  ARG A 299       0.643   6.596  -0.870  1.00 86.26           C  
ATOM   2321  CD  ARG A 299       1.490   5.363  -1.154  1.00 86.26           C  
ATOM   2322  NE  ARG A 299       0.698   4.138  -1.084  1.00 86.26           N  
ATOM   2323  CZ  ARG A 299       1.192   2.909  -1.204  1.00 86.26           C  
ATOM   2324  NH1 ARG A 299       2.491   2.716  -1.402  1.00 86.26           N1+
ATOM   2325  NH2 ARG A 299       0.381   1.864  -1.124  1.00 86.26           N  
ATOM   2326  N   LEU A 300       0.620   9.722   1.469  1.00 89.02           N  
ATOM   2327  CA  LEU A 300       0.090   9.845   2.823  1.00 89.02           C  
ATOM   2328  C   LEU A 300      -0.831  11.055   2.939  1.00 89.02           C  
ATOM   2329  O   LEU A 300      -0.484  12.149   2.489  1.00 89.02           O  
ATOM   2330  CB  LEU A 300       1.232   9.959   3.837  1.00 89.02           C  
ATOM   2331  CG  LEU A 300       0.858   9.748   5.305  1.00 89.02           C  
ATOM   2332  CD1 LEU A 300       0.371   8.321   5.529  1.00 89.02           C  
ATOM   2333  CD2 LEU A 300       2.045  10.061   6.209  1.00 89.02           C  
ATOM   2334  N   SER A 301      -1.974  10.817   3.628  1.00 90.07           N  
ATOM   2335  CA  SER A 301      -2.998  11.852   3.729  1.00 90.07           C  
ATOM   2336  C   SER A 301      -2.740  12.771   4.918  1.00 90.07           C  
ATOM   2337  O   SER A 301      -2.524  12.302   6.037  1.00 90.07           O  
ATOM   2338  CB  SER A 301      -4.386  11.223   3.853  1.00 90.07           C  
ATOM   2339  OG  SER A 301      -5.372  12.217   4.075  1.00 90.07           O  
ATOM   2340  N   ALA A 302      -2.801  14.115   4.669  1.00 89.27           N  
ATOM   2341  CA  ALA A 302      -2.638  15.101   5.734  1.00 89.27           C  
ATOM   2342  C   ALA A 302      -3.816  15.062   6.703  1.00 89.27           C  
ATOM   2343  O   ALA A 302      -3.629  15.135   7.920  1.00 89.27           O  
ATOM   2344  CB  ALA A 302      -2.485  16.501   5.144  1.00 89.27           C  
ATOM   2345  N   LEU A 303      -4.952  14.962   6.142  1.00 90.13           N  
ATOM   2346  CA  LEU A 303      -6.171  14.881   6.938  1.00 90.13           C  
ATOM   2347  C   LEU A 303      -6.173  13.626   7.804  1.00 90.13           C  
ATOM   2348  O   LEU A 303      -6.552  13.676   8.977  1.00 90.13           O  
ATOM   2349  CB  LEU A 303      -7.405  14.892   6.032  1.00 90.13           C  
ATOM   2350  CG  LEU A 303      -8.757  15.047   6.730  1.00 90.13           C  
ATOM   2351  CD1 LEU A 303      -9.813  15.528   5.740  1.00 90.13           C  
ATOM   2352  CD2 LEU A 303      -9.181  13.730   7.373  1.00 90.13           C  
ATOM   2353  N   GLY A 304      -5.852  12.519   7.132  1.00 92.73           N  
ATOM   2354  CA  GLY A 304      -5.746  11.275   7.879  1.00 92.73           C  
ATOM   2355  C   GLY A 304      -4.806  11.371   9.066  1.00 92.73           C  
ATOM   2356  O   GLY A 304      -5.128  10.899  10.159  1.00 92.73           O  
ATOM   2357  N   GLN A 305      -3.751  12.067   8.907  1.00 93.12           N  
ATOM   2358  CA  GLN A 305      -2.778  12.262   9.977  1.00 93.12           C  
ATOM   2359  C   GLN A 305      -3.349  13.144  11.084  1.00 93.12           C  
ATOM   2360  O   GLN A 305      -3.077  12.921  12.265  1.00 93.12           O  
ATOM   2361  CB  GLN A 305      -1.490  12.876   9.428  1.00 93.12           C  
ATOM   2362  CG  GLN A 305      -0.691  11.934   8.537  1.00 93.12           C  
ATOM   2363  CD  GLN A 305       0.631  12.529   8.089  1.00 93.12           C  
ATOM   2364  NE2 GLN A 305       1.136  12.063   6.952  1.00 93.12           N  
ATOM   2365  OE1 GLN A 305       1.192  13.403   8.758  1.00 93.12           O  
ATOM   2366  N   ALA A 306      -4.046  14.069  10.668  1.00 92.77           N  
ATOM   2367  CA  ALA A 306      -4.686  14.960  11.633  1.00 92.77           C  
ATOM   2368  C   ALA A 306      -5.634  14.189  12.546  1.00 92.77           C  
ATOM   2369  O   ALA A 306      -5.596  14.349  13.769  1.00 92.77           O  
ATOM   2370  CB  ALA A 306      -5.438  16.075  10.910  1.00 92.77           C  
ATOM   2371  N   TRP A 307      -6.426  13.347  11.948  1.00 94.88           N  
ATOM   2372  CA  TRP A 307      -7.365  12.542  12.721  1.00 94.88           C  
ATOM   2373  C   TRP A 307      -6.626  11.583  13.648  1.00 94.88           C  
ATOM   2374  O   TRP A 307      -7.013  11.404  14.805  1.00 94.88           O  
ATOM   2375  CB  TRP A 307      -8.296  11.758  11.791  1.00 94.88           C  
ATOM   2376  CG  TRP A 307      -9.372  12.591  11.163  1.00 94.88           C  
ATOM   2377  CD1 TRP A 307      -9.460  12.973   9.853  1.00 94.88           C  
ATOM   2378  CD2 TRP A 307     -10.513  13.150  11.821  1.00 94.88           C  
ATOM   2379  CE2 TRP A 307     -11.251  13.859  10.847  1.00 94.88           C  
ATOM   2380  CE3 TRP A 307     -10.984  13.120  13.140  1.00 94.88           C  
ATOM   2381  NE1 TRP A 307     -10.588  13.735   9.657  1.00 94.88           N  
ATOM   2382  CZ2 TRP A 307     -12.436  14.533  11.153  1.00 94.88           C  
ATOM   2383  CZ3 TRP A 307     -12.163  13.791  13.442  1.00 94.88           C  
ATOM   2384  CH2 TRP A 307     -12.874  14.487  12.451  1.00 94.88           C  
ATOM   2385  N   VAL A 308      -5.603  10.997  13.090  1.00 96.20           N  
ATOM   2386  CA  VAL A 308      -4.783  10.104  13.902  1.00 96.20           C  
ATOM   2387  C   VAL A 308      -4.162  10.882  15.060  1.00 96.20           C  
ATOM   2388  O   VAL A 308      -4.060  10.369  16.177  1.00 96.20           O  
ATOM   2389  CB  VAL A 308      -3.678   9.427  13.061  1.00 96.20           C  
ATOM   2390  CG1 VAL A 308      -2.700   8.673  13.961  1.00 96.20           C  
ATOM   2391  CG2 VAL A 308      -4.295   8.485  12.029  1.00 96.20           C  
ATOM   2392  N   GLY A 309      -3.800  12.086  14.740  1.00 95.41           N  
ATOM   2393  CA  GLY A 309      -3.245  12.962  15.759  1.00 95.41           C  
ATOM   2394  C   GLY A 309      -4.183  13.185  16.930  1.00 95.41           C  
ATOM   2395  O   GLY A 309      -3.758  13.158  18.087  1.00 95.41           O  
ATOM   2396  N   PHE A 310      -5.430  13.392  16.642  1.00 95.08           N  
ATOM   2397  CA  PHE A 310      -6.420  13.574  17.696  1.00 95.08           C  
ATOM   2398  C   PHE A 310      -6.548  12.313  18.542  1.00 95.08           C  
ATOM   2399  O   PHE A 310      -6.688  12.390  19.764  1.00 95.08           O  
ATOM   2400  CB  PHE A 310      -7.781  13.946  17.098  1.00 95.08           C  
ATOM   2401  CG  PHE A 310      -7.841  15.346  16.551  1.00 95.08           C  
ATOM   2402  CD1 PHE A 310      -7.583  16.439  17.369  1.00 95.08           C  
ATOM   2403  CD2 PHE A 310      -8.157  15.569  15.217  1.00 95.08           C  
ATOM   2404  CE1 PHE A 310      -7.638  17.736  16.864  1.00 95.08           C  
ATOM   2405  CE2 PHE A 310      -8.214  16.863  14.706  1.00 95.08           C  
ATOM   2406  CZ  PHE A 310      -7.955  17.945  15.531  1.00 95.08           C  
ATOM   2407  N   VAL A 311      -6.456  11.175  17.920  1.00 96.52           N  
ATOM   2408  CA  VAL A 311      -6.566   9.892  18.606  1.00 96.52           C  
ATOM   2409  C   VAL A 311      -5.359   9.689  19.519  1.00 96.52           C  
ATOM   2410  O   VAL A 311      -5.509   9.299  20.680  1.00 96.52           O  
ATOM   2411  CB  VAL A 311      -6.679   8.720  17.605  1.00 96.52           C  
ATOM   2412  CG1 VAL A 311      -6.638   7.380  18.335  1.00 96.52           C  
ATOM   2413  CG2 VAL A 311      -7.960   8.845  16.782  1.00 96.52           C  
ATOM   2414  N   VAL A 312      -4.225  10.005  19.034  1.00 95.58           N  
ATOM   2415  CA  VAL A 312      -2.985   9.855  19.789  1.00 95.58           C  
ATOM   2416  C   VAL A 312      -3.004  10.782  21.002  1.00 95.58           C  
ATOM   2417  O   VAL A 312      -2.632  10.377  22.106  1.00 95.58           O  
ATOM   2418  CB  VAL A 312      -1.747  10.151  18.912  1.00 95.58           C  
ATOM   2419  CG1 VAL A 312      -0.489  10.253  19.771  1.00 95.58           C  
ATOM   2420  CG2 VAL A 312      -1.582   9.073  17.842  1.00 95.58           C  
ATOM   2421  N   GLN A 313      -3.427  11.997  20.833  1.00 94.24           N  
ATOM   2422  CA  GLN A 313      -3.515  12.960  21.925  1.00 94.24           C  
ATOM   2423  C   GLN A 313      -4.473  12.475  23.010  1.00 94.24           C  
ATOM   2424  O   GLN A 313      -4.199  12.631  24.202  1.00 94.24           O  
ATOM   2425  CB  GLN A 313      -3.962  14.326  21.403  1.00 94.24           C  
ATOM   2426  CG  GLN A 313      -2.853  15.117  20.722  1.00 94.24           C  
ATOM   2427  CD  GLN A 313      -3.302  16.497  20.280  1.00 94.24           C  
ATOM   2428  NE2 GLN A 313      -2.348  17.335  19.891  1.00 94.24           N  
ATOM   2429  OE1 GLN A 313      -4.498  16.807  20.287  1.00 94.24           O  
ATOM   2430  N   ALA A 314      -5.560  11.907  22.540  1.00 94.26           N  
ATOM   2431  CA  ALA A 314      -6.561  11.412  23.481  1.00 94.26           C  
ATOM   2432  C   ALA A 314      -5.987  10.306  24.363  1.00 94.26           C  
ATOM   2433  O   ALA A 314      -6.276  10.245  25.560  1.00 94.26           O  
ATOM   2434  CB  ALA A 314      -7.791  10.905  22.732  1.00 94.26           C  
ATOM   2435  N   VAL A 315      -5.157   9.488  23.853  1.00 94.89           N  
ATOM   2436  CA  VAL A 315      -4.552   8.380  24.585  1.00 94.89           C  
ATOM   2437  C   VAL A 315      -3.424   8.902  25.472  1.00 94.89           C  
ATOM   2438  O   VAL A 315      -3.294   8.492  26.628  1.00 94.89           O  
ATOM   2439  CB  VAL A 315      -4.016   7.293  23.627  1.00 94.89           C  
ATOM   2440  CG1 VAL A 315      -3.229   6.235  24.398  1.00 94.89           C  
ATOM   2441  CG2 VAL A 315      -5.166   6.650  22.854  1.00 94.89           C  
ATOM   2442  N   GLN A 316      -2.653   9.842  25.026  1.00 92.72           N  
ATOM   2443  CA  GLN A 316      -1.515  10.393  25.755  1.00 92.72           C  
ATOM   2444  C   GLN A 316      -1.974  11.173  26.984  1.00 92.72           C  
ATOM   2445  O   GLN A 316      -1.347  11.100  28.042  1.00 92.72           O  
ATOM   2446  CB  GLN A 316      -0.678  11.292  24.845  1.00 92.72           C  
ATOM   2447  CG  GLN A 316       0.187  10.527  23.852  1.00 92.72           C  
ATOM   2448  CD  GLN A 316       1.097  11.434  23.045  1.00 92.72           C  
ATOM   2449  NE2 GLN A 316       2.230  10.899  22.606  1.00 92.72           N  
ATOM   2450  OE1 GLN A 316       0.783  12.607  22.818  1.00 92.72           O  
ATOM   2451  N   VAL A 317      -3.105  11.874  26.791  1.00 91.87           N  
ATOM   2452  CA  VAL A 317      -3.648  12.687  27.874  1.00 91.87           C  
ATOM   2453  C   VAL A 317      -4.315  11.787  28.912  1.00 91.87           C  
ATOM   2454  O   VAL A 317      -4.375  12.132  30.095  1.00 91.87           O  
ATOM   2455  CB  VAL A 317      -4.656  13.733  27.348  1.00 91.87           C  
ATOM   2456  CG1 VAL A 317      -5.362  14.434  28.507  1.00 91.87           C  
ATOM   2457  CG2 VAL A 317      -3.951  14.750  26.453  1.00 91.87           C  
ATOM   2458  N   GLY A 318      -4.632  10.579  28.526  1.00 90.34           N  
ATOM   2459  CA  GLY A 318      -5.182   9.562  29.409  1.00 90.34           C  
ATOM   2460  C   GLY A 318      -6.698   9.533  29.414  1.00 90.34           C  
ATOM   2461  O   GLY A 318      -7.312   9.050  30.368  1.00 90.34           O  
ATOM   2462  N   ILE A 319      -7.325  10.129  28.458  1.00 89.74           N  
ATOM   2463  CA  ILE A 319      -8.780  10.041  28.389  1.00 89.74           C  
ATOM   2464  C   ILE A 319      -9.203   8.579  28.269  1.00 89.74           C  
ATOM   2465  O   ILE A 319     -10.141   8.141  28.939  1.00 89.74           O  
ATOM   2466  CB  ILE A 319      -9.339  10.859  27.203  1.00 89.74           C  
ATOM   2467  CG1 ILE A 319      -8.936  12.333  27.334  1.00 89.74           C  
ATOM   2468  CG2 ILE A 319     -10.861  10.713  27.117  1.00 89.74           C  
ATOM   2469  CD1 ILE A 319      -9.485  13.017  28.578  1.00 89.74           C  
ATOM   2470  N   VAL A 320      -8.526   7.905  27.411  1.00 93.15           N  
ATOM   2471  CA  VAL A 320      -8.636   6.457  27.267  1.00 93.15           C  
ATOM   2472  C   VAL A 320      -7.272   5.810  27.498  1.00 93.15           C  
ATOM   2473  O   VAL A 320      -6.241   6.365  27.113  1.00 93.15           O  
ATOM   2474  CB  VAL A 320      -9.182   6.065  25.876  1.00 93.15           C  
ATOM   2475  CG1 VAL A 320      -9.380   4.554  25.780  1.00 93.15           C  
ATOM   2476  CG2 VAL A 320     -10.492   6.798  25.592  1.00 93.15           C  
ATOM   2477  N   PRO A 321      -7.291   4.686  28.263  1.00 93.02           N  
ATOM   2478  CA  PRO A 321      -6.009   4.055  28.588  1.00 93.02           C  
ATOM   2479  C   PRO A 321      -5.245   3.599  27.347  1.00 93.02           C  
ATOM   2480  O   PRO A 321      -4.020   3.731  27.289  1.00 93.02           O  
ATOM   2481  CB  PRO A 321      -6.415   2.857  29.451  1.00 93.02           C  
ATOM   2482  CG  PRO A 321      -7.824   2.559  29.052  1.00 93.02           C  
ATOM   2483  CD  PRO A 321      -8.492   3.847  28.662  1.00 93.02           C  
ATOM   2484  N   ASP A 322      -5.983   3.050  26.345  1.00 95.14           N  
ATOM   2485  CA  ASP A 322      -5.384   2.506  25.131  1.00 95.14           C  
ATOM   2486  C   ASP A 322      -6.415   2.400  24.009  1.00 95.14           C  
ATOM   2487  O   ASP A 322      -7.619   2.505  24.254  1.00 95.14           O  
ATOM   2488  CB  ASP A 322      -4.763   1.135  25.406  1.00 95.14           C  
ATOM   2489  CG  ASP A 322      -3.787   0.699  24.328  1.00 95.14           C  
ATOM   2490  OD1 ASP A 322      -3.542   1.473  23.377  1.00 95.14           O  
ATOM   2491  OD2 ASP A 322      -3.260  -0.431  24.427  1.00 95.14           O1-
ATOM   2492  N   ALA A 323      -5.876   2.387  22.732  1.00 95.09           N  
ATOM   2493  CA  ALA A 323      -6.708   2.183  21.550  1.00 95.09           C  
ATOM   2494  C   ALA A 323      -6.110   1.118  20.635  1.00 95.09           C  
ATOM   2495  O   ALA A 323      -4.889   1.040  20.478  1.00 95.09           O  
ATOM   2496  CB  ALA A 323      -6.884   3.496  20.790  1.00 95.09           C  
ATOM   2497  N   LEU A 324      -7.003   0.268  20.109  1.00 95.47           N  
ATOM   2498  CA  LEU A 324      -6.540  -0.767  19.191  1.00 95.47           C  
ATOM   2499  C   LEU A 324      -6.601  -0.279  17.747  1.00 95.47           C  
ATOM   2500  O   LEU A 324      -7.650   0.177  17.285  1.00 95.47           O  
ATOM   2501  CB  LEU A 324      -7.379  -2.038  19.348  1.00 95.47           C  
ATOM   2502  CG  LEU A 324      -7.209  -2.804  20.661  1.00 95.47           C  
ATOM   2503  CD1 LEU A 324      -8.242  -3.921  20.760  1.00 95.47           C  
ATOM   2504  CD2 LEU A 324      -5.795  -3.364  20.774  1.00 95.47           C  
ATOM   2505  N   LEU A 325      -5.430  -0.318  17.088  1.00 96.64           N  
ATOM   2506  CA  LEU A 325      -5.347   0.089  15.689  1.00 96.64           C  
ATOM   2507  C   LEU A 325      -5.408  -1.122  14.765  1.00 96.64           C  
ATOM   2508  O   LEU A 325      -4.701  -2.109  14.982  1.00 96.64           O  
ATOM   2509  CB  LEU A 325      -4.058   0.876  15.435  1.00 96.64           C  
ATOM   2510  CG  LEU A 325      -3.840   2.118  16.299  1.00 96.64           C  
ATOM   2511  CD1 LEU A 325      -2.514   2.784  15.946  1.00 96.64           C  
ATOM   2512  CD2 LEU A 325      -4.997   3.097  16.130  1.00 96.64           C  
ATOM   2513  N   VAL A 326      -6.260  -1.010  13.785  1.00 95.77           N  
ATOM   2514  CA  VAL A 326      -6.399  -2.114  12.841  1.00 95.77           C  
ATOM   2515  C   VAL A 326      -6.042  -1.639  11.434  1.00 95.77           C  
ATOM   2516  O   VAL A 326      -6.774  -0.847  10.835  1.00 95.77           O  
ATOM   2517  CB  VAL A 326      -7.828  -2.701  12.859  1.00 95.77           C  
ATOM   2518  CG1 VAL A 326      -7.930  -3.902  11.921  1.00 95.77           C  
ATOM   2519  CG2 VAL A 326      -8.225  -3.094  14.281  1.00 95.77           C  
ATOM   2520  N   PRO A 327      -4.934  -2.109  10.903  1.00 96.59           N  
ATOM   2521  CA  PRO A 327      -4.617  -1.810   9.505  1.00 96.59           C  
ATOM   2522  C   PRO A 327      -5.550  -2.518   8.525  1.00 96.59           C  
ATOM   2523  O   PRO A 327      -5.784  -3.722   8.650  1.00 96.59           O  
ATOM   2524  CB  PRO A 327      -3.180  -2.316   9.353  1.00 96.59           C  
ATOM   2525  CG  PRO A 327      -2.661  -2.416  10.751  1.00 96.59           C  
ATOM   2526  CD  PRO A 327      -3.805  -2.758  11.662  1.00 96.59           C  
ATOM   2527  N   VAL A 328      -6.039  -1.711   7.606  1.00 95.60           N  
ATOM   2528  CA  VAL A 328      -7.001  -2.258   6.655  1.00 95.60           C  
ATOM   2529  C   VAL A 328      -6.539  -1.968   5.228  1.00 95.60           C  
ATOM   2530  O   VAL A 328      -6.062  -0.870   4.935  1.00 95.60           O  
ATOM   2531  CB  VAL A 328      -8.416  -1.682   6.884  1.00 95.60           C  
ATOM   2532  CG1 VAL A 328      -9.406  -2.266   5.877  1.00 95.60           C  
ATOM   2533  CG2 VAL A 328      -8.879  -1.958   8.314  1.00 95.60           C  
ATOM   2534  N   ALA A 329      -6.733  -2.955   4.382  1.00 93.56           N  
ATOM   2535  CA  ALA A 329      -6.389  -2.780   2.973  1.00 93.56           C  
ATOM   2536  C   ALA A 329      -7.508  -3.290   2.068  1.00 93.56           C  
ATOM   2537  O   ALA A 329      -8.138  -4.308   2.363  1.00 93.56           O  
ATOM   2538  CB  ALA A 329      -5.081  -3.498   2.652  1.00 93.56           C  
ATOM   2539  N   VAL A 330      -7.685  -2.527   0.988  1.00 92.23           N  
ATOM   2540  CA  VAL A 330      -8.666  -2.932  -0.013  1.00 92.23           C  
ATOM   2541  C   VAL A 330      -7.977  -3.129  -1.362  1.00 92.23           C  
ATOM   2542  O   VAL A 330      -7.191  -2.283  -1.794  1.00 92.23           O  
ATOM   2543  CB  VAL A 330      -9.805  -1.896  -0.143  1.00 92.23           C  
ATOM   2544  CG1 VAL A 330     -10.871  -2.385  -1.122  1.00 92.23           C  
ATOM   2545  CG2 VAL A 330     -10.422  -1.608   1.224  1.00 92.23           C  
ATOM   2546  N   THR A 331      -8.374  -4.261  -1.981  1.00 92.15           N  
ATOM   2547  CA  THR A 331      -7.789  -4.547  -3.286  1.00 92.15           C  
ATOM   2548  C   THR A 331      -8.877  -4.825  -4.319  1.00 92.15           C  
ATOM   2549  O   THR A 331      -9.873  -5.485  -4.016  1.00 92.15           O  
ATOM   2550  CB  THR A 331      -6.826  -5.748  -3.216  1.00 92.15           C  
ATOM   2551  CG2 THR A 331      -5.590  -5.414  -2.387  1.00 92.15           C  
ATOM   2552  OG1 THR A 331      -7.503  -6.860  -2.618  1.00 92.15           O  
ATOM   2553  N   TYR A 332      -8.623  -4.323  -5.548  1.00 90.50           N  
ATOM   2554  CA  TYR A 332      -9.560  -4.497  -6.652  1.00 90.50           C  
ATOM   2555  C   TYR A 332      -8.881  -5.158  -7.845  1.00 90.50           C  
ATOM   2556  O   TYR A 332      -7.673  -5.004  -8.044  1.00 90.50           O  
ATOM   2557  CB  TYR A 332     -10.153  -3.148  -7.070  1.00 90.50           C  
ATOM   2558  CG  TYR A 332     -10.958  -2.476  -5.985  1.00 90.50           C  
ATOM   2559  CD1 TYR A 332     -12.314  -2.751  -5.824  1.00 90.50           C  
ATOM   2560  CD2 TYR A 332     -10.365  -1.563  -5.119  1.00 90.50           C  
ATOM   2561  CE1 TYR A 332     -13.061  -2.133  -4.827  1.00 90.50           C  
ATOM   2562  CE2 TYR A 332     -11.102  -0.939  -4.118  1.00 90.50           C  
ATOM   2563  CZ  TYR A 332     -12.447  -1.230  -3.979  1.00 90.50           C  
ATOM   2564  OH  TYR A 332     -13.181  -0.615  -2.990  1.00 90.50           O  
ATOM   2565  N   ASP A 333      -9.790  -5.899  -8.585  1.00 89.97           N  
ATOM   2566  CA  ASP A 333      -9.275  -6.356  -9.872  1.00 89.97           C  
ATOM   2567  C   ASP A 333      -8.947  -5.175 -10.783  1.00 89.97           C  
ATOM   2568  O   ASP A 333      -7.885  -5.143 -11.408  1.00 89.97           O  
ATOM   2569  CB  ASP A 333     -10.283  -7.283 -10.556  1.00 89.97           C  
ATOM   2570  CG  ASP A 333     -10.287  -8.686  -9.974  1.00 89.97           C  
ATOM   2571  OD1 ASP A 333      -9.321  -9.060  -9.276  1.00 89.97           O  
ATOM   2572  OD2 ASP A 333     -11.265  -9.425 -10.219  1.00 89.97           O1-
ATOM   2573  N   LEU A 334      -9.915  -4.371 -10.900  1.00 85.34           N  
ATOM   2574  CA  LEU A 334      -9.813  -3.104 -11.616  1.00 85.34           C  
ATOM   2575  C   LEU A 334     -10.503  -1.985 -10.843  1.00 85.34           C  
ATOM   2576  O   LEU A 334     -11.631  -2.154 -10.373  1.00 85.34           O  
ATOM   2577  CB  LEU A 334     -10.425  -3.227 -13.014  1.00 85.34           C  
ATOM   2578  CG  LEU A 334     -10.078  -2.116 -14.006  1.00 85.34           C  
ATOM   2579  CD1 LEU A 334      -8.622  -2.232 -14.445  1.00 85.34           C  
ATOM   2580  CD2 LEU A 334     -11.011  -2.165 -15.211  1.00 85.34           C  
ATOM   2581  N   VAL A 335      -9.822  -0.918 -10.774  1.00 74.62           N  
ATOM   2582  CA  VAL A 335     -10.429   0.191 -10.045  1.00 74.62           C  
ATOM   2583  C   VAL A 335     -11.595   0.761 -10.849  1.00 74.62           C  
ATOM   2584  O   VAL A 335     -11.451   1.059 -12.037  1.00 74.62           O  
ATOM   2585  CB  VAL A 335      -9.398   1.301  -9.741  1.00 74.62           C  
ATOM   2586  CG1 VAL A 335     -10.043   2.431  -8.939  1.00 74.62           C  
ATOM   2587  CG2 VAL A 335      -8.200   0.724  -8.989  1.00 74.62           C  
ATOM   2588  N   PRO A 336     -12.818   0.758 -10.341  1.00 63.13           N  
ATOM   2589  CA  PRO A 336     -14.005   1.238 -11.052  1.00 63.13           C  
ATOM   2590  C   PRO A 336     -13.863   2.682 -11.530  1.00 63.13           C  
ATOM   2591  O   PRO A 336     -14.366   3.034 -12.600  1.00 63.13           O  
ATOM   2592  CB  PRO A 336     -15.116   1.116 -10.006  1.00 63.13           C  
ATOM   2593  CG  PRO A 336     -14.408   0.778  -8.734  1.00 63.13           C  
ATOM   2594  CD  PRO A 336     -12.979   0.449  -9.057  1.00 63.13           C  
ATOM   2595  N   ASP A 337     -13.109   3.619 -10.810  1.00 48.34           N  
ATOM   2596  CA  ASP A 337     -13.213   5.059 -11.023  1.00 48.34           C  
ATOM   2597  C   ASP A 337     -11.952   5.609 -11.686  1.00 48.34           C  
ATOM   2598  O   ASP A 337     -11.556   6.747 -11.430  1.00 48.34           O  
ATOM   2599  CB  ASP A 337     -13.468   5.781  -9.698  1.00 48.34           C  
ATOM   2600  CG  ASP A 337     -14.856   5.522  -9.140  1.00 48.34           C  
ATOM   2601  OD1 ASP A 337     -15.797   5.289  -9.929  1.00 48.34           O  
ATOM   2602  OD2 ASP A 337     -15.011   5.555  -7.900  1.00 48.34           O1-
ATOM   2603  N   ALA A 338     -11.208   4.948 -12.683  1.00 40.91           N  
ATOM   2604  CA  ALA A 338     -10.084   5.776 -13.112  1.00 40.91           C  
ATOM   2605  C   ALA A 338     -10.499   6.726 -14.231  1.00 40.91           C  
ATOM   2606  O   ALA A 338     -10.880   6.286 -15.318  1.00 40.91           O  
ATOM   2607  CB  ALA A 338      -8.920   4.899 -13.566  1.00 40.91           C  
ATOM   2608  N   PRO A 339     -11.390   7.740 -14.069  1.00 37.52           N  
ATOM   2609  CA  PRO A 339     -11.433   8.552 -15.288  1.00 37.52           C  
ATOM   2610  C   PRO A 339     -10.098   9.227 -15.594  1.00 37.52           C  
ATOM   2611  O   PRO A 339      -9.421   9.708 -14.681  1.00 37.52           O  
ATOM   2612  CB  PRO A 339     -12.513   9.592 -14.981  1.00 37.52           C  
ATOM   2613  CG  PRO A 339     -12.769   9.456 -13.515  1.00 37.52           C  
ATOM   2614  CD  PRO A 339     -12.078   8.216 -13.023  1.00 37.52           C  
ATOM   2615  N   CYS A 340      -9.254   8.729 -16.520  1.00 36.82           N  
ATOM   2616  CA  CYS A 340      -8.103   9.299 -17.212  1.00 36.82           C  
ATOM   2617  C   CYS A 340      -8.420  10.693 -17.740  1.00 36.82           C  
ATOM   2618  O   CYS A 340      -7.520  11.420 -18.163  1.00 36.82           O  
ATOM   2619  CB  CYS A 340      -7.669   8.394 -18.365  1.00 36.82           C  
ATOM   2620  SG  CYS A 340      -6.311   7.280 -17.945  1.00 36.82           S  
ATOM   2621  N   ASP A 341      -9.381  11.486 -17.155  1.00 35.16           N  
ATOM   2622  CA  ASP A 341      -9.401  12.838 -17.705  1.00 35.16           C  
ATOM   2623  C   ASP A 341      -9.078  13.873 -16.630  1.00 35.16           C  
ATOM   2624  O   ASP A 341      -9.638  13.831 -15.532  1.00 35.16           O  
ATOM   2625  CB  ASP A 341     -10.762  13.141 -18.335  1.00 35.16           C  
ATOM   2626  CG  ASP A 341     -10.894  12.602 -19.748  1.00 35.16           C  
ATOM   2627  OD1 ASP A 341      -9.862  12.391 -20.420  1.00 35.16           O  
ATOM   2628  OD2 ASP A 341     -12.042  12.389 -20.196  1.00 35.16           O1-
ATOM   2629  N   ILE A 342      -7.824  14.060 -16.309  1.00 38.88           N  
ATOM   2630  CA  ILE A 342      -7.126  15.160 -15.652  1.00 38.88           C  
ATOM   2631  C   ILE A 342      -8.024  16.395 -15.619  1.00 38.88           C  
ATOM   2632  O   ILE A 342      -7.883  17.249 -14.741  1.00 38.88           O  
ATOM   2633  CB  ILE A 342      -5.792  15.486 -16.360  1.00 38.88           C  
ATOM   2634  CG1 ILE A 342      -4.873  14.259 -16.358  1.00 38.88           C  
ATOM   2635  CG2 ILE A 342      -5.108  16.685 -15.698  1.00 38.88           C  
ATOM   2636  CD1 ILE A 342      -3.559  14.469 -17.099  1.00 38.88           C  
ATOM   2637  N   ASP A 343      -9.290  16.395 -16.188  1.00 39.27           N  
ATOM   2638  CA  ASP A 343      -9.842  17.743 -16.097  1.00 39.27           C  
ATOM   2639  C   ASP A 343     -11.037  17.784 -15.147  1.00 39.27           C  
ATOM   2640  O   ASP A 343     -11.462  18.860 -14.721  1.00 39.27           O  
ATOM   2641  CB  ASP A 343     -10.252  18.251 -17.481  1.00 39.27           C  
ATOM   2642  CG  ASP A 343      -9.064  18.551 -18.378  1.00 39.27           C  
ATOM   2643  OD1 ASP A 343      -7.985  18.912 -17.861  1.00 39.27           O  
ATOM   2644  OD2 ASP A 343      -9.209  18.427 -19.614  1.00 39.27           O1-
ATOM   2645  N   HIS A 344     -11.289  16.672 -14.338  1.00 37.25           N  
ATOM   2646  CA  HIS A 344     -12.334  16.967 -13.364  1.00 37.25           C  
ATOM   2647  C   HIS A 344     -11.842  16.731 -11.940  1.00 37.25           C  
ATOM   2648  O   HIS A 344     -12.504  16.050 -11.154  1.00 37.25           O  
ATOM   2649  CB  HIS A 344     -13.577  16.118 -13.637  1.00 37.25           C  
ATOM   2650  CG  HIS A 344     -14.318  16.519 -14.873  1.00 37.25           C  
ATOM   2651  CD2 HIS A 344     -14.820  15.778 -15.888  1.00 37.25           C  
ATOM   2652  ND1 HIS A 344     -14.613  17.832 -15.169  1.00 37.25           N  
ATOM   2653  CE1 HIS A 344     -15.268  17.880 -16.318  1.00 37.25           C  
ATOM   2654  NE2 HIS A 344     -15.406  16.647 -16.774  1.00 37.25           N  
ATOM   2655  N   ALA A 345     -10.516  16.830 -11.682  1.00 38.44           N  
ATOM   2656  CA  ALA A 345      -9.780  16.554 -10.451  1.00 38.44           C  
ATOM   2657  C   ALA A 345     -10.144  17.556  -9.358  1.00 38.44           C  
ATOM   2658  O   ALA A 345     -10.158  17.214  -8.174  1.00 38.44           O  
ATOM   2659  CB  ALA A 345      -8.276  16.580 -10.712  1.00 38.44           C  
ATOM   2660  N   SER A 346     -11.338  18.211  -9.494  1.00 41.12           N  
ATOM   2661  CA  SER A 346     -11.614  18.967  -8.277  1.00 41.12           C  
ATOM   2662  C   SER A 346     -13.107  19.237  -8.121  1.00 41.12           C  
ATOM   2663  O   SER A 346     -13.511  20.065  -7.301  1.00 41.12           O  
ATOM   2664  CB  SER A 346     -10.847  20.290  -8.281  1.00 41.12           C  
ATOM   2665  OG  SER A 346     -11.016  20.966  -9.515  1.00 41.12           O  
ATOM   2666  N   ALA A 347     -13.965  18.618  -9.029  1.00 47.96           N  
ATOM   2667  CA  ALA A 347     -15.333  18.952  -8.640  1.00 47.96           C  
ATOM   2668  C   ALA A 347     -15.859  17.976  -7.593  1.00 47.96           C  
ATOM   2669  O   ALA A 347     -15.546  16.783  -7.634  1.00 47.96           O  
ATOM   2670  CB  ALA A 347     -16.247  18.961  -9.863  1.00 47.96           C  
ATOM   2671  N   PRO A 348     -16.183  18.539  -6.353  1.00 52.76           N  
ATOM   2672  CA  PRO A 348     -16.794  17.668  -5.346  1.00 52.76           C  
ATOM   2673  C   PRO A 348     -17.826  16.713  -5.940  1.00 52.76           C  
ATOM   2674  O   PRO A 348     -18.446  17.024  -6.960  1.00 52.76           O  
ATOM   2675  CB  PRO A 348     -17.455  18.655  -4.380  1.00 52.76           C  
ATOM   2676  CG  PRO A 348     -17.612  19.915  -5.170  1.00 52.76           C  
ATOM   2677  CD  PRO A 348     -16.629  19.892  -6.305  1.00 52.76           C  
ATOM   2678  N   LEU A 349     -17.671  15.378  -5.622  1.00 57.33           N  
ATOM   2679  CA  LEU A 349     -18.727  14.442  -5.994  1.00 57.33           C  
ATOM   2680  C   LEU A 349     -20.091  14.958  -5.550  1.00 57.33           C  
ATOM   2681  O   LEU A 349     -20.308  15.209  -4.362  1.00 57.33           O  
ATOM   2682  CB  LEU A 349     -18.464  13.065  -5.381  1.00 57.33           C  
ATOM   2683  CG  LEU A 349     -17.469  12.170  -6.123  1.00 57.33           C  
ATOM   2684  CD1 LEU A 349     -16.419  11.631  -5.157  1.00 57.33           C  
ATOM   2685  CD2 LEU A 349     -18.196  11.027  -6.823  1.00 57.33           C  
ATOM   2686  N   GLY A 350     -20.779  15.487  -6.454  1.00 61.07           N  
ATOM   2687  CA  GLY A 350     -22.162  15.816  -6.148  1.00 61.07           C  
ATOM   2688  C   GLY A 350     -23.048  14.593  -6.005  1.00 61.07           C  
ATOM   2689  O   GLY A 350     -22.687  13.503  -6.452  1.00 61.07           O  
ATOM   2690  N   LEU A 351     -24.009  14.607  -5.086  1.00 65.07           N  
ATOM   2691  CA  LEU A 351     -24.973  13.521  -4.940  1.00 65.07           C  
ATOM   2692  C   LEU A 351     -25.494  13.070  -6.300  1.00 65.07           C  
ATOM   2693  O   LEU A 351     -25.594  11.870  -6.564  1.00 65.07           O  
ATOM   2694  CB  LEU A 351     -26.142  13.958  -4.053  1.00 65.07           C  
ATOM   2695  CG  LEU A 351     -27.024  12.840  -3.495  1.00 65.07           C  
ATOM   2696  CD1 LEU A 351     -26.572  12.460  -2.089  1.00 65.07           C  
ATOM   2697  CD2 LEU A 351     -28.489  13.264  -3.495  1.00 65.07           C  
ATOM   2698  N   TRP A 352     -25.712  14.050  -7.195  1.00 56.22           N  
ATOM   2699  CA  TRP A 352     -26.247  13.774  -8.525  1.00 56.22           C  
ATOM   2700  C   TRP A 352     -25.169  13.195  -9.435  1.00 56.22           C  
ATOM   2701  O   TRP A 352     -25.420  12.239 -10.174  1.00 56.22           O  
ATOM   2702  CB  TRP A 352     -26.827  15.048  -9.146  1.00 56.22           C  
ATOM   2703  CG  TRP A 352     -27.498  14.830 -10.469  1.00 56.22           C  
ATOM   2704  CD1 TRP A 352     -27.021  15.175 -11.702  1.00 56.22           C  
ATOM   2705  CD2 TRP A 352     -28.774  14.219 -10.688  1.00 56.22           C  
ATOM   2706  CE2 TRP A 352     -29.007  14.227 -12.081  1.00 56.22           C  
ATOM   2707  CE3 TRP A 352     -29.743  13.665  -9.841  1.00 56.22           C  
ATOM   2708  NE1 TRP A 352     -27.924  14.816 -12.677  1.00 56.22           N  
ATOM   2709  CZ2 TRP A 352     -30.171  13.701 -12.647  1.00 56.22           C  
ATOM   2710  CZ3 TRP A 352     -30.900  13.142 -10.406  1.00 56.22           C  
ATOM   2711  CH2 TRP A 352     -31.102  13.165 -11.796  1.00 56.22           C  
ATOM   2712  N   THR A 353     -23.905  13.815  -9.273  1.00 64.18           N  
ATOM   2713  CA  THR A 353     -22.793  13.285 -10.055  1.00 64.18           C  
ATOM   2714  C   THR A 353     -22.505  11.836  -9.674  1.00 64.18           C  
ATOM   2715  O   THR A 353     -22.197  11.011 -10.537  1.00 64.18           O  
ATOM   2716  CB  THR A 353     -21.521  14.132  -9.862  1.00 64.18           C  
ATOM   2717  CG2 THR A 353     -21.650  15.483 -10.558  1.00 64.18           C  
ATOM   2718  OG1 THR A 353     -21.305  14.346  -8.462  1.00 64.18           O  
ATOM   2719  N   GLY A 354     -22.586  11.634  -8.290  1.00 63.56           N  
ATOM   2720  CA  GLY A 354     -22.401  10.274  -7.810  1.00 63.56           C  
ATOM   2721  C   GLY A 354     -23.466   9.316  -8.306  1.00 63.56           C  
ATOM   2722  O   GLY A 354     -23.157   8.199  -8.728  1.00 63.56           O  
ATOM   2723  N   ALA A 355     -24.739   9.769  -8.271  1.00 62.91           N  
ATOM   2724  CA  ALA A 355     -25.859   8.958  -8.741  1.00 62.91           C  
ATOM   2725  C   ALA A 355     -25.747   8.685 -10.238  1.00 62.91           C  
ATOM   2726  O   ALA A 355     -26.011   7.569 -10.694  1.00 62.91           O  
ATOM   2727  CB  ALA A 355     -27.184   9.647  -8.426  1.00 62.91           C  
ATOM   2728  N   LEU A 356     -25.371   9.709 -10.965  1.00 60.69           N  
ATOM   2729  CA  LEU A 356     -25.186   9.571 -12.406  1.00 60.69           C  
ATOM   2730  C   LEU A 356     -24.047   8.607 -12.718  1.00 60.69           C  
ATOM   2731  O   LEU A 356     -24.130   7.829 -13.671  1.00 60.69           O  
ATOM   2732  CB  LEU A 356     -24.905  10.935 -13.043  1.00 60.69           C  
ATOM   2733  CG  LEU A 356     -26.093  11.629 -13.710  1.00 60.69           C  
ATOM   2734  CD1 LEU A 356     -26.106  13.113 -13.357  1.00 60.69           C  
ATOM   2735  CD2 LEU A 356     -26.048  11.434 -15.222  1.00 60.69           C  
ATOM   2736  N   ALA A 357     -22.972   8.756 -11.896  1.00 66.12           N  
ATOM   2737  CA  ALA A 357     -21.840   7.847 -12.056  1.00 66.12           C  
ATOM   2738  C   ALA A 357     -22.265   6.398 -11.835  1.00 66.12           C  
ATOM   2739  O   ALA A 357     -21.843   5.502 -12.570  1.00 66.12           O  
ATOM   2740  CB  ALA A 357     -20.717   8.222 -11.092  1.00 66.12           C  
ATOM   2741  N   VAL A 358     -23.138   6.257 -10.835  1.00 66.00           N  
ATOM   2742  CA  VAL A 358     -23.666   4.931 -10.528  1.00 66.00           C  
ATOM   2743  C   VAL A 358     -24.545   4.446 -11.679  1.00 66.00           C  
ATOM   2744  O   VAL A 358     -24.446   3.291 -12.100  1.00 66.00           O  
ATOM   2745  CB  VAL A 358     -24.470   4.932  -9.208  1.00 66.00           C  
ATOM   2746  CG1 VAL A 358     -25.171   3.591  -9.003  1.00 66.00           C  
ATOM   2747  CG2 VAL A 358     -23.553   5.246  -8.027  1.00 66.00           C  
ATOM   2748  N   LEU A 359     -25.381   5.323 -12.182  1.00 64.18           N  
ATOM   2749  CA  LEU A 359     -26.281   4.995 -13.282  1.00 64.18           C  
ATOM   2750  C   LEU A 359     -25.496   4.703 -14.557  1.00 64.18           C  
ATOM   2751  O   LEU A 359     -25.817   3.762 -15.286  1.00 64.18           O  
ATOM   2752  CB  LEU A 359     -27.269   6.138 -13.527  1.00 64.18           C  
ATOM   2753  CG  LEU A 359     -28.639   5.744 -14.081  1.00 64.18           C  
ATOM   2754  CD1 LEU A 359     -29.675   5.717 -12.962  1.00 64.18           C  
ATOM   2755  CD2 LEU A 359     -29.065   6.702 -15.188  1.00 64.18           C  
ATOM   2756  N   ARG A 360     -24.500   5.539 -14.784  1.00 67.82           N  
ATOM   2757  CA  ARG A 360     -23.651   5.324 -15.951  1.00 67.82           C  
ATOM   2758  C   ARG A 360     -22.945   3.975 -15.874  1.00 67.82           C  
ATOM   2759  O   ARG A 360     -22.814   3.278 -16.882  1.00 67.82           O  
ATOM   2760  CB  ARG A 360     -22.621   6.448 -16.081  1.00 67.82           C  
ATOM   2761  CG  ARG A 360     -23.074   7.599 -16.966  1.00 67.82           C  
ATOM   2762  CD  ARG A 360     -21.950   8.595 -17.215  1.00 67.82           C  
ATOM   2763  NE  ARG A 360     -22.456   9.959 -17.335  1.00 67.82           N  
ATOM   2764  CZ  ARG A 360     -21.695  11.038 -17.498  1.00 67.82           C  
ATOM   2765  NH1 ARG A 360     -20.372  10.932 -17.564  1.00 67.82           N1+
ATOM   2766  NH2 ARG A 360     -22.259  12.233 -17.596  1.00 67.82           N  
ATOM   2767  N   SER A 361     -22.426   3.787 -14.640  1.00 64.37           N  
ATOM   2768  CA  SER A 361     -21.768   2.504 -14.415  1.00 64.37           C  
ATOM   2769  C   SER A 361     -22.730   1.342 -14.643  1.00 64.37           C  
ATOM   2770  O   SER A 361     -22.357   0.329 -15.238  1.00 64.37           O  
ATOM   2771  CB  SER A 361     -21.199   2.434 -12.997  1.00 64.37           C  
ATOM   2772  OG  SER A 361     -21.880   1.456 -12.230  1.00 64.37           O  
ATOM   2773  N   LEU A 362     -23.939   1.523 -14.202  1.00 68.12           N  
ATOM   2774  CA  LEU A 362     -24.954   0.485 -14.349  1.00 68.12           C  
ATOM   2775  C   LEU A 362     -25.356   0.322 -15.811  1.00 68.12           C  
ATOM   2776  O   LEU A 362     -25.542  -0.800 -16.287  1.00 68.12           O  
ATOM   2777  CB  LEU A 362     -26.186   0.816 -13.503  1.00 68.12           C  
ATOM   2778  CG  LEU A 362     -26.048   0.607 -11.994  1.00 68.12           C  
ATOM   2779  CD1 LEU A 362     -27.171   1.327 -11.254  1.00 68.12           C  
ATOM   2780  CD2 LEU A 362     -26.047  -0.881 -11.658  1.00 68.12           C  
ATOM   2781  N   TRP A 363     -25.455   1.481 -16.545  1.00 66.46           N  
ATOM   2782  CA  TRP A 363     -25.895   1.463 -17.936  1.00 66.46           C  
ATOM   2783  C   TRP A 363     -24.799   0.919 -18.846  1.00 66.46           C  
ATOM   2784  O   TRP A 363     -25.080   0.187 -19.798  1.00 66.46           O  
ATOM   2785  CB  TRP A 363     -26.302   2.868 -18.390  1.00 66.46           C  
ATOM   2786  CG  TRP A 363     -27.582   3.357 -17.781  1.00 66.46           C  
ATOM   2787  CD1 TRP A 363     -28.002   3.180 -16.492  1.00 66.46           C  
ATOM   2788  CD2 TRP A 363     -28.612   4.100 -18.441  1.00 66.46           C  
ATOM   2789  CE2 TRP A 363     -29.628   4.341 -17.490  1.00 66.46           C  
ATOM   2790  CE3 TRP A 363     -28.773   4.587 -19.745  1.00 66.46           C  
ATOM   2791  NE1 TRP A 363     -29.232   3.770 -16.311  1.00 66.46           N  
ATOM   2792  CZ2 TRP A 363     -30.791   5.048 -17.803  1.00 66.46           C  
ATOM   2793  CZ3 TRP A 363     -29.932   5.290 -20.055  1.00 66.46           C  
ATOM   2794  CH2 TRP A 363     -30.924   5.513 -19.086  1.00 66.46           C  
ATOM   2795  N   SER A 364     -23.588   1.517 -18.710  1.00 58.93           N  
ATOM   2796  CA  SER A 364     -22.473   1.059 -19.533  1.00 58.93           C  
ATOM   2797  C   SER A 364     -22.238  -0.438 -19.363  1.00 58.93           C  
ATOM   2798  O   SER A 364     -21.779  -1.109 -20.290  1.00 58.93           O  
ATOM   2799  CB  SER A 364     -21.197   1.827 -19.183  1.00 58.93           C  
ATOM   2800  OG  SER A 364     -20.774   1.524 -17.865  1.00 58.93           O  
ATOM   2801  N   ARG A 365     -22.936  -0.945 -18.408  1.00 59.47           N  
ATOM   2802  CA  ARG A 365     -22.590  -2.324 -18.078  1.00 59.47           C  
ATOM   2803  C   ARG A 365     -23.781  -3.253 -18.291  1.00 59.47           C  
ATOM   2804  O   ARG A 365     -23.681  -4.461 -18.067  1.00 59.47           O  
ATOM   2805  CB  ARG A 365     -22.099  -2.425 -16.633  1.00 59.47           C  
ATOM   2806  CG  ARG A 365     -20.752  -1.762 -16.393  1.00 59.47           C  
ATOM   2807  CD  ARG A 365     -20.216  -2.062 -15.000  1.00 59.47           C  
ATOM   2808  NE  ARG A 365     -18.978  -1.337 -14.731  1.00 59.47           N  
ATOM   2809  CZ  ARG A 365     -17.872  -1.883 -14.233  1.00 59.47           C  
ATOM   2810  NH1 ARG A 365     -17.828  -3.177 -13.939  1.00 59.47           N1+
ATOM   2811  NH2 ARG A 365     -16.802  -1.129 -14.027  1.00 59.47           N  
ATOM   2812  N   TRP A 366     -24.942  -2.718 -18.454  1.00 51.00           N  
ATOM   2813  CA  TRP A 366     -26.160  -3.468 -18.741  1.00 51.00           C  
ATOM   2814  C   TRP A 366     -26.053  -4.188 -20.081  1.00 51.00           C  
ATOM   2815  O   TRP A 366     -26.672  -5.236 -20.281  1.00 51.00           O  
ATOM   2816  CB  TRP A 366     -27.377  -2.538 -18.743  1.00 51.00           C  
ATOM   2817  CG  TRP A 366     -28.579  -3.107 -18.050  1.00 51.00           C  
ATOM   2818  CD1 TRP A 366     -28.729  -4.379 -17.572  1.00 51.00           C  
ATOM   2819  CD2 TRP A 366     -29.802  -2.423 -17.763  1.00 51.00           C  
ATOM   2820  CE2 TRP A 366     -30.651  -3.342 -17.108  1.00 51.00           C  
ATOM   2821  CE3 TRP A 366     -30.263  -1.121 -17.996  1.00 51.00           C  
ATOM   2822  NE1 TRP A 366     -29.973  -4.527 -17.003  1.00 51.00           N  
ATOM   2823  CZ2 TRP A 366     -31.937  -2.999 -16.682  1.00 51.00           C  
ATOM   2824  CZ3 TRP A 366     -31.543  -0.781 -17.572  1.00 51.00           C  
ATOM   2825  CH2 TRP A 366     -32.363  -1.719 -16.923  1.00 51.00           C  
ATOM   2826  N   GLY A 367     -24.863  -4.628 -20.570  1.00 52.68           N  
ATOM   2827  CA  GLY A 367     -24.611  -5.431 -21.756  1.00 52.68           C  
ATOM   2828  C   GLY A 367     -23.190  -5.958 -21.828  1.00 52.68           C  
ATOM   2829  O   GLY A 367     -22.907  -6.892 -22.582  1.00 52.68           O  
ATOM   2830  N   CYS A 368     -22.321  -5.404 -21.007  1.00 51.59           N  
ATOM   2831  CA  CYS A 368     -20.955  -5.905 -20.903  1.00 51.59           C  
ATOM   2832  C   CYS A 368     -20.742  -6.639 -19.585  1.00 51.59           C  
ATOM   2833  O   CYS A 368     -21.077  -6.119 -18.519  1.00 51.59           O  
ATOM   2834  CB  CYS A 368     -19.953  -4.757 -21.025  1.00 51.59           C  
ATOM   2835  SG  CYS A 368     -19.998  -3.919 -22.624  1.00 51.59           S  
ATOM   2836  N   SER A 369     -21.280  -7.774 -19.285  1.00 51.46           N  
ATOM   2837  CA  SER A 369     -21.212  -8.707 -18.165  1.00 51.46           C  
ATOM   2838  C   SER A 369     -19.856  -8.641 -17.472  1.00 51.46           C  
ATOM   2839  O   SER A 369     -19.376  -9.643 -16.937  1.00 51.46           O  
ATOM   2840  CB  SER A 369     -21.482 -10.136 -18.640  1.00 51.46           C  
ATOM   2841  OG  SER A 369     -22.875 -10.389 -18.706  1.00 51.46           O  
ATOM   2842  N   HIS A 370     -19.162  -7.512 -17.387  1.00 68.98           N  
ATOM   2843  CA  HIS A 370     -17.931  -7.877 -16.694  1.00 68.98           C  
ATOM   2844  C   HIS A 370     -17.890  -7.279 -15.292  1.00 68.98           C  
ATOM   2845  O   HIS A 370     -17.774  -6.061 -15.135  1.00 68.98           O  
ATOM   2846  CB  HIS A 370     -16.710  -7.422 -17.496  1.00 68.98           C  
ATOM   2847  CG  HIS A 370     -16.546  -8.140 -18.798  1.00 68.98           C  
ATOM   2848  CD2 HIS A 370     -15.811  -9.227 -19.127  1.00 68.98           C  
ATOM   2849  ND1 HIS A 370     -17.187  -7.742 -19.952  1.00 68.98           N  
ATOM   2850  CE1 HIS A 370     -16.852  -8.559 -20.937  1.00 68.98           C  
ATOM   2851  NE2 HIS A 370     -16.018  -9.468 -20.463  1.00 68.98           N  
ATOM   2852  N   ARG A 371     -18.141  -7.994 -14.326  1.00 82.34           N  
ATOM   2853  CA  ARG A 371     -18.198  -7.748 -12.888  1.00 82.34           C  
ATOM   2854  C   ARG A 371     -16.812  -7.842 -12.261  1.00 82.34           C  
ATOM   2855  O   ARG A 371     -15.964  -8.607 -12.727  1.00 82.34           O  
ATOM   2856  CB  ARG A 371     -19.149  -8.737 -12.211  1.00 82.34           C  
ATOM   2857  CG  ARG A 371     -20.608  -8.554 -12.599  1.00 82.34           C  
ATOM   2858  CD  ARG A 371     -21.511  -9.546 -11.879  1.00 82.34           C  
ATOM   2859  NE  ARG A 371     -22.900  -9.424 -12.315  1.00 82.34           N  
ATOM   2860  CZ  ARG A 371     -23.880 -10.252 -11.963  1.00 82.34           C  
ATOM   2861  NH1 ARG A 371     -23.641 -11.283 -11.161  1.00 82.34           N1+
ATOM   2862  NH2 ARG A 371     -25.108 -10.047 -12.417  1.00 82.34           N  
ATOM   2863  N   ILE A 372     -16.455  -6.967 -11.367  1.00 86.37           N  
ATOM   2864  CA  ILE A 372     -15.160  -6.837 -10.707  1.00 86.37           C  
ATOM   2865  C   ILE A 372     -15.182  -7.586  -9.376  1.00 86.37           C  
ATOM   2866  O   ILE A 372     -16.247  -7.794  -8.791  1.00 86.37           O  
ATOM   2867  CB  ILE A 372     -14.787  -5.355 -10.481  1.00 86.37           C  
ATOM   2868  CG1 ILE A 372     -14.849  -4.581 -11.804  1.00 86.37           C  
ATOM   2869  CG2 ILE A 372     -13.400  -5.238  -9.843  1.00 86.37           C  
ATOM   2870  CD1 ILE A 372     -14.921  -3.070 -11.634  1.00 86.37           C  
ATOM   2871  N   CYS A 373     -13.954  -7.859  -9.012  1.00 89.27           N  
ATOM   2872  CA  CYS A 373     -13.808  -8.501  -7.711  1.00 89.27           C  
ATOM   2873  C   CYS A 373     -13.042  -7.606  -6.744  1.00 89.27           C  
ATOM   2874  O   CYS A 373     -12.080  -6.943  -7.135  1.00 89.27           O  
ATOM   2875  CB  CYS A 373     -13.093  -9.844  -7.853  1.00 89.27           C  
ATOM   2876  SG  CYS A 373     -14.039 -11.080  -8.770  1.00 89.27           S  
ATOM   2877  N   SER A 374     -13.560  -7.563  -5.582  1.00 91.07           N  
ATOM   2878  CA  SER A 374     -12.872  -6.798  -4.548  1.00 91.07           C  
ATOM   2879  C   SER A 374     -12.626  -7.645  -3.304  1.00 91.07           C  
ATOM   2880  O   SER A 374     -13.405  -8.551  -3.000  1.00 91.07           O  
ATOM   2881  CB  SER A 374     -13.680  -5.554  -4.175  1.00 91.07           C  
ATOM   2882  OG  SER A 374     -14.880  -5.913  -3.513  1.00 91.07           O  
ATOM   2883  N   ARG A 375     -11.558  -7.305  -2.703  1.00 91.41           N  
ATOM   2884  CA  ARG A 375     -11.210  -8.018  -1.479  1.00 91.41           C  
ATOM   2885  C   ARG A 375     -10.737  -7.052  -0.397  1.00 91.41           C  
ATOM   2886  O   ARG A 375      -9.915  -6.172  -0.660  1.00 91.41           O  
ATOM   2887  CB  ARG A 375     -10.128  -9.065  -1.755  1.00 91.41           C  
ATOM   2888  CG  ARG A 375      -9.831  -9.971  -0.571  1.00 91.41           C  
ATOM   2889  CD  ARG A 375      -8.830 -11.060  -0.932  1.00 91.41           C  
ATOM   2890  NE  ARG A 375      -9.485 -12.219  -1.529  1.00 91.41           N  
ATOM   2891  CZ  ARG A 375      -8.883 -13.373  -1.804  1.00 91.41           C  
ATOM   2892  NH1 ARG A 375      -7.593 -13.544  -1.539  1.00 91.41           N1+
ATOM   2893  NH2 ARG A 375      -9.575 -14.363  -2.348  1.00 91.41           N  
ATOM   2894  N   VAL A 376     -11.252  -7.340   0.830  1.00 92.70           N  
ATOM   2895  CA  VAL A 376     -10.860  -6.498   1.955  1.00 92.70           C  
ATOM   2896  C   VAL A 376     -10.017  -7.308   2.937  1.00 92.70           C  
ATOM   2897  O   VAL A 376     -10.382  -8.428   3.302  1.00 92.70           O  
ATOM   2898  CB  VAL A 376     -12.091  -5.902   2.674  1.00 92.70           C  
ATOM   2899  CG1 VAL A 376     -11.660  -5.061   3.874  1.00 92.70           C  
ATOM   2900  CG2 VAL A 376     -12.923  -5.066   1.703  1.00 92.70           C  
ATOM   2901  N   HIS A 377      -8.969  -6.686   3.360  1.00 92.18           N  
ATOM   2902  CA  HIS A 377      -8.062  -7.372   4.274  1.00 92.18           C  
ATOM   2903  C   HIS A 377      -7.900  -6.596   5.576  1.00 92.18           C  
ATOM   2904  O   HIS A 377      -7.633  -5.392   5.557  1.00 92.18           O  
ATOM   2905  CB  HIS A 377      -6.697  -7.584   3.615  1.00 92.18           C  
ATOM   2906  CG  HIS A 377      -6.760  -8.369   2.344  1.00 92.18           C  
ATOM   2907  CD2 HIS A 377      -6.740  -7.970   1.051  1.00 92.18           C  
ATOM   2908  ND1 HIS A 377      -6.859  -9.743   2.323  1.00 92.18           N  
ATOM   2909  CE1 HIS A 377      -6.896 -10.156   1.067  1.00 92.18           C  
ATOM   2910  NE2 HIS A 377      -6.826  -9.100   0.275  1.00 92.18           N  
ATOM   2911  N   LEU A 378      -8.116  -7.347   6.653  1.00 92.80           N  
ATOM   2912  CA  LEU A 378      -7.904  -6.791   7.984  1.00 92.80           C  
ATOM   2913  C   LEU A 378      -6.684  -7.421   8.649  1.00 92.80           C  
ATOM   2914  O   LEU A 378      -6.621  -8.642   8.809  1.00 92.80           O  
ATOM   2915  CB  LEU A 378      -9.143  -7.005   8.858  1.00 92.80           C  
ATOM   2916  CG  LEU A 378     -10.455  -6.426   8.327  1.00 92.80           C  
ATOM   2917  CD1 LEU A 378     -11.639  -7.006   9.094  1.00 92.80           C  
ATOM   2918  CD2 LEU A 378     -10.445  -4.904   8.420  1.00 92.80           C  
ATOM   2919  N   ALA A 379      -5.749  -6.509   8.928  1.00 92.87           N  
ATOM   2920  CA  ALA A 379      -4.536  -7.011   9.570  1.00 92.87           C  
ATOM   2921  C   ALA A 379      -4.716  -7.108  11.082  1.00 92.87           C  
ATOM   2922  O   ALA A 379      -5.734  -6.669  11.622  1.00 92.87           O  
ATOM   2923  CB  ALA A 379      -3.347  -6.114   9.235  1.00 92.87           C  
ATOM   2924  N   GLN A 380      -3.715  -7.720  11.693  1.00 92.94           N  
ATOM   2925  CA  GLN A 380      -3.754  -7.928  13.137  1.00 92.94           C  
ATOM   2926  C   GLN A 380      -3.805  -6.597  13.883  1.00 92.94           C  
ATOM   2927  O   GLN A 380      -2.972  -5.718  13.652  1.00 92.94           O  
ATOM   2928  CB  GLN A 380      -2.542  -8.740  13.596  1.00 92.94           C  
ATOM   2929  CG  GLN A 380      -2.547  -9.065  15.084  1.00 92.94           C  
ATOM   2930  CD  GLN A 380      -1.297  -9.801  15.528  1.00 92.94           C  
ATOM   2931  NE2 GLN A 380      -1.322 -10.330  16.747  1.00 92.94           N  
ATOM   2932  OE1 GLN A 380      -0.318  -9.895  14.782  1.00 92.94           O  
ATOM   2933  N   PRO A 381      -4.797  -6.524  14.761  1.00 93.79           N  
ATOM   2934  CA  PRO A 381      -4.870  -5.314  15.583  1.00 93.79           C  
ATOM   2935  C   PRO A 381      -3.740  -5.226  16.606  1.00 93.79           C  
ATOM   2936  O   PRO A 381      -3.285  -6.252  17.118  1.00 93.79           O  
ATOM   2937  CB  PRO A 381      -6.228  -5.441  16.279  1.00 93.79           C  
ATOM   2938  CG  PRO A 381      -6.954  -6.496  15.509  1.00 93.79           C  
ATOM   2939  CD  PRO A 381      -5.942  -7.361  14.813  1.00 93.79           C  
ATOM   2940  N   PHE A 382      -3.272  -3.950  16.800  1.00 94.24           N  
ATOM   2941  CA  PHE A 382      -2.225  -3.777  17.800  1.00 94.24           C  
ATOM   2942  C   PHE A 382      -2.491  -2.544  18.655  1.00 94.24           C  
ATOM   2943  O   PHE A 382      -3.251  -1.659  18.257  1.00 94.24           O  
ATOM   2944  CB  PHE A 382      -0.852  -3.666  17.130  1.00 94.24           C  
ATOM   2945  CG  PHE A 382      -0.734  -2.506  16.178  1.00 94.24           C  
ATOM   2946  CD1 PHE A 382      -1.051  -2.656  14.834  1.00 94.24           C  
ATOM   2947  CD2 PHE A 382      -0.305  -1.264  16.629  1.00 94.24           C  
ATOM   2948  CE1 PHE A 382      -0.943  -1.584  13.951  1.00 94.24           C  
ATOM   2949  CE2 PHE A 382      -0.194  -0.188  15.753  1.00 94.24           C  
ATOM   2950  CZ  PHE A 382      -0.512  -0.350  14.414  1.00 94.24           C  
ATOM   2951  N   SER A 383      -1.920  -2.526  19.805  1.00 95.15           N  
ATOM   2952  CA  SER A 383      -2.146  -1.481  20.799  1.00 95.15           C  
ATOM   2953  C   SER A 383      -1.388  -0.206  20.443  1.00 95.15           C  
ATOM   2954  O   SER A 383      -0.186  -0.248  20.171  1.00 95.15           O  
ATOM   2955  CB  SER A 383      -1.727  -1.963  22.188  1.00 95.15           C  
ATOM   2956  OG  SER A 383      -1.714  -0.887  23.111  1.00 95.15           O  
ATOM   2957  N   LEU A 384      -2.105   0.931  20.479  1.00 95.70           N  
ATOM   2958  CA  LEU A 384      -1.537   2.248  20.215  1.00 95.70           C  
ATOM   2959  C   LEU A 384      -0.565   2.652  21.318  1.00 95.70           C  
ATOM   2960  O   LEU A 384       0.513   3.183  21.039  1.00 95.70           O  
ATOM   2961  CB  LEU A 384      -2.647   3.295  20.089  1.00 95.70           C  
ATOM   2962  CG  LEU A 384      -2.194   4.743  19.890  1.00 95.70           C  
ATOM   2963  CD1 LEU A 384      -1.346   4.864  18.629  1.00 95.70           C  
ATOM   2964  CD2 LEU A 384      -3.398   5.676  19.823  1.00 95.70           C  
ATOM   2965  N   GLN A 385      -0.942   2.450  22.533  1.00 94.47           N  
ATOM   2966  CA  GLN A 385      -0.105   2.797  23.676  1.00 94.47           C  
ATOM   2967  C   GLN A 385       1.229   2.059  23.626  1.00 94.47           C  
ATOM   2968  O   GLN A 385       2.278   2.640  23.913  1.00 94.47           O  
ATOM   2969  CB  GLN A 385      -0.829   2.485  24.987  1.00 94.47           C  
ATOM   2970  CG  GLN A 385      -0.053   2.895  26.231  1.00 94.47           C  
ATOM   2971  CD  GLN A 385       0.146   4.396  26.331  1.00 94.47           C  
ATOM   2972  NE2 GLN A 385       1.078   4.815  27.180  1.00 94.47           N  
ATOM   2973  OE1 GLN A 385      -0.533   5.171  25.651  1.00 94.47           O  
ATOM   2974  N   GLU A 386       1.154   0.814  23.288  1.00 93.40           N  
ATOM   2975  CA  GLU A 386       2.368   0.016  23.147  1.00 93.40           C  
ATOM   2976  C   GLU A 386       3.294   0.603  22.086  1.00 93.40           C  
ATOM   2977  O   GLU A 386       4.510   0.668  22.283  1.00 93.40           O  
ATOM   2978  CB  GLU A 386       2.022  -1.434  22.800  1.00 93.40           C  
ATOM   2979  CG  GLU A 386       3.230  -2.357  22.742  1.00 93.40           C  
ATOM   2980  CD  GLU A 386       2.868  -3.800  22.426  1.00 93.40           C  
ATOM   2981  OE1 GLU A 386       3.779  -4.658  22.379  1.00 93.40           O  
ATOM   2982  OE2 GLU A 386       1.664  -4.074  22.224  1.00 93.40           O1-
ATOM   2983  N   TYR A 387       2.760   0.958  21.013  1.00 93.71           N  
ATOM   2984  CA  TYR A 387       3.544   1.554  19.937  1.00 93.71           C  
ATOM   2985  C   TYR A 387       4.181   2.863  20.387  1.00 93.71           C  
ATOM   2986  O   TYR A 387       5.350   3.124  20.094  1.00 93.71           O  
ATOM   2987  CB  TYR A 387       2.667   1.796  18.704  1.00 93.71           C  
ATOM   2988  CG  TYR A 387       3.412   2.401  17.539  1.00 93.71           C  
ATOM   2989  CD1 TYR A 387       3.428   3.779  17.337  1.00 93.71           C  
ATOM   2990  CD2 TYR A 387       4.101   1.596  16.638  1.00 93.71           C  
ATOM   2991  CE1 TYR A 387       4.111   4.341  16.264  1.00 93.71           C  
ATOM   2992  CE2 TYR A 387       4.788   2.147  15.561  1.00 93.71           C  
ATOM   2993  CZ  TYR A 387       4.788   3.519  15.383  1.00 93.71           C  
ATOM   2994  OH  TYR A 387       5.466   4.070  14.319  1.00 93.71           O  
ATOM   2995  N   ILE A 388       3.466   3.692  21.065  1.00 92.84           N  
ATOM   2996  CA  ILE A 388       3.936   4.998  21.512  1.00 92.84           C  
ATOM   2997  C   ILE A 388       5.163   4.827  22.406  1.00 92.84           C  
ATOM   2998  O   ILE A 388       6.152   5.548  22.258  1.00 92.84           O  
ATOM   2999  CB  ILE A 388       2.829   5.771  22.263  1.00 92.84           C  
ATOM   3000  CG1 ILE A 388       1.708   6.171  21.297  1.00 92.84           C  
ATOM   3001  CG2 ILE A 388       3.411   7.001  22.966  1.00 92.84           C  
ATOM   3002  CD1 ILE A 388       0.487   6.772  21.981  1.00 92.84           C  
ATOM   3003  N   VAL A 389       5.103   3.856  23.200  1.00 90.72           N  
ATOM   3004  CA  VAL A 389       6.171   3.617  24.164  1.00 90.72           C  
ATOM   3005  C   VAL A 389       7.415   3.105  23.442  1.00 90.72           C  
ATOM   3006  O   VAL A 389       8.533   3.533  23.738  1.00 90.72           O  
ATOM   3007  CB  VAL A 389       5.737   2.614  25.256  1.00 90.72           C  
ATOM   3008  CG1 VAL A 389       6.924   2.227  26.137  1.00 90.72           C  
ATOM   3009  CG2 VAL A 389       4.609   3.201  26.102  1.00 90.72           C  
ATOM   3010  N   SER A 390       7.229   2.283  22.464  1.00 88.35           N  
ATOM   3011  CA  SER A 390       8.333   1.640  21.758  1.00 88.35           C  
ATOM   3012  C   SER A 390       8.918   2.561  20.693  1.00 88.35           C  
ATOM   3013  O   SER A 390      10.090   2.435  20.331  1.00 88.35           O  
ATOM   3014  CB  SER A 390       7.868   0.333  21.114  1.00 88.35           C  
ATOM   3015  OG  SER A 390       6.855   0.577  20.154  1.00 88.35           O  
ATOM   3016  N   ALA A 391       8.075   3.334  20.083  1.00 84.64           N  
ATOM   3017  CA  ALA A 391       8.430   4.164  18.935  1.00 84.64           C  
ATOM   3018  C   ALA A 391       9.588   5.099  19.271  1.00 84.64           C  
ATOM   3019  O   ALA A 391      10.418   5.405  18.411  1.00 84.64           O  
ATOM   3020  CB  ALA A 391       7.221   4.968  18.464  1.00 84.64           C  
ATOM   3021  N   ARG A 392       9.754   5.448  20.480  1.00 79.16           N  
ATOM   3022  CA  ARG A 392      10.731   6.455  20.881  1.00 79.16           C  
ATOM   3023  C   ARG A 392      12.151   5.905  20.798  1.00 79.16           C  
ATOM   3024  O   ARG A 392      13.099   6.655  20.558  1.00 79.16           O  
ATOM   3025  CB  ARG A 392      10.442   6.950  22.300  1.00 79.16           C  
ATOM   3026  CG  ARG A 392       9.166   7.767  22.420  1.00 79.16           C  
ATOM   3027  CD  ARG A 392       8.955   8.278  23.839  1.00 79.16           C  
ATOM   3028  NE  ARG A 392       7.716   9.041  23.958  1.00 79.16           N  
ATOM   3029  CZ  ARG A 392       7.262   9.578  25.087  1.00 79.16           C  
ATOM   3030  NH1 ARG A 392       7.940   9.446  26.221  1.00 79.16           N1+
ATOM   3031  NH2 ARG A 392       6.122  10.253  25.082  1.00 79.16           N  
ATOM   3032  N   SER A 393      12.321   4.671  20.838  1.00 74.62           N  
ATOM   3033  CA  SER A 393      13.629   4.028  20.772  1.00 74.62           C  
ATOM   3034  C   SER A 393      14.129   3.938  19.334  1.00 74.62           C  
ATOM   3035  O   SER A 393      15.327   3.770  19.097  1.00 74.62           O  
ATOM   3036  CB  SER A 393      13.571   2.630  21.389  1.00 74.62           C  
ATOM   3037  OG  SER A 393      12.669   1.802  20.676  1.00 74.62           O  
ATOM   3038  N   CYS A 394      13.255   4.165  18.433  1.00 73.08           N  
ATOM   3039  CA  CYS A 394      13.573   3.956  17.025  1.00 73.08           C  
ATOM   3040  C   CYS A 394      13.896   5.277  16.337  1.00 73.08           C  
ATOM   3041  O   CYS A 394      14.142   5.310  15.130  1.00 73.08           O  
ATOM   3042  CB  CYS A 394      12.411   3.269  16.309  1.00 73.08           C  
ATOM   3043  SG  CYS A 394      12.050   1.612  16.933  1.00 73.08           S  
ATOM   3044  N   TRP A 395      14.008   6.357  17.112  1.00 72.60           N  
ATOM   3045  CA  TRP A 395      14.250   7.656  16.493  1.00 72.60           C  
ATOM   3046  C   TRP A 395      15.732   7.846  16.186  1.00 72.60           C  
ATOM   3047  O   TRP A 395      16.575   7.746  17.081  1.00 72.60           O  
ATOM   3048  CB  TRP A 395      13.755   8.786  17.401  1.00 72.60           C  
ATOM   3049  CG  TRP A 395      12.262   8.867  17.513  1.00 72.60           C  
ATOM   3050  CD1 TRP A 395      11.342   8.174  16.777  1.00 72.60           C  
ATOM   3051  CD2 TRP A 395      11.518   9.694  18.413  1.00 72.60           C  
ATOM   3052  CE2 TRP A 395      10.148   9.450  18.168  1.00 72.60           C  
ATOM   3053  CE3 TRP A 395      11.875  10.617  19.404  1.00 72.60           C  
ATOM   3054  NE1 TRP A 395      10.068   8.520  17.166  1.00 72.60           N  
ATOM   3055  CZ2 TRP A 395       9.135  10.097  18.879  1.00 72.60           C  
ATOM   3056  CZ3 TRP A 395      10.866  11.260  20.111  1.00 72.60           C  
ATOM   3057  CH2 TRP A 395       9.513  10.996  19.844  1.00 72.60           C  
ATOM   3058  N   GLY A 396      16.252   7.402  15.100  1.00 66.02           N  
ATOM   3059  CA  GLY A 396      17.659   7.587  14.783  1.00 66.02           C  
ATOM   3060  C   GLY A 396      17.953   8.924  14.130  1.00 66.02           C  
ATOM   3061  O   GLY A 396      17.083   9.795  14.068  1.00 66.02           O  
ATOM   3062  N   GLY A 397      19.334   9.272  13.856  1.00 71.81           N  
ATOM   3063  CA  GLY A 397      19.754  10.427  13.078  1.00 71.81           C  
ATOM   3064  C   GLY A 397      19.153  10.460  11.686  1.00 71.81           C  
ATOM   3065  O   GLY A 397      19.037   9.423  11.030  1.00 71.81           O  
ATOM   3066  N   ARG A 398      18.547  11.646  11.340  1.00 77.14           N  
ATOM   3067  CA  ARG A 398      17.885  11.865  10.058  1.00 77.14           C  
ATOM   3068  C   ARG A 398      18.644  12.886   9.217  1.00 77.14           C  
ATOM   3069  O   ARG A 398      19.240  13.822   9.756  1.00 77.14           O  
ATOM   3070  CB  ARG A 398      16.442  12.329  10.270  1.00 77.14           C  
ATOM   3071  CG  ARG A 398      15.575  11.325  11.012  1.00 77.14           C  
ATOM   3072  CD  ARG A 398      14.145  11.822  11.168  1.00 77.14           C  
ATOM   3073  NE  ARG A 398      14.041  12.850  12.199  1.00 77.14           N  
ATOM   3074  CZ  ARG A 398      13.243  12.781  13.261  1.00 77.14           C  
ATOM   3075  NH1 ARG A 398      12.460  11.725  13.453  1.00 77.14           N1+
ATOM   3076  NH2 ARG A 398      13.227  13.774  14.138  1.00 77.14           N  
ATOM   3077  N   GLN A 399      18.713  12.573   7.979  1.00 85.58           N  
ATOM   3078  CA  GLN A 399      19.317  13.526   7.053  1.00 85.58           C  
ATOM   3079  C   GLN A 399      18.445  13.716   5.815  1.00 85.58           C  
ATOM   3080  O   GLN A 399      17.650  12.840   5.468  1.00 85.58           O  
ATOM   3081  CB  GLN A 399      20.716  13.065   6.644  1.00 85.58           C  
ATOM   3082  CG  GLN A 399      21.742  13.141   7.767  1.00 85.58           C  
ATOM   3083  CD  GLN A 399      23.115  12.654   7.343  1.00 85.58           C  
ATOM   3084  NE2 GLN A 399      24.086  12.762   8.242  1.00 85.58           N  
ATOM   3085  OE1 GLN A 399      23.300  12.183   6.216  1.00 85.58           O  
ATOM   3086  N   THR A 400      18.564  14.900   5.282  1.00 86.46           N  
ATOM   3087  CA  THR A 400      17.823  15.191   4.060  1.00 86.46           C  
ATOM   3088  C   THR A 400      18.458  14.491   2.862  1.00 86.46           C  
ATOM   3089  O   THR A 400      19.611  14.059   2.929  1.00 86.46           O  
ATOM   3090  CB  THR A 400      17.754  16.706   3.795  1.00 86.46           C  
ATOM   3091  CG2 THR A 400      17.080  17.436   4.953  1.00 86.46           C  
ATOM   3092  OG1 THR A 400      19.082  17.217   3.631  1.00 86.46           O  
ATOM   3093  N   LEU A 401      17.669  14.321   1.896  1.00 87.38           N  
ATOM   3094  CA  LEU A 401      18.135  13.677   0.672  1.00 87.38           C  
ATOM   3095  C   LEU A 401      19.326  14.426   0.084  1.00 87.38           C  
ATOM   3096  O   LEU A 401      20.251  13.809  -0.449  1.00 87.38           O  
ATOM   3097  CB  LEU A 401      17.005  13.601  -0.357  1.00 87.38           C  
ATOM   3098  CG  LEU A 401      17.300  12.808  -1.631  1.00 87.38           C  
ATOM   3099  CD1 LEU A 401      17.567  11.345  -1.294  1.00 87.38           C  
ATOM   3100  CD2 LEU A 401      16.145  12.933  -2.619  1.00 87.38           C  
ATOM   3101  N   GLU A 402      19.371  15.712   0.165  1.00 87.93           N  
ATOM   3102  CA  GLU A 402      20.455  16.558  -0.326  1.00 87.93           C  
ATOM   3103  C   GLU A 402      21.778  16.207   0.348  1.00 87.93           C  
ATOM   3104  O   GLU A 402      22.811  16.102  -0.317  1.00 87.93           O  
ATOM   3105  CB  GLU A 402      20.126  18.036  -0.103  1.00 87.93           C  
ATOM   3106  CG  GLU A 402      21.163  18.991  -0.677  1.00 87.93           C  
ATOM   3107  CD  GLU A 402      20.811  20.455  -0.468  1.00 87.93           C  
ATOM   3108  OE1 GLU A 402      21.629  21.333  -0.826  1.00 87.93           O  
ATOM   3109  OE2 GLU A 402      19.709  20.727   0.058  1.00 87.93           O1-
ATOM   3110  N   GLN A 403      21.766  15.919   1.645  1.00 87.67           N  
ATOM   3111  CA  GLN A 403      22.949  15.590   2.433  1.00 87.67           C  
ATOM   3112  C   GLN A 403      23.412  14.162   2.160  1.00 87.67           C  
ATOM   3113  O   GLN A 403      24.613  13.882   2.163  1.00 87.67           O  
ATOM   3114  CB  GLN A 403      22.669  15.775   3.926  1.00 87.67           C  
ATOM   3115  CG  GLN A 403      22.482  17.228   4.341  1.00 87.67           C  
ATOM   3116  CD  GLN A 403      22.022  17.372   5.780  1.00 87.67           C  
ATOM   3117  NE2 GLN A 403      22.041  18.599   6.288  1.00 87.67           N  
ATOM   3118  OE1 GLN A 403      21.651  16.389   6.429  1.00 87.67           O  
ATOM   3119  N   LEU A 404      22.455  13.346   1.765  1.00 87.84           N  
ATOM   3120  CA  LEU A 404      22.746  11.923   1.635  1.00 87.84           C  
ATOM   3121  C   LEU A 404      23.277  11.602   0.242  1.00 87.84           C  
ATOM   3122  O   LEU A 404      24.284  10.905   0.102  1.00 87.84           O  
ATOM   3123  CB  LEU A 404      21.493  11.091   1.921  1.00 87.84           C  
ATOM   3124  CG  LEU A 404      21.039  11.028   3.380  1.00 87.84           C  
ATOM   3125  CD1 LEU A 404      19.691  10.324   3.485  1.00 87.84           C  
ATOM   3126  CD2 LEU A 404      22.085  10.322   4.236  1.00 87.84           C  
ATOM   3127  N   LEU A 405      22.658  12.231  -0.791  1.00 89.95           N  
ATOM   3128  CA  LEU A 405      22.895  11.731  -2.141  1.00 89.95           C  
ATOM   3129  C   LEU A 405      23.647  12.760  -2.978  1.00 89.95           C  
ATOM   3130  O   LEU A 405      24.430  12.397  -3.859  1.00 89.95           O  
ATOM   3131  CB  LEU A 405      21.570  11.373  -2.820  1.00 89.95           C  
ATOM   3132  CG  LEU A 405      20.969  10.013  -2.459  1.00 89.95           C  
ATOM   3133  CD1 LEU A 405      19.613   9.837  -3.135  1.00 89.95           C  
ATOM   3134  CD2 LEU A 405      21.919   8.887  -2.852  1.00 89.95           C  
ATOM   3135  N   GLN A 406      23.495  14.043  -2.714  1.00 90.64           N  
ATOM   3136  CA  GLN A 406      24.017  15.090  -3.586  1.00 90.64           C  
ATOM   3137  C   GLN A 406      25.538  15.023  -3.676  1.00 90.64           C  
ATOM   3138  O   GLN A 406      26.103  15.059  -4.771  1.00 90.64           O  
ATOM   3139  CB  GLN A 406      23.580  16.470  -3.089  1.00 90.64           C  
ATOM   3140  CG  GLN A 406      23.950  17.608  -4.031  1.00 90.64           C  
ATOM   3141  CD  GLN A 406      23.496  18.962  -3.522  1.00 90.64           C  
ATOM   3142  NE2 GLN A 406      23.311  19.908  -4.436  1.00 90.64           N  
ATOM   3143  OE1 GLN A 406      23.310  19.157  -2.316  1.00 90.64           O  
ATOM   3144  N   PRO A 407      26.272  14.972  -2.534  1.00 89.21           N  
ATOM   3145  CA  PRO A 407      27.733  14.910  -2.606  1.00 89.21           C  
ATOM   3146  C   PRO A 407      28.235  13.701  -3.392  1.00 89.21           C  
ATOM   3147  O   PRO A 407      29.271  13.778  -4.057  1.00 89.21           O  
ATOM   3148  CB  PRO A 407      28.155  14.821  -1.137  1.00 89.21           C  
ATOM   3149  CG  PRO A 407      26.970  15.310  -0.369  1.00 89.21           C  
ATOM   3150  CD  PRO A 407      25.739  15.088  -1.199  1.00 89.21           C  
ATOM   3151  N   ILE A 408      27.522  12.679  -3.410  1.00 88.87           N  
ATOM   3152  CA  ILE A 408      27.897  11.447  -4.095  1.00 88.87           C  
ATOM   3153  C   ILE A 408      27.678  11.604  -5.598  1.00 88.87           C  
ATOM   3154  O   ILE A 408      28.527  11.209  -6.401  1.00 88.87           O  
ATOM   3155  CB  ILE A 408      27.097  10.237  -3.561  1.00 88.87           C  
ATOM   3156  CG1 ILE A 408      27.414   9.999  -2.080  1.00 88.87           C  
ATOM   3157  CG2 ILE A 408      27.392   8.985  -4.393  1.00 88.87           C  
ATOM   3158  CD1 ILE A 408      26.509   8.974  -1.410  1.00 88.87           C  
ATOM   3159  N   VAL A 409      26.533  12.198  -5.884  1.00 88.11           N  
ATOM   3160  CA  VAL A 409      26.187  12.385  -7.289  1.00 88.11           C  
ATOM   3161  C   VAL A 409      27.202  13.312  -7.953  1.00 88.11           C  
ATOM   3162  O   VAL A 409      27.600  13.088  -9.099  1.00 88.11           O  
ATOM   3163  CB  VAL A 409      24.760  12.954  -7.451  1.00 88.11           C  
ATOM   3164  CG1 VAL A 409      24.492  13.336  -8.906  1.00 88.11           C  
ATOM   3165  CG2 VAL A 409      23.724  11.944  -6.961  1.00 88.11           C  
ATOM   3166  N   LEU A 410      27.717  14.223  -7.185  1.00 88.58           N  
ATOM   3167  CA  LEU A 410      28.645  15.218  -7.710  1.00 88.58           C  
ATOM   3168  C   LEU A 410      30.079  14.701  -7.663  1.00 88.58           C  
ATOM   3169  O   LEU A 410      30.991  15.339  -8.195  1.00 88.58           O  
ATOM   3170  CB  LEU A 410      28.535  16.524  -6.919  1.00 88.58           C  
ATOM   3171  CG  LEU A 410      27.207  17.275  -7.032  1.00 88.58           C  
ATOM   3172  CD1 LEU A 410      27.201  18.483  -6.102  1.00 88.58           C  
ATOM   3173  CD2 LEU A 410      26.955  17.702  -8.474  1.00 88.58           C  
ATOM   3174  N   GLY A 411      30.287  13.539  -7.061  1.00 84.60           N  
ATOM   3175  CA  GLY A 411      31.597  12.916  -6.959  1.00 84.60           C  
ATOM   3176  C   GLY A 411      32.451  13.501  -5.850  1.00 84.60           C  
ATOM   3177  O   GLY A 411      33.675  13.356  -5.860  1.00 84.60           O  
ATOM   3178  N   GLN A 412      31.890  14.239  -4.893  1.00 85.36           N  
ATOM   3179  CA  GLN A 412      32.604  14.916  -3.816  1.00 85.36           C  
ATOM   3180  C   GLN A 412      32.854  13.972  -2.643  1.00 85.36           C  
ATOM   3181  O   GLN A 412      33.788  14.175  -1.865  1.00 85.36           O  
ATOM   3182  CB  GLN A 412      31.825  16.145  -3.344  1.00 85.36           C  
ATOM   3183  CG  GLN A 412      31.681  17.227  -4.405  1.00 85.36           C  
ATOM   3184  CD  GLN A 412      30.770  18.359  -3.969  1.00 85.36           C  
ATOM   3185  NE2 GLN A 412      30.757  19.440  -4.741  1.00 85.36           N  
ATOM   3186  OE1 GLN A 412      30.083  18.262  -2.948  1.00 85.36           O  
ATOM   3187  N   CYS A 413      32.030  12.932  -2.511  1.00 82.43           N  
ATOM   3188  CA  CYS A 413      32.089  11.972  -1.415  1.00 82.43           C  
ATOM   3189  C   CYS A 413      31.840  10.555  -1.918  1.00 82.43           C  
ATOM   3190  O   CYS A 413      31.021  10.344  -2.814  1.00 82.43           O  
ATOM   3191  CB  CYS A 413      31.066  12.327  -0.336  1.00 82.43           C  
ATOM   3192  SG  CYS A 413      31.278  11.403   1.201  1.00 82.43           S  
ATOM   3193  N   THR A 414      32.581   9.597  -1.297  1.00 74.71           N  
ATOM   3194  CA  THR A 414      32.389   8.198  -1.664  1.00 74.71           C  
ATOM   3195  C   THR A 414      31.719   7.428  -0.530  1.00 74.71           C  
ATOM   3196  O   THR A 414      31.162   6.350  -0.749  1.00 74.71           O  
ATOM   3197  CB  THR A 414      33.726   7.526  -2.025  1.00 74.71           C  
ATOM   3198  CG2 THR A 414      34.318   8.125  -3.297  1.00 74.71           C  
ATOM   3199  OG1 THR A 414      34.653   7.711  -0.947  1.00 74.71           O  
ATOM   3200  N   ALA A 415      31.691   8.136   0.657  1.00 77.94           N  
ATOM   3201  CA  ALA A 415      31.101   7.448   1.803  1.00 77.94           C  
ATOM   3202  C   ALA A 415      29.592   7.670   1.858  1.00 77.94           C  
ATOM   3203  O   ALA A 415      29.121   8.804   1.747  1.00 77.94           O  
ATOM   3204  CB  ALA A 415      31.753   7.921   3.100  1.00 77.94           C  
ATOM   3205  N   VAL A 416      28.835   6.538   1.907  1.00 77.96           N  
ATOM   3206  CA  VAL A 416      27.379   6.618   1.944  1.00 77.96           C  
ATOM   3207  C   VAL A 416      26.892   6.517   3.388  1.00 77.96           C  
ATOM   3208  O   VAL A 416      27.112   5.503   4.054  1.00 77.96           O  
ATOM   3209  CB  VAL A 416      26.728   5.512   1.083  1.00 77.96           C  
ATOM   3210  CG1 VAL A 416      25.207   5.658   1.076  1.00 77.96           C  
ATOM   3211  CG2 VAL A 416      27.278   5.551  -0.341  1.00 77.96           C  
ATOM   3212  N   PRO A 417      26.312   7.597   3.831  1.00 75.00           N  
ATOM   3213  CA  PRO A 417      25.796   7.563   5.202  1.00 75.00           C  
ATOM   3214  C   PRO A 417      24.663   6.556   5.380  1.00 75.00           C  
ATOM   3215  O   PRO A 417      23.813   6.414   4.497  1.00 75.00           O  
ATOM   3216  CB  PRO A 417      25.297   8.993   5.426  1.00 75.00           C  
ATOM   3217  CG  PRO A 417      25.179   9.576   4.055  1.00 75.00           C  
ATOM   3218  CD  PRO A 417      25.999   8.745   3.111  1.00 75.00           C  
ATOM   3219  N   ASP A 418      24.722   5.778   6.477  1.00 71.66           N  
ATOM   3220  CA  ASP A 418      23.699   4.787   6.799  1.00 71.66           C  
ATOM   3221  C   ASP A 418      22.598   5.395   7.664  1.00 71.66           C  
ATOM   3222  O   ASP A 418      22.126   4.764   8.612  1.00 71.66           O  
ATOM   3223  CB  ASP A 418      24.322   3.583   7.509  1.00 71.66           C  
ATOM   3224  CG  ASP A 418      25.279   2.803   6.626  1.00 71.66           C  
ATOM   3225  OD1 ASP A 418      25.226   2.955   5.386  1.00 71.66           O  
ATOM   3226  OD2 ASP A 418      26.092   2.028   7.174  1.00 71.66           O1-
ATOM   3227  N   THR A 419      22.308   6.664   7.363  1.00 77.03           N  
ATOM   3228  CA  THR A 419      21.304   7.354   8.166  1.00 77.03           C  
ATOM   3229  C   THR A 419      19.936   7.290   7.493  1.00 77.03           C  
ATOM   3230  O   THR A 419      19.843   7.084   6.281  1.00 77.03           O  
ATOM   3231  CB  THR A 419      21.694   8.824   8.404  1.00 77.03           C  
ATOM   3232  CG2 THR A 419      22.948   8.928   9.266  1.00 77.03           C  
ATOM   3233  OG1 THR A 419      21.942   9.457   7.142  1.00 77.03           O  
ATOM   3234  N   GLU A 420      18.930   7.398   8.279  1.00 77.29           N  
ATOM   3235  CA  GLU A 420      17.558   7.397   7.779  1.00 77.29           C  
ATOM   3236  C   GLU A 420      17.262   8.661   6.978  1.00 77.29           C  
ATOM   3237  O   GLU A 420      17.701   9.753   7.345  1.00 77.29           O  
ATOM   3238  CB  GLU A 420      16.564   7.262   8.935  1.00 77.29           C  
ATOM   3239  CG  GLU A 420      16.604   5.907   9.626  1.00 77.29           C  
ATOM   3240  CD  GLU A 420      15.525   5.741  10.684  1.00 77.29           C  
ATOM   3241  OE1 GLU A 420      15.391   4.630  11.246  1.00 77.29           O  
ATOM   3242  OE2 GLU A 420      14.807   6.729  10.953  1.00 77.29           O1-
ATOM   3243  N   LYS A 421      16.555   8.376   5.813  1.00 83.79           N  
ATOM   3244  CA  LYS A 421      16.152   9.444   4.903  1.00 83.79           C  
ATOM   3245  C   LYS A 421      14.923  10.180   5.429  1.00 83.79           C  
ATOM   3246  O   LYS A 421      13.905   9.557   5.737  1.00 83.79           O  
ATOM   3247  CB  LYS A 421      15.870   8.884   3.508  1.00 83.79           C  
ATOM   3248  CG  LYS A 421      15.497   9.941   2.480  1.00 83.79           C  
ATOM   3249  CD  LYS A 421      15.249   9.325   1.109  1.00 83.79           C  
ATOM   3250  CE  LYS A 421      13.910   8.603   1.053  1.00 83.79           C  
ATOM   3251  NZ  LYS A 421      13.642   8.036  -0.302  1.00 83.79           N1+
ATOM   3252  N   GLU A 422      15.168  11.494   5.619  1.00 76.95           N  
ATOM   3253  CA  GLU A 422      14.033  12.348   5.956  1.00 76.95           C  
ATOM   3254  C   GLU A 422      13.402  12.948   4.703  1.00 76.95           C  
ATOM   3255  O   GLU A 422      14.019  13.772   4.025  1.00 76.95           O  
ATOM   3256  CB  GLU A 422      14.464  13.463   6.913  1.00 76.95           C  
ATOM   3257  CG  GLU A 422      13.302  14.219   7.540  1.00 76.95           C  
ATOM   3258  CD  GLU A 422      13.744  15.308   8.504  1.00 76.95           C  
ATOM   3259  OE1 GLU A 422      12.914  16.171   8.868  1.00 76.95           O  
ATOM   3260  OE2 GLU A 422      14.932  15.299   8.897  1.00 76.95           O1-
ATOM   3261  N   GLN A 423      12.274  12.397   4.307  1.00 75.51           N  
ATOM   3262  CA  GLN A 423      11.542  12.921   3.158  1.00 75.51           C  
ATOM   3263  C   GLN A 423      10.072  13.149   3.500  1.00 75.51           C  
ATOM   3264  O   GLN A 423       9.328  12.194   3.733  1.00 75.51           O  
ATOM   3265  CB  GLN A 423      11.662  11.971   1.965  1.00 75.51           C  
ATOM   3266  CG  GLN A 423      11.134  12.552   0.661  1.00 75.51           C  
ATOM   3267  CD  GLN A 423      11.319  11.613  -0.517  1.00 75.51           C  
ATOM   3268  NE2 GLN A 423      11.801  12.150  -1.633  1.00 75.51           N  
ATOM   3269  OE1 GLN A 423      11.031  10.416  -0.425  1.00 75.51           O  
ATOM   3270  N   GLU A 424       9.776  14.551   3.533  1.00 69.62           N  
ATOM   3271  CA  GLU A 424       8.410  14.918   3.894  1.00 69.62           C  
ATOM   3272  C   GLU A 424       7.730  15.691   2.767  1.00 69.62           C  
ATOM   3273  O   GLU A 424       8.079  16.842   2.499  1.00 69.62           O  
ATOM   3274  CB  GLU A 424       8.398  15.747   5.181  1.00 69.62           C  
ATOM   3275  CG  GLU A 424       8.904  14.993   6.402  1.00 69.62           C  
ATOM   3276  CD  GLU A 424       8.986  15.858   7.650  1.00 69.62           C  
ATOM   3277  OE1 GLU A 424       9.414  15.352   8.712  1.00 69.62           O  
ATOM   3278  OE2 GLU A 424       8.618  17.051   7.565  1.00 69.62           O1-
ATOM   3279  N   TRP A 425       6.652  15.054   2.215  1.00 77.79           N  
ATOM   3280  CA  TRP A 425       5.966  15.771   1.145  1.00 77.79           C  
ATOM   3281  C   TRP A 425       4.580  16.221   1.593  1.00 77.79           C  
ATOM   3282  O   TRP A 425       3.985  17.116   0.987  1.00 77.79           O  
ATOM   3283  CB  TRP A 425       5.853  14.892  -0.104  1.00 77.79           C  
ATOM   3284  CG  TRP A 425       7.172  14.544  -0.726  1.00 77.79           C  
ATOM   3285  CD1 TRP A 425       8.353  15.216  -0.582  1.00 77.79           C  
ATOM   3286  CD2 TRP A 425       7.441  13.439  -1.594  1.00 77.79           C  
ATOM   3287  CE2 TRP A 425       8.810  13.502  -1.938  1.00 77.79           C  
ATOM   3288  CE3 TRP A 425       6.658  12.399  -2.113  1.00 77.79           C  
ATOM   3289  NE1 TRP A 425       9.342  14.595  -1.309  1.00 77.79           N  
ATOM   3290  CZ2 TRP A 425       9.412  12.564  -2.781  1.00 77.79           C  
ATOM   3291  CZ3 TRP A 425       7.259  11.467  -2.951  1.00 77.79           C  
ATOM   3292  CH2 TRP A 425       8.623  11.558  -3.275  1.00 77.79           C  
ATOM   3293  N   THR A 426       4.126  15.581   2.758  1.00 77.56           N  
ATOM   3294  CA  THR A 426       2.763  15.865   3.191  1.00 77.56           C  
ATOM   3295  C   THR A 426       2.666  17.267   3.786  1.00 77.56           C  
ATOM   3296  O   THR A 426       3.477  17.645   4.633  1.00 77.56           O  
ATOM   3297  CB  THR A 426       2.278  14.832   4.225  1.00 77.56           C  
ATOM   3298  CG2 THR A 426       2.062  13.467   3.578  1.00 77.56           C  
ATOM   3299  OG1 THR A 426       3.258  14.706   5.262  1.00 77.56           O  
ATOM   3300  N   PRO A 427       1.724  18.054   3.245  1.00 75.16           N  
ATOM   3301  CA  PRO A 427       1.532  19.379   3.838  1.00 75.16           C  
ATOM   3302  C   PRO A 427       1.068  19.313   5.291  1.00 75.16           C  
ATOM   3303  O   PRO A 427       0.389  18.362   5.684  1.00 75.16           O  
ATOM   3304  CB  PRO A 427       0.457  20.010   2.950  1.00 75.16           C  
ATOM   3305  CG  PRO A 427      -0.219  18.854   2.287  1.00 75.16           C  
ATOM   3306  CD  PRO A 427       0.734  17.693   2.265  1.00 75.16           C  
ATOM   3307  N   ILE A 428       1.645  20.278   6.059  1.00 77.42           N  
ATOM   3308  CA  ILE A 428       1.261  20.362   7.463  1.00 77.42           C  
ATOM   3309  C   ILE A 428      -0.030  21.167   7.598  1.00 77.42           C  
ATOM   3310  O   ILE A 428      -0.121  22.294   7.106  1.00 77.42           O  
ATOM   3311  CB  ILE A 428       2.380  20.998   8.318  1.00 77.42           C  
ATOM   3312  CG1 ILE A 428       3.683  20.203   8.170  1.00 77.42           C  
ATOM   3313  CG2 ILE A 428       1.955  21.085   9.787  1.00 77.42           C  
ATOM   3314  CD1 ILE A 428       4.893  20.873   8.806  1.00 77.42           C  
ATOM   3315  N   THR A 429      -1.045  20.480   8.138  1.00 81.59           N  
ATOM   3316  CA  THR A 429      -2.345  21.105   8.358  1.00 81.59           C  
ATOM   3317  C   THR A 429      -2.406  21.755   9.737  1.00 81.59           C  
ATOM   3318  O   THR A 429      -1.577  21.466  10.602  1.00 81.59           O  
ATOM   3319  CB  THR A 429      -3.487  20.081   8.219  1.00 81.59           C  
ATOM   3320  CG2 THR A 429      -3.804  19.807   6.752  1.00 81.59           C  
ATOM   3321  OG1 THR A 429      -3.102  18.854   8.851  1.00 81.59           O  
ATOM   3322  N   GLY A 430      -3.344  22.794   9.905  1.00 83.28           N  
ATOM   3323  CA  GLY A 430      -3.537  23.495  11.165  1.00 83.28           C  
ATOM   3324  C   GLY A 430      -3.567  22.568  12.365  1.00 83.28           C  
ATOM   3325  O   GLY A 430      -2.806  22.752  13.317  1.00 83.28           O  
ATOM   3326  N   PRO A 431      -4.366  21.444  12.253  1.00 84.89           N  
ATOM   3327  CA  PRO A 431      -4.468  20.519  13.384  1.00 84.89           C  
ATOM   3328  C   PRO A 431      -3.157  19.789  13.670  1.00 84.89           C  
ATOM   3329  O   PRO A 431      -2.821  19.550  14.832  1.00 84.89           O  
ATOM   3330  CB  PRO A 431      -5.554  19.536  12.938  1.00 84.89           C  
ATOM   3331  CG  PRO A 431      -6.352  20.284  11.920  1.00 84.89           C  
ATOM   3332  CD  PRO A 431      -5.439  21.242  11.208  1.00 84.89           C  
ATOM   3333  N   LEU A 432      -2.461  19.390  12.750  1.00 85.63           N  
ATOM   3334  CA  LEU A 432      -1.192  18.694  12.934  1.00 85.63           C  
ATOM   3335  C   LEU A 432      -0.137  19.631  13.513  1.00 85.63           C  
ATOM   3336  O   LEU A 432       0.675  19.219  14.345  1.00 85.63           O  
ATOM   3337  CB  LEU A 432      -0.701  18.115  11.604  1.00 85.63           C  
ATOM   3338  CG  LEU A 432      -1.402  16.845  11.118  1.00 85.63           C  
ATOM   3339  CD1 LEU A 432      -0.902  16.463   9.729  1.00 85.63           C  
ATOM   3340  CD2 LEU A 432      -1.184  15.703  12.104  1.00 85.63           C  
ATOM   3341  N   LEU A 433      -0.164  20.894  13.079  1.00 87.89           N  
ATOM   3342  CA  LEU A 433       0.788  21.896  13.546  1.00 87.89           C  
ATOM   3343  C   LEU A 433       0.544  22.236  15.012  1.00 87.89           C  
ATOM   3344  O   LEU A 433       1.468  22.639  15.722  1.00 87.89           O  
ATOM   3345  CB  LEU A 433       0.691  23.165  12.693  1.00 87.89           C  
ATOM   3346  CG  LEU A 433       1.361  23.110  11.319  1.00 87.89           C  
ATOM   3347  CD1 LEU A 433       1.018  24.359  10.513  1.00 87.89           C  
ATOM   3348  CD2 LEU A 433       2.871  22.960  11.466  1.00 87.89           C  
ATOM   3349  N   ALA A 434      -0.667  22.054  15.422  1.00 87.00           N  
ATOM   3350  CA  ALA A 434      -1.047  22.357  16.799  1.00 87.00           C  
ATOM   3351  C   ALA A 434      -0.419  21.363  17.772  1.00 87.00           C  
ATOM   3352  O   ALA A 434      -0.289  21.649  18.965  1.00 87.00           O  
ATOM   3353  CB  ALA A 434      -2.566  22.352  16.945  1.00 87.00           C  
ATOM   3354  N   LEU A 435       0.053  20.219  17.278  1.00 89.26           N  
ATOM   3355  CA  LEU A 435       0.680  19.185  18.094  1.00 89.26           C  
ATOM   3356  C   LEU A 435       2.132  19.540  18.398  1.00 89.26           C  
ATOM   3357  O   LEU A 435       2.757  20.304  17.659  1.00 89.26           O  
ATOM   3358  CB  LEU A 435       0.611  17.829  17.389  1.00 89.26           C  
ATOM   3359  CG  LEU A 435      -0.790  17.282  17.108  1.00 89.26           C  
ATOM   3360  CD1 LEU A 435      -0.705  16.023  16.250  1.00 89.26           C  
ATOM   3361  CD2 LEU A 435      -1.525  16.997  18.413  1.00 89.26           C  
ATOM   3362  N   LYS A 436       2.635  19.000  19.497  1.00 90.00           N  
ATOM   3363  CA  LYS A 436       4.064  19.108  19.776  1.00 90.00           C  
ATOM   3364  C   LYS A 436       4.891  18.460  18.670  1.00 90.00           C  
ATOM   3365  O   LYS A 436       4.421  17.543  17.992  1.00 90.00           O  
ATOM   3366  CB  LYS A 436       4.398  18.468  21.124  1.00 90.00           C  
ATOM   3367  CG  LYS A 436       3.697  19.117  22.309  1.00 90.00           C  
ATOM   3368  CD  LYS A 436       4.039  18.413  23.615  1.00 90.00           C  
ATOM   3369  CE  LYS A 436       3.269  19.004  24.788  1.00 90.00           C  
ATOM   3370  NZ  LYS A 436       3.550  18.273  26.060  1.00 90.00           N1+
ATOM   3371  N   GLU A 437       6.077  18.977  18.446  1.00 86.72           N  
ATOM   3372  CA  GLU A 437       6.937  18.474  17.379  1.00 86.72           C  
ATOM   3373  C   GLU A 437       7.143  16.967  17.500  1.00 86.72           C  
ATOM   3374  O   GLU A 437       7.113  16.249  16.499  1.00 86.72           O  
ATOM   3375  CB  GLU A 437       8.289  19.192  17.394  1.00 86.72           C  
ATOM   3376  CG  GLU A 437       8.229  20.628  16.892  1.00 86.72           C  
ATOM   3377  CD  GLU A 437       9.593  21.295  16.817  1.00 86.72           C  
ATOM   3378  OE1 GLU A 437       9.677  22.452  16.347  1.00 86.72           O  
ATOM   3379  OE2 GLU A 437      10.585  20.655  17.230  1.00 86.72           O1-
ATOM   3380  N   GLU A 438       7.249  16.524  18.721  1.00 87.54           N  
ATOM   3381  CA  GLU A 438       7.461  15.098  18.951  1.00 87.54           C  
ATOM   3382  C   GLU A 438       6.228  14.287  18.565  1.00 87.54           C  
ATOM   3383  O   GLU A 438       6.345  13.215  17.967  1.00 87.54           O  
ATOM   3384  CB  GLU A 438       7.825  14.837  20.415  1.00 87.54           C  
ATOM   3385  CG  GLU A 438       9.184  15.391  20.819  1.00 87.54           C  
ATOM   3386  CD  GLU A 438       9.579  15.032  22.243  1.00 87.54           C  
ATOM   3387  OE1 GLU A 438      10.705  15.379  22.666  1.00 87.54           O  
ATOM   3388  OE2 GLU A 438       8.756  14.398  22.940  1.00 87.54           O1-
ATOM   3389  N   ASP A 439       5.112  14.800  18.890  1.00 90.91           N  
ATOM   3390  CA  ASP A 439       3.853  14.131  18.579  1.00 90.91           C  
ATOM   3391  C   ASP A 439       3.589  14.131  17.075  1.00 90.91           C  
ATOM   3392  O   ASP A 439       3.008  13.183  16.541  1.00 90.91           O  
ATOM   3393  CB  ASP A 439       2.692  14.803  19.316  1.00 90.91           C  
ATOM   3394  CG  ASP A 439       2.726  14.566  20.815  1.00 90.91           C  
ATOM   3395  OD1 ASP A 439       3.422  13.633  21.270  1.00 90.91           O  
ATOM   3396  OD2 ASP A 439       2.048  15.318  21.549  1.00 90.91           O1-
ATOM   3397  N   GLN A 440       4.014  15.183  16.503  1.00 90.34           N  
ATOM   3398  CA  GLN A 440       3.884  15.249  15.052  1.00 90.34           C  
ATOM   3399  C   GLN A 440       4.671  14.128  14.378  1.00 90.34           C  
ATOM   3400  O   GLN A 440       4.167  13.471  13.464  1.00 90.34           O  
ATOM   3401  CB  GLN A 440       4.355  16.608  14.531  1.00 90.34           C  
ATOM   3402  CG  GLN A 440       3.450  17.766  14.929  1.00 90.34           C  
ATOM   3403  CD  GLN A 440       3.989  19.112  14.484  1.00 90.34           C  
ATOM   3404  NE2 GLN A 440       3.401  20.186  14.999  1.00 90.34           N  
ATOM   3405  OE1 GLN A 440       4.927  19.186  13.683  1.00 90.34           O  
ATOM   3406  N   LEU A 441       5.786  14.010  14.886  1.00 88.61           N  
ATOM   3407  CA  LEU A 441       6.663  12.970  14.358  1.00 88.61           C  
ATOM   3408  C   LEU A 441       6.092  11.584  14.638  1.00 88.61           C  
ATOM   3409  O   LEU A 441       6.131  10.705  13.774  1.00 88.61           O  
ATOM   3410  CB  LEU A 441       8.063  13.090  14.964  1.00 88.61           C  
ATOM   3411  CG  LEU A 441       9.107  12.090  14.463  1.00 88.61           C  
ATOM   3412  CD1 LEU A 441       9.356  12.286  12.971  1.00 88.61           C  
ATOM   3413  CD2 LEU A 441      10.405  12.233  15.250  1.00 88.61           C  
ATOM   3414  N   LEU A 442       5.612  11.398  15.806  1.00 91.78           N  
ATOM   3415  CA  LEU A 442       5.003  10.132  16.198  1.00 91.78           C  
ATOM   3416  C   LEU A 442       3.850   9.772  15.267  1.00 91.78           C  
ATOM   3417  O   LEU A 442       3.759   8.636  14.795  1.00 91.78           O  
ATOM   3418  CB  LEU A 442       4.504  10.202  17.644  1.00 91.78           C  
ATOM   3419  CG  LEU A 442       3.806   8.952  18.182  1.00 91.78           C  
ATOM   3420  CD1 LEU A 442       4.790   7.791  18.269  1.00 91.78           C  
ATOM   3421  CD2 LEU A 442       3.181   9.233  19.544  1.00 91.78           C  
ATOM   3422  N   VAL A 443       2.966  10.681  14.995  1.00 92.84           N  
ATOM   3423  CA  VAL A 443       1.788  10.472  14.160  1.00 92.84           C  
ATOM   3424  C   VAL A 443       2.218  10.134  12.734  1.00 92.84           C  
ATOM   3425  O   VAL A 443       1.661   9.230  12.109  1.00 92.84           O  
ATOM   3426  CB  VAL A 443       0.865  11.711  14.159  1.00 92.84           C  
ATOM   3427  CG1 VAL A 443      -0.219  11.576  13.091  1.00 92.84           C  
ATOM   3428  CG2 VAL A 443       0.239  11.910  15.538  1.00 92.84           C  
ATOM   3429  N   ARG A 444       3.191  10.710  12.353  1.00 89.71           N  
ATOM   3430  CA  ARG A 444       3.694  10.477  11.003  1.00 89.71           C  
ATOM   3431  C   ARG A 444       4.282   9.076  10.872  1.00 89.71           C  
ATOM   3432  O   ARG A 444       3.985   8.360   9.913  1.00 89.71           O  
ATOM   3433  CB  ARG A 444       4.747  11.524  10.633  1.00 89.71           C  
ATOM   3434  CG  ARG A 444       4.172  12.902  10.347  1.00 89.71           C  
ATOM   3435  CD  ARG A 444       5.262  13.910  10.012  1.00 89.71           C  
ATOM   3436  NE  ARG A 444       4.720  15.256   9.849  1.00 89.71           N  
ATOM   3437  CZ  ARG A 444       5.447  16.370   9.839  1.00 89.71           C  
ATOM   3438  NH1 ARG A 444       6.766  16.319   9.983  1.00 89.71           N1+
ATOM   3439  NH2 ARG A 444       4.851  17.543   9.684  1.00 89.71           N  
ATOM   3440  N   ARG A 445       5.060   8.716  11.730  1.00 90.09           N  
ATOM   3441  CA  ARG A 445       5.689   7.399  11.723  1.00 90.09           C  
ATOM   3442  C   ARG A 445       4.650   6.295  11.885  1.00 90.09           C  
ATOM   3443  O   ARG A 445       4.742   5.249  11.238  1.00 90.09           O  
ATOM   3444  CB  ARG A 445       6.739   7.298  12.832  1.00 90.09           C  
ATOM   3445  CG  ARG A 445       8.010   8.083  12.550  1.00 90.09           C  
ATOM   3446  CD  ARG A 445       9.094   7.788  13.577  1.00 90.09           C  
ATOM   3447  NE  ARG A 445      10.368   8.400  13.208  1.00 90.09           N  
ATOM   3448  CZ  ARG A 445      11.529   8.155  13.808  1.00 90.09           C  
ATOM   3449  NH1 ARG A 445      11.601   7.302  14.823  1.00 90.09           N1+
ATOM   3450  NH2 ARG A 445      12.627   8.768  13.391  1.00 90.09           N  
ATOM   3451  N   LEU A 446       3.809   6.647  12.782  1.00 93.56           N  
ATOM   3452  CA  LEU A 446       2.732   5.683  12.985  1.00 93.56           C  
ATOM   3453  C   LEU A 446       1.928   5.489  11.704  1.00 93.56           C  
ATOM   3454  O   LEU A 446       1.633   4.356  11.317  1.00 93.56           O  
ATOM   3455  CB  LEU A 446       1.809   6.141  14.117  1.00 93.56           C  
ATOM   3456  CG  LEU A 446       0.564   5.287  14.364  1.00 93.56           C  
ATOM   3457  CD1 LEU A 446       0.961   3.906  14.872  1.00 93.56           C  
ATOM   3458  CD2 LEU A 446      -0.371   5.978  15.351  1.00 93.56           C  
ATOM   3459  N   SER A 447       1.615   6.590  11.076  1.00 93.04           N  
ATOM   3460  CA  SER A 447       0.836   6.526   9.844  1.00 93.04           C  
ATOM   3461  C   SER A 447       1.586   5.767   8.755  1.00 93.04           C  
ATOM   3462  O   SER A 447       0.999   4.947   8.046  1.00 93.04           O  
ATOM   3463  CB  SER A 447       0.493   7.933   9.353  1.00 93.04           C  
ATOM   3464  OG  SER A 447      -0.289   8.624  10.313  1.00 93.04           O  
ATOM   3465  N   CYS A 448       2.852   6.057   8.628  1.00 91.05           N  
ATOM   3466  CA  CYS A 448       3.682   5.368   7.646  1.00 91.05           C  
ATOM   3467  C   CYS A 448       3.797   3.884   7.975  1.00 91.05           C  
ATOM   3468  O   CYS A 448       3.731   3.039   7.081  1.00 91.05           O  
ATOM   3469  CB  CYS A 448       5.074   5.995   7.585  1.00 91.05           C  
ATOM   3470  SG  CYS A 448       5.116   7.594   6.747  1.00 91.05           S  
ATOM   3471  N   HIS A 449       3.952   3.631   9.225  1.00 92.61           N  
ATOM   3472  CA  HIS A 449       4.064   2.258   9.703  1.00 92.61           C  
ATOM   3473  C   HIS A 449       2.805   1.458   9.382  1.00 92.61           C  
ATOM   3474  O   HIS A 449       2.889   0.343   8.863  1.00 92.61           O  
ATOM   3475  CB  HIS A 449       4.332   2.234  11.209  1.00 92.61           C  
ATOM   3476  CG  HIS A 449       4.694   0.881  11.733  1.00 92.61           C  
ATOM   3477  CD2 HIS A 449       3.922  -0.118  12.222  1.00 92.61           C  
ATOM   3478  ND1 HIS A 449       5.995   0.431  11.795  1.00 92.61           N  
ATOM   3479  CE1 HIS A 449       6.007  -0.791  12.300  1.00 92.61           C  
ATOM   3480  NE2 HIS A 449       4.763  -1.147  12.568  1.00 92.61           N  
ATOM   3481  N   VAL A 450       1.638   2.016   9.690  1.00 94.67           N  
ATOM   3482  CA  VAL A 450       0.358   1.350   9.470  1.00 94.67           C  
ATOM   3483  C   VAL A 450       0.104   1.201   7.972  1.00 94.67           C  
ATOM   3484  O   VAL A 450      -0.404   0.172   7.522  1.00 94.67           O  
ATOM   3485  CB  VAL A 450      -0.804   2.121  10.134  1.00 94.67           C  
ATOM   3486  CG1 VAL A 450      -2.148   1.494   9.767  1.00 94.67           C  
ATOM   3487  CG2 VAL A 450      -0.624   2.156  11.651  1.00 94.67           C  
ATOM   3488  N   LEU A 451       0.453   2.239   7.218  1.00 93.09           N  
ATOM   3489  CA  LEU A 451       0.278   2.177   5.771  1.00 93.09           C  
ATOM   3490  C   LEU A 451       1.118   1.055   5.170  1.00 93.09           C  
ATOM   3491  O   LEU A 451       0.650   0.326   4.292  1.00 93.09           O  
ATOM   3492  CB  LEU A 451       0.656   3.514   5.128  1.00 93.09           C  
ATOM   3493  CG  LEU A 451       0.428   3.629   3.620  1.00 93.09           C  
ATOM   3494  CD1 LEU A 451      -1.047   3.427   3.290  1.00 93.09           C  
ATOM   3495  CD2 LEU A 451       0.916   4.980   3.107  1.00 93.09           C  
ATOM   3496  N   SER A 452       2.342   0.972   5.622  1.00 91.81           N  
ATOM   3497  CA  SER A 452       3.211  -0.109   5.167  1.00 91.81           C  
ATOM   3498  C   SER A 452       2.617  -1.473   5.503  1.00 91.81           C  
ATOM   3499  O   SER A 452       2.664  -2.394   4.686  1.00 91.81           O  
ATOM   3500  CB  SER A 452       4.600   0.020   5.793  1.00 91.81           C  
ATOM   3501  OG  SER A 452       5.423  -1.072   5.420  1.00 91.81           O  
ATOM   3502  N   ALA A 453       2.078  -1.602   6.663  1.00 93.29           N  
ATOM   3503  CA  ALA A 453       1.435  -2.840   7.096  1.00 93.29           C  
ATOM   3504  C   ALA A 453       0.197  -3.137   6.255  1.00 93.29           C  
ATOM   3505  O   ALA A 453      -0.053  -4.289   5.892  1.00 93.29           O  
ATOM   3506  CB  ALA A 453       1.063  -2.758   8.574  1.00 93.29           C  
ATOM   3507  N   SER A 454      -0.566  -2.157   5.950  1.00 93.25           N  
ATOM   3508  CA  SER A 454      -1.776  -2.302   5.147  1.00 93.25           C  
ATOM   3509  C   SER A 454      -1.448  -2.766   3.732  1.00 93.25           C  
ATOM   3510  O   SER A 454      -2.079  -3.690   3.214  1.00 93.25           O  
ATOM   3511  CB  SER A 454      -2.546  -0.982   5.094  1.00 93.25           C  
ATOM   3512  OG  SER A 454      -2.981  -0.601   6.388  1.00 93.25           O  
ATOM   3513  N   VAL A 455      -0.428  -2.138   3.141  1.00 91.80           N  
ATOM   3514  CA  VAL A 455      -0.016  -2.494   1.787  1.00 91.80           C  
ATOM   3515  C   VAL A 455       0.578  -3.901   1.781  1.00 91.80           C  
ATOM   3516  O   VAL A 455       0.328  -4.683   0.860  1.00 91.80           O  
ATOM   3517  CB  VAL A 455       1.004  -1.482   1.219  1.00 91.80           C  
ATOM   3518  CG1 VAL A 455       1.585  -1.985  -0.101  1.00 91.80           C  
ATOM   3519  CG2 VAL A 455       0.350  -0.114   1.031  1.00 91.80           C  
ATOM   3520  N   GLY A 456       1.288  -4.173   2.768  1.00 90.55           N  
ATOM   3521  CA  GLY A 456       1.890  -5.491   2.889  1.00 90.55           C  
ATOM   3522  C   GLY A 456       0.870  -6.599   3.071  1.00 90.55           C  
ATOM   3523  O   GLY A 456       1.130  -7.753   2.724  1.00 90.55           O  
ATOM   3524  N   SER A 457      -0.290  -6.264   3.607  1.00 89.67           N  
ATOM   3525  CA  SER A 457      -1.330  -7.256   3.862  1.00 89.67           C  
ATOM   3526  C   SER A 457      -2.275  -7.384   2.672  1.00 89.67           C  
ATOM   3527  O   SER A 457      -3.106  -8.293   2.627  1.00 89.67           O  
ATOM   3528  CB  SER A 457      -2.124  -6.891   5.117  1.00 89.67           C  
ATOM   3529  OG  SER A 457      -2.802  -5.659   4.942  1.00 89.67           O  
ATOM   3530  N   SER A 458      -2.096  -6.526   1.702  1.00 91.62           N  
ATOM   3531  CA  SER A 458      -2.996  -6.511   0.553  1.00 91.62           C  
ATOM   3532  C   SER A 458      -2.727  -7.692  -0.374  1.00 91.62           C  
ATOM   3533  O   SER A 458      -1.576  -8.090  -0.562  1.00 91.62           O  
ATOM   3534  CB  SER A 458      -2.854  -5.201  -0.222  1.00 91.62           C  
ATOM   3535  OG  SER A 458      -1.551  -5.076  -0.766  1.00 91.62           O  
ATOM   3536  N   ALA A 459      -3.800  -8.169  -0.920  1.00 91.69           N  
ATOM   3537  CA  ALA A 459      -3.691  -9.299  -1.840  1.00 91.69           C  
ATOM   3538  C   ALA A 459      -3.461  -8.821  -3.271  1.00 91.69           C  
ATOM   3539  O   ALA A 459      -4.005  -7.795  -3.684  1.00 91.69           O  
ATOM   3540  CB  ALA A 459      -4.945 -10.166  -1.767  1.00 91.69           C  
ATOM   3541  N   VAL A 460      -2.641  -9.622  -3.979  1.00 93.26           N  
ATOM   3542  CA  VAL A 460      -2.389  -9.330  -5.387  1.00 93.26           C  
ATOM   3543  C   VAL A 460      -3.481  -9.958  -6.249  1.00 93.26           C  
ATOM   3544  O   VAL A 460      -3.737 -11.161  -6.160  1.00 93.26           O  
ATOM   3545  CB  VAL A 460      -1.000  -9.840  -5.831  1.00 93.26           C  
ATOM   3546  CG1 VAL A 460      -0.769  -9.554  -7.314  1.00 93.26           C  
ATOM   3547  CG2 VAL A 460       0.099  -9.202  -4.984  1.00 93.26           C  
ATOM   3548  N   MET A 461      -4.108  -9.076  -7.056  1.00 93.60           N  
ATOM   3549  CA  MET A 461      -5.213  -9.566  -7.876  1.00 93.60           C  
ATOM   3550  C   MET A 461      -4.703 -10.112  -9.205  1.00 93.60           C  
ATOM   3551  O   MET A 461      -3.539  -9.911  -9.559  1.00 93.60           O  
ATOM   3552  CB  MET A 461      -6.232  -8.453  -8.125  1.00 93.60           C  
ATOM   3553  CG  MET A 461      -6.789  -7.836  -6.852  1.00 93.60           C  
ATOM   3554  SD  MET A 461      -7.855  -8.999  -5.915  1.00 93.60           S  
ATOM   3555  CE  MET A 461      -8.623  -7.852  -4.738  1.00 93.60           C  
ATOM   3556  N   SER A 462      -5.548 -10.812  -9.928  1.00 92.75           N  
ATOM   3557  CA  SER A 462      -5.187 -11.503 -11.161  1.00 92.75           C  
ATOM   3558  C   SER A 462      -4.782 -10.516 -12.250  1.00 92.75           C  
ATOM   3559  O   SER A 462      -3.855 -10.777 -13.019  1.00 92.75           O  
ATOM   3560  CB  SER A 462      -6.349 -12.368 -11.652  1.00 92.75           C  
ATOM   3561  OG  SER A 462      -7.500 -11.575 -11.891  1.00 92.75           O  
ATOM   3562  N   THR A 463      -5.423  -9.393 -12.313  1.00 93.52           N  
ATOM   3563  CA  THR A 463      -5.146  -8.395 -13.341  1.00 93.52           C  
ATOM   3564  C   THR A 463      -3.739  -7.828 -13.178  1.00 93.52           C  
ATOM   3565  O   THR A 463      -3.068  -7.525 -14.167  1.00 93.52           O  
ATOM   3566  CB  THR A 463      -6.173  -7.248 -13.298  1.00 93.52           C  
ATOM   3567  CG2 THR A 463      -7.552  -7.728 -13.736  1.00 93.52           C  
ATOM   3568  OG1 THR A 463      -6.258  -6.741 -11.960  1.00 93.52           O  
ATOM   3569  N   ALA A 464      -3.335  -7.680 -11.957  1.00 94.62           N  
ATOM   3570  CA  ALA A 464      -1.993  -7.171 -11.685  1.00 94.62           C  
ATOM   3571  C   ALA A 464      -0.926  -8.142 -12.182  1.00 94.62           C  
ATOM   3572  O   ALA A 464       0.078  -7.726 -12.764  1.00 94.62           O  
ATOM   3573  CB  ALA A 464      -1.816  -6.911 -10.191  1.00 94.62           C  
ATOM   3574  N   ILE A 465      -1.139  -9.408 -11.929  1.00 95.29           N  
ATOM   3575  CA  ILE A 465      -0.210 -10.438 -12.378  1.00 95.29           C  
ATOM   3576  C   ILE A 465      -0.153 -10.453 -13.904  1.00 95.29           C  
ATOM   3577  O   ILE A 465       0.932 -10.438 -14.491  1.00 95.29           O  
ATOM   3578  CB  ILE A 465      -0.610 -11.832 -11.844  1.00 95.29           C  
ATOM   3579  CG1 ILE A 465      -0.542 -11.856 -10.312  1.00 95.29           C  
ATOM   3580  CG2 ILE A 465       0.284 -12.919 -12.449  1.00 95.29           C  
ATOM   3581  CD1 ILE A 465      -1.015 -13.163  -9.692  1.00 95.29           C  
ATOM   3582  N   MET A 466      -1.319 -10.452 -14.510  1.00 95.31           N  
ATOM   3583  CA  MET A 466      -1.422 -10.460 -15.966  1.00 95.31           C  
ATOM   3584  C   MET A 466      -0.724  -9.244 -16.568  1.00 95.31           C  
ATOM   3585  O   MET A 466       0.043  -9.373 -17.524  1.00 95.31           O  
ATOM   3586  CB  MET A 466      -2.887 -10.490 -16.402  1.00 95.31           C  
ATOM   3587  CG  MET A 466      -3.078 -10.598 -17.906  1.00 95.31           C  
ATOM   3588  SD  MET A 466      -2.414 -12.167 -18.589  1.00 95.31           S  
ATOM   3589  CE  MET A 466      -3.697 -13.324 -18.036  1.00 95.31           C  
ATOM   3590  N   ALA A 467      -0.984  -8.090 -16.021  1.00 94.88           N  
ATOM   3591  CA  ALA A 467      -0.400  -6.841 -16.501  1.00 94.88           C  
ATOM   3592  C   ALA A 467       1.123  -6.878 -16.413  1.00 94.88           C  
ATOM   3593  O   ALA A 467       1.815  -6.454 -17.341  1.00 94.88           O  
ATOM   3594  CB  ALA A 467      -0.947  -5.658 -15.706  1.00 94.88           C  
ATOM   3595  N   THR A 468       1.587  -7.394 -15.346  1.00 95.25           N  
ATOM   3596  CA  THR A 468       3.026  -7.481 -15.121  1.00 95.25           C  
ATOM   3597  C   THR A 468       3.675  -8.425 -16.129  1.00 95.25           C  
ATOM   3598  O   THR A 468       4.716  -8.105 -16.706  1.00 95.25           O  
ATOM   3599  CB  THR A 468       3.340  -7.957 -13.691  1.00 95.25           C  
ATOM   3600  CG2 THR A 468       4.842  -7.959 -13.429  1.00 95.25           C  
ATOM   3601  OG1 THR A 468       2.703  -7.082 -12.752  1.00 95.25           O  
ATOM   3602  N   LEU A 469       3.069  -9.546 -16.357  1.00 95.12           N  
ATOM   3603  CA  LEU A 469       3.607 -10.523 -17.296  1.00 95.12           C  
ATOM   3604  C   LEU A 469       3.626  -9.962 -18.714  1.00 95.12           C  
ATOM   3605  O   LEU A 469       4.621 -10.102 -19.429  1.00 95.12           O  
ATOM   3606  CB  LEU A 469       2.785 -11.814 -17.257  1.00 95.12           C  
ATOM   3607  CG  LEU A 469       2.960 -12.691 -16.016  1.00 95.12           C  
ATOM   3608  CD1 LEU A 469       1.970 -13.851 -16.043  1.00 95.12           C  
ATOM   3609  CD2 LEU A 469       4.392 -13.206 -15.921  1.00 95.12           C  
ATOM   3610  N   LEU A 470       2.560  -9.288 -19.111  1.00 93.65           N  
ATOM   3611  CA  LEU A 470       2.434  -8.762 -20.466  1.00 93.65           C  
ATOM   3612  C   LEU A 470       3.393  -7.598 -20.689  1.00 93.65           C  
ATOM   3613  O   LEU A 470       4.005  -7.487 -21.754  1.00 93.65           O  
ATOM   3614  CB  LEU A 470       0.995  -8.312 -20.735  1.00 93.65           C  
ATOM   3615  CG  LEU A 470      -0.058  -9.418 -20.815  1.00 93.65           C  
ATOM   3616  CD1 LEU A 470      -1.446  -8.816 -21.000  1.00 93.65           C  
ATOM   3617  CD2 LEU A 470       0.267 -10.385 -21.948  1.00 93.65           C  
ATOM   3618  N   LEU A 471       3.569  -6.845 -19.613  1.00 92.13           N  
ATOM   3619  CA  LEU A 471       4.356  -5.626 -19.763  1.00 92.13           C  
ATOM   3620  C   LEU A 471       5.848  -5.927 -19.672  1.00 92.13           C  
ATOM   3621  O   LEU A 471       6.633  -5.452 -20.495  1.00 92.13           O  
ATOM   3622  CB  LEU A 471       3.964  -4.600 -18.697  1.00 92.13           C  
ATOM   3623  CG  LEU A 471       4.636  -3.230 -18.794  1.00 92.13           C  
ATOM   3624  CD1 LEU A 471       4.255  -2.545 -20.103  1.00 92.13           C  
ATOM   3625  CD2 LEU A 471       4.256  -2.361 -17.600  1.00 92.13           C  
ATOM   3626  N   PHE A 472       6.288  -6.714 -18.726  1.00 90.53           N  
ATOM   3627  CA  PHE A 472       7.710  -6.788 -18.412  1.00 90.53           C  
ATOM   3628  C   PHE A 472       8.320  -8.071 -18.962  1.00 90.53           C  
ATOM   3629  O   PHE A 472       9.522  -8.128 -19.229  1.00 90.53           O  
ATOM   3630  CB  PHE A 472       7.932  -6.708 -16.898  1.00 90.53           C  
ATOM   3631  CG  PHE A 472       7.519  -5.394 -16.292  1.00 90.53           C  
ATOM   3632  CD1 PHE A 472       7.874  -4.193 -16.894  1.00 90.53           C  
ATOM   3633  CD2 PHE A 472       6.775  -5.360 -15.120  1.00 90.53           C  
ATOM   3634  CE1 PHE A 472       7.493  -2.975 -16.336  1.00 90.53           C  
ATOM   3635  CE2 PHE A 472       6.390  -4.147 -14.556  1.00 90.53           C  
ATOM   3636  CZ  PHE A 472       6.751  -2.955 -15.165  1.00 90.53           C  
ATOM   3637  N   LYS A 473       7.507  -8.985 -19.257  1.00 89.68           N  
ATOM   3638  CA  LYS A 473       8.075 -10.234 -19.755  1.00 89.68           C  
ATOM   3639  C   LYS A 473       7.730 -10.446 -21.227  1.00 89.68           C  
ATOM   3640  O   LYS A 473       8.581 -10.865 -22.015  1.00 89.68           O  
ATOM   3641  CB  LYS A 473       7.580 -11.419 -18.925  1.00 89.68           C  
ATOM   3642  CG  LYS A 473       8.315 -12.722 -19.205  1.00 89.68           C  
ATOM   3643  CD  LYS A 473       7.932 -13.805 -18.205  1.00 89.68           C  
ATOM   3644  CE  LYS A 473       8.693 -15.099 -18.462  1.00 89.68           C  
ATOM   3645  NZ  LYS A 473       8.408 -16.127 -17.417  1.00 89.68           N1+
ATOM   3646  N   HIS A 474       6.501 -10.150 -21.635  1.00 89.84           N  
ATOM   3647  CA  HIS A 474       6.035 -10.466 -22.980  1.00 89.84           C  
ATOM   3648  C   HIS A 474       5.480  -9.228 -23.677  1.00 89.84           C  
ATOM   3649  O   HIS A 474       4.301  -9.189 -24.037  1.00 89.84           O  
ATOM   3650  CB  HIS A 474       4.971 -11.564 -22.934  1.00 89.84           C  
ATOM   3651  CG  HIS A 474       5.464 -12.854 -22.359  1.00 89.84           C  
ATOM   3652  CD2 HIS A 474       5.157 -13.486 -21.202  1.00 89.84           C  
ATOM   3653  ND1 HIS A 474       6.393 -13.646 -22.998  1.00 89.84           N  
ATOM   3654  CE1 HIS A 474       6.636 -14.714 -22.256  1.00 89.84           C  
ATOM   3655  NE2 HIS A 474       5.899 -14.641 -21.161  1.00 89.84           N  
ATOM   3656  N   GLN A 475       6.257  -8.289 -24.031  1.00 84.56           N  
ATOM   3657  CA  GLN A 475       5.817  -7.051 -24.665  1.00 84.56           C  
ATOM   3658  C   GLN A 475       5.443  -7.284 -26.126  1.00 84.56           C  
ATOM   3659  O   GLN A 475       4.597  -6.576 -26.676  1.00 84.56           O  
ATOM   3660  CB  GLN A 475       6.904  -5.980 -24.566  1.00 84.56           C  
ATOM   3661  CG  GLN A 475       7.134  -5.466 -23.151  1.00 84.56           C  
ATOM   3662  CD  GLN A 475       8.194  -4.383 -23.084  1.00 84.56           C  
ATOM   3663  NE2 GLN A 475       8.480  -3.907 -21.878  1.00 84.56           N  
ATOM   3664  OE1 GLN A 475       8.752  -3.978 -24.109  1.00 84.56           O  
ATOM   3665  N   LYS A 476       6.012  -8.356 -26.704  1.00 86.96           N  
ATOM   3666  CA  LYS A 476       5.803  -8.641 -28.121  1.00 86.96           C  
ATOM   3667  C   LYS A 476       4.624  -9.589 -28.322  1.00 86.96           C  
ATOM   3668  O   LYS A 476       4.169  -9.791 -29.450  1.00 86.96           O  
ATOM   3669  CB  LYS A 476       7.067  -9.238 -28.741  1.00 86.96           C  
ATOM   3670  CG  LYS A 476       8.243  -8.273 -28.800  1.00 86.96           C  
ATOM   3671  CD  LYS A 476       9.445  -8.899 -29.495  1.00 86.96           C  
ATOM   3672  CE  LYS A 476      10.621  -7.933 -29.557  1.00 86.96           C  
ATOM   3673  NZ  LYS A 476      11.818  -8.559 -30.194  1.00 86.96           N1+
ATOM   3674  N   GLY A 477       4.139 -10.129 -27.261  1.00 90.01           N  
ATOM   3675  CA  GLY A 477       3.028 -11.065 -27.325  1.00 90.01           C  
ATOM   3676  C   GLY A 477       3.385 -12.450 -26.818  1.00 90.01           C  
ATOM   3677  O   GLY A 477       4.558 -12.829 -26.807  1.00 90.01           O  
ATOM   3678  N   VAL A 478       2.327 -13.147 -26.304  1.00 92.57           N  
ATOM   3679  CA  VAL A 478       2.532 -14.475 -25.736  1.00 92.57           C  
ATOM   3680  C   VAL A 478       1.319 -15.355 -26.030  1.00 92.57           C  
ATOM   3681  O   VAL A 478       0.188 -14.866 -26.087  1.00 92.57           O  
ATOM   3682  CB  VAL A 478       2.785 -14.408 -24.213  1.00 92.57           C  
ATOM   3683  CG1 VAL A 478       1.546 -13.898 -23.481  1.00 92.57           C  
ATOM   3684  CG2 VAL A 478       3.198 -15.779 -23.681  1.00 92.57           C  
ATOM   3685  N   PHE A 479       1.689 -16.647 -26.253  1.00 91.89           N  
ATOM   3686  CA  PHE A 479       0.610 -17.606 -26.456  1.00 91.89           C  
ATOM   3687  C   PHE A 479      -0.109 -17.897 -25.144  1.00 91.89           C  
ATOM   3688  O   PHE A 479       0.514 -17.917 -24.080  1.00 91.89           O  
ATOM   3689  CB  PHE A 479       1.150 -18.906 -27.058  1.00 91.89           C  
ATOM   3690  CG  PHE A 479       1.680 -18.752 -28.458  1.00 91.89           C  
ATOM   3691  CD1 PHE A 479       0.814 -18.564 -29.528  1.00 91.89           C  
ATOM   3692  CD2 PHE A 479       3.046 -18.796 -28.705  1.00 91.89           C  
ATOM   3693  CE1 PHE A 479       1.302 -18.421 -30.825  1.00 91.89           C  
ATOM   3694  CE2 PHE A 479       3.541 -18.654 -29.998  1.00 91.89           C  
ATOM   3695  CZ  PHE A 479       2.667 -18.468 -31.057  1.00 91.89           C  
ATOM   3696  N   LEU A 480      -1.399 -18.048 -25.254  1.00 89.83           N  
ATOM   3697  CA  LEU A 480      -2.228 -18.278 -24.075  1.00 89.83           C  
ATOM   3698  C   LEU A 480      -1.755 -19.509 -23.310  1.00 89.83           C  
ATOM   3699  O   LEU A 480      -1.739 -19.511 -22.077  1.00 89.83           O  
ATOM   3700  CB  LEU A 480      -3.696 -18.445 -24.476  1.00 89.83           C  
ATOM   3701  CG  LEU A 480      -4.704 -18.550 -23.331  1.00 89.83           C  
ATOM   3702  CD1 LEU A 480      -4.705 -17.266 -22.507  1.00 89.83           C  
ATOM   3703  CD2 LEU A 480      -6.099 -18.845 -23.872  1.00 89.83           C  
ATOM   3704  N   SER A 481      -1.312 -20.562 -23.958  1.00 88.56           N  
ATOM   3705  CA  SER A 481      -0.834 -21.781 -23.314  1.00 88.56           C  
ATOM   3706  C   SER A 481       0.415 -21.513 -22.481  1.00 88.56           C  
ATOM   3707  O   SER A 481       0.550 -22.030 -21.370  1.00 88.56           O  
ATOM   3708  CB  SER A 481      -0.539 -22.859 -24.357  1.00 88.56           C  
ATOM   3709  OG  SER A 481       0.381 -22.384 -25.325  1.00 88.56           O  
ATOM   3710  N   GLN A 482       1.305 -20.774 -23.033  1.00 90.89           N  
ATOM   3711  CA  GLN A 482       2.515 -20.388 -22.315  1.00 90.89           C  
ATOM   3712  C   GLN A 482       2.193 -19.446 -21.159  1.00 90.89           C  
ATOM   3713  O   GLN A 482       2.811 -19.527 -20.095  1.00 90.89           O  
ATOM   3714  CB  GLN A 482       3.517 -19.730 -23.265  1.00 90.89           C  
ATOM   3715  CG  GLN A 482       4.889 -19.496 -22.646  1.00 90.89           C  
ATOM   3716  CD  GLN A 482       5.901 -18.969 -23.645  1.00 90.89           C  
ATOM   3717  NE2 GLN A 482       7.152 -18.844 -23.213  1.00 90.89           N  
ATOM   3718  OE1 GLN A 482       5.563 -18.676 -24.797  1.00 90.89           O  
ATOM   3719  N   LEU A 483       1.266 -18.638 -21.396  1.00 92.46           N  
ATOM   3720  CA  LEU A 483       0.863 -17.656 -20.396  1.00 92.46           C  
ATOM   3721  C   LEU A 483       0.302 -18.343 -19.155  1.00 92.46           C  
ATOM   3722  O   LEU A 483       0.525 -17.884 -18.032  1.00 92.46           O  
ATOM   3723  CB  LEU A 483      -0.179 -16.696 -20.977  1.00 92.46           C  
ATOM   3724  CG  LEU A 483      -0.588 -15.521 -20.087  1.00 92.46           C  
ATOM   3725  CD1 LEU A 483       0.624 -14.654 -19.763  1.00 92.46           C  
ATOM   3726  CD2 LEU A 483      -1.679 -14.694 -20.760  1.00 92.46           C  
ATOM   3727  N   LEU A 484      -0.375 -19.429 -19.329  1.00 91.05           N  
ATOM   3728  CA  LEU A 484      -0.937 -20.196 -18.223  1.00 91.05           C  
ATOM   3729  C   LEU A 484       0.163 -20.684 -17.286  1.00 91.05           C  
ATOM   3730  O   LEU A 484       0.031 -20.590 -16.064  1.00 91.05           O  
ATOM   3731  CB  LEU A 484      -1.740 -21.388 -18.751  1.00 91.05           C  
ATOM   3732  CG  LEU A 484      -3.140 -21.079 -19.283  1.00 91.05           C  
ATOM   3733  CD1 LEU A 484      -3.686 -22.271 -20.062  1.00 91.05           C  
ATOM   3734  CD2 LEU A 484      -4.078 -20.708 -18.139  1.00 91.05           C  
ATOM   3735  N   GLY A 485       1.228 -21.171 -17.883  1.00 91.59           N  
ATOM   3736  CA  GLY A 485       2.359 -21.633 -17.094  1.00 91.59           C  
ATOM   3737  C   GLY A 485       3.068 -20.513 -16.356  1.00 91.59           C  
ATOM   3738  O   GLY A 485       3.400 -20.653 -15.177  1.00 91.59           O  
ATOM   3739  N   GLU A 486       3.169 -19.423 -16.982  1.00 92.45           N  
ATOM   3740  CA  GLU A 486       3.886 -18.295 -16.395  1.00 92.45           C  
ATOM   3741  C   GLU A 486       3.059 -17.622 -15.304  1.00 92.45           C  
ATOM   3742  O   GLU A 486       3.609 -17.126 -14.318  1.00 92.45           O  
ATOM   3743  CB  GLU A 486       4.261 -17.276 -17.475  1.00 92.45           C  
ATOM   3744  CG  GLU A 486       5.225 -17.816 -18.522  1.00 92.45           C  
ATOM   3745  CD  GLU A 486       6.631 -18.035 -17.987  1.00 92.45           C  
ATOM   3746  OE1 GLU A 486       7.368 -18.879 -18.544  1.00 92.45           O  
ATOM   3747  OE2 GLU A 486       6.998 -17.357 -17.001  1.00 92.45           O1-
ATOM   3748  N   PHE A 487       1.818 -17.556 -15.611  1.00 93.70           N  
ATOM   3749  CA  PHE A 487       0.906 -17.031 -14.601  1.00 93.70           C  
ATOM   3750  C   PHE A 487       0.982 -17.856 -13.322  1.00 93.70           C  
ATOM   3751  O   PHE A 487       1.058 -17.303 -12.223  1.00 93.70           O  
ATOM   3752  CB  PHE A 487      -0.531 -17.013 -15.129  1.00 93.70           C  
ATOM   3753  CG  PHE A 487      -1.490 -16.249 -14.256  1.00 93.70           C  
ATOM   3754  CD1 PHE A 487      -2.044 -16.838 -13.127  1.00 93.70           C  
ATOM   3755  CD2 PHE A 487      -1.836 -14.940 -14.565  1.00 93.70           C  
ATOM   3756  CE1 PHE A 487      -2.931 -16.133 -12.317  1.00 93.70           C  
ATOM   3757  CE2 PHE A 487      -2.722 -14.229 -13.760  1.00 93.70           C  
ATOM   3758  CZ  PHE A 487      -3.269 -14.828 -12.637  1.00 93.70           C  
ATOM   3759  N   SER A 488       0.972 -19.095 -13.466  1.00 92.05           N  
ATOM   3760  CA  SER A 488       1.087 -20.002 -12.329  1.00 92.05           C  
ATOM   3761  C   SER A 488       2.425 -19.833 -11.619  1.00 92.05           C  
ATOM   3762  O   SER A 488       2.488 -19.857 -10.388  1.00 92.05           O  
ATOM   3763  CB  SER A 488       0.921 -21.453 -12.783  1.00 92.05           C  
ATOM   3764  OG  SER A 488       1.110 -22.345 -11.697  1.00 92.05           O  
ATOM   3765  N   TRP A 489       3.479 -19.729 -12.376  1.00 91.15           N  
ATOM   3766  CA  TRP A 489       4.814 -19.521 -11.825  1.00 91.15           C  
ATOM   3767  C   TRP A 489       4.855 -18.272 -10.951  1.00 91.15           C  
ATOM   3768  O   TRP A 489       5.350 -18.313  -9.823  1.00 91.15           O  
ATOM   3769  CB  TRP A 489       5.848 -19.407 -12.950  1.00 91.15           C  
ATOM   3770  CG  TRP A 489       7.173 -18.866 -12.505  1.00 91.15           C  
ATOM   3771  CD1 TRP A 489       8.159 -19.543 -11.842  1.00 91.15           C  
ATOM   3772  CD2 TRP A 489       7.656 -17.531 -12.688  1.00 91.15           C  
ATOM   3773  CE2 TRP A 489       8.944 -17.470 -12.111  1.00 91.15           C  
ATOM   3774  CE3 TRP A 489       7.124 -16.381 -13.286  1.00 91.15           C  
ATOM   3775  NE1 TRP A 489       9.227 -18.709 -11.603  1.00 91.15           N  
ATOM   3776  CZ2 TRP A 489       9.708 -16.301 -12.115  1.00 91.15           C  
ATOM   3777  CZ3 TRP A 489       7.887 -15.218 -13.288  1.00 91.15           C  
ATOM   3778  CH2 TRP A 489       9.165 -15.189 -12.705  1.00 91.15           C  
ATOM   3779  N   LEU A 490       4.351 -17.181 -11.494  1.00 93.66           N  
ATOM   3780  CA  LEU A 490       4.401 -15.909 -10.781  1.00 93.66           C  
ATOM   3781  C   LEU A 490       3.523 -15.949  -9.535  1.00 93.66           C  
ATOM   3782  O   LEU A 490       3.881 -15.384  -8.500  1.00 93.66           O  
ATOM   3783  CB  LEU A 490       3.957 -14.764 -11.696  1.00 93.66           C  
ATOM   3784  CG  LEU A 490       4.102 -13.350 -11.132  1.00 93.66           C  
ATOM   3785  CD1 LEU A 490       5.541 -13.100 -10.691  1.00 93.66           C  
ATOM   3786  CD2 LEU A 490       3.666 -12.315 -12.163  1.00 93.66           C  
ATOM   3787  N   THR A 491       2.441 -16.587  -9.672  1.00 92.09           N  
ATOM   3788  CA  THR A 491       1.561 -16.766  -8.522  1.00 92.09           C  
ATOM   3789  C   THR A 491       2.276 -17.525  -7.407  1.00 92.09           C  
ATOM   3790  O   THR A 491       2.199 -17.139  -6.239  1.00 92.09           O  
ATOM   3791  CB  THR A 491       0.274 -17.516  -8.914  1.00 92.09           C  
ATOM   3792  CG2 THR A 491      -0.660 -17.668  -7.717  1.00 92.09           C  
ATOM   3793  OG1 THR A 491      -0.402 -16.785  -9.944  1.00 92.09           O  
ATOM   3794  N   GLU A 492       2.961 -18.476  -7.717  1.00 89.81           N  
ATOM   3795  CA  GLU A 492       3.723 -19.264  -6.753  1.00 89.81           C  
ATOM   3796  C   GLU A 492       4.823 -18.430  -6.103  1.00 89.81           C  
ATOM   3797  O   GLU A 492       5.062 -18.537  -4.899  1.00 89.81           O  
ATOM   3798  CB  GLU A 492       4.328 -20.499  -7.426  1.00 89.81           C  
ATOM   3799  CG  GLU A 492       3.312 -21.588  -7.739  1.00 89.81           C  
ATOM   3800  CD  GLU A 492       3.928 -22.812  -8.398  1.00 89.81           C  
ATOM   3801  OE1 GLU A 492       3.180 -23.748  -8.761  1.00 89.81           O  
ATOM   3802  OE2 GLU A 492       5.170 -22.836  -8.550  1.00 89.81           O1-
ATOM   3803  N   GLU A 493       5.417 -17.646  -6.909  1.00 90.79           N  
ATOM   3804  CA  GLU A 493       6.469 -16.777  -6.392  1.00 90.79           C  
ATOM   3805  C   GLU A 493       5.916 -15.787  -5.371  1.00 90.79           C  
ATOM   3806  O   GLU A 493       6.574 -15.482  -4.375  1.00 90.79           O  
ATOM   3807  CB  GLU A 493       7.155 -16.024  -7.536  1.00 90.79           C  
ATOM   3808  CG  GLU A 493       8.082 -16.892  -8.374  1.00 90.79           C  
ATOM   3809  CD  GLU A 493       9.245 -17.467  -7.582  1.00 90.79           C  
ATOM   3810  OE1 GLU A 493       9.567 -18.664  -7.759  1.00 90.79           O  
ATOM   3811  OE2 GLU A 493       9.839 -16.715  -6.778  1.00 90.79           O1-
ATOM   3812  N   ILE A 494       4.770 -15.375  -5.663  1.00 92.19           N  
ATOM   3813  CA  ILE A 494       4.112 -14.436  -4.761  1.00 92.19           C  
ATOM   3814  C   ILE A 494       3.795 -15.128  -3.438  1.00 92.19           C  
ATOM   3815  O   ILE A 494       4.077 -14.589  -2.365  1.00 92.19           O  
ATOM   3816  CB  ILE A 494       2.822 -13.861  -5.388  1.00 92.19           C  
ATOM   3817  CG1 ILE A 494       3.160 -12.995  -6.607  1.00 92.19           C  
ATOM   3818  CG2 ILE A 494       2.029 -13.060  -4.351  1.00 92.19           C  
ATOM   3819  CD1 ILE A 494       1.946 -12.570  -7.420  1.00 92.19           C  
ATOM   3820  N   LEU A 495       3.324 -16.280  -3.502  1.00 89.65           N  
ATOM   3821  CA  LEU A 495       2.955 -17.044  -2.315  1.00 89.65           C  
ATOM   3822  C   LEU A 495       4.193 -17.439  -1.517  1.00 89.65           C  
ATOM   3823  O   LEU A 495       4.175 -17.418  -0.284  1.00 89.65           O  
ATOM   3824  CB  LEU A 495       2.165 -18.296  -2.707  1.00 89.65           C  
ATOM   3825  CG  LEU A 495       0.779 -18.062  -3.309  1.00 89.65           C  
ATOM   3826  CD1 LEU A 495       0.180 -19.380  -3.788  1.00 89.65           C  
ATOM   3827  CD2 LEU A 495      -0.139 -17.389  -2.293  1.00 89.65           C  
ATOM   3828  N   LEU A 496       5.219 -17.760  -2.153  1.00 87.69           N  
ATOM   3829  CA  LEU A 496       6.466 -18.167  -1.516  1.00 87.69           C  
ATOM   3830  C   LEU A 496       7.058 -17.022  -0.700  1.00 87.69           C  
ATOM   3831  O   LEU A 496       7.731 -17.255   0.307  1.00 87.69           O  
ATOM   3832  CB  LEU A 496       7.477 -18.637  -2.566  1.00 87.69           C  
ATOM   3833  CG  LEU A 496       7.236 -20.023  -3.166  1.00 87.69           C  
ATOM   3834  CD1 LEU A 496       8.155 -20.249  -4.362  1.00 87.69           C  
ATOM   3835  CD2 LEU A 496       7.445 -21.105  -2.112  1.00 87.69           C  
ATOM   3836  N   ARG A 497       6.708 -15.870  -1.042  1.00 88.34           N  
ATOM   3837  CA  ARG A 497       7.266 -14.696  -0.378  1.00 88.34           C  
ATOM   3838  C   ARG A 497       6.361 -14.227   0.756  1.00 88.34           C  
ATOM   3839  O   ARG A 497       6.569 -13.151   1.319  1.00 88.34           O  
ATOM   3840  CB  ARG A 497       7.481 -13.561  -1.381  1.00 88.34           C  
ATOM   3841  CG  ARG A 497       8.650 -13.787  -2.327  1.00 88.34           C  
ATOM   3842  CD  ARG A 497       8.679 -12.754  -3.444  1.00 88.34           C  
ATOM   3843  NE  ARG A 497       9.929 -12.810  -4.197  1.00 88.34           N  
ATOM   3844  CZ  ARG A 497      10.260 -13.778  -5.047  1.00 88.34           C  
ATOM   3845  NH1 ARG A 497       9.436 -14.795  -5.270  1.00 88.34           N1+
ATOM   3846  NH2 ARG A 497      11.423 -13.729  -5.679  1.00 88.34           N  
ATOM   3847  N   GLY A 498       5.336 -14.999   0.937  1.00 88.14           N  
ATOM   3848  CA  GLY A 498       4.479 -14.749   2.085  1.00 88.14           C  
ATOM   3849  C   GLY A 498       3.366 -13.760   1.794  1.00 88.14           C  
ATOM   3850  O   GLY A 498       2.844 -13.118   2.708  1.00 88.14           O  
ATOM   3851  N   PHE A 499       3.123 -13.466   0.523  1.00 90.53           N  
ATOM   3852  CA  PHE A 499       2.001 -12.615   0.144  1.00 90.53           C  
ATOM   3853  C   PHE A 499       0.825 -13.454  -0.342  1.00 90.53           C  
ATOM   3854  O   PHE A 499       1.008 -14.589  -0.789  1.00 90.53           O  
ATOM   3855  CB  PHE A 499       2.422 -11.621  -0.943  1.00 90.53           C  
ATOM   3856  CG  PHE A 499       3.286 -10.498  -0.437  1.00 90.53           C  
ATOM   3857  CD1 PHE A 499       2.735  -9.257  -0.142  1.00 90.53           C  
ATOM   3858  CD2 PHE A 499       4.650 -10.683  -0.256  1.00 90.53           C  
ATOM   3859  CE1 PHE A 499       3.532  -8.215   0.327  1.00 90.53           C  
ATOM   3860  CE2 PHE A 499       5.453  -9.647   0.212  1.00 90.53           C  
ATOM   3861  CZ  PHE A 499       4.893  -8.414   0.502  1.00 90.53           C  
ATOM   3862  N   ASP A 500      -0.342 -12.827  -0.263  1.00 90.98           N  
ATOM   3863  CA  ASP A 500      -1.545 -13.543  -0.674  1.00 90.98           C  
ATOM   3864  C   ASP A 500      -2.027 -13.067  -2.043  1.00 90.98           C  
ATOM   3865  O   ASP A 500      -1.674 -11.971  -2.484  1.00 90.98           O  
ATOM   3866  CB  ASP A 500      -2.655 -13.369   0.364  1.00 90.98           C  
ATOM   3867  CG  ASP A 500      -3.814 -14.329   0.160  1.00 90.98           C  
ATOM   3868  OD1 ASP A 500      -3.669 -15.306  -0.605  1.00 90.98           O  
ATOM   3869  OD2 ASP A 500      -4.883 -14.103   0.767  1.00 90.98           O1-
ATOM   3870  N   VAL A 501      -2.779 -13.944  -2.696  1.00 90.49           N  
ATOM   3871  CA  VAL A 501      -3.427 -13.590  -3.954  1.00 90.49           C  
ATOM   3872  C   VAL A 501      -4.941 -13.542  -3.761  1.00 90.49           C  
ATOM   3873  O   VAL A 501      -5.482 -14.213  -2.879  1.00 90.49           O  
ATOM   3874  CB  VAL A 501      -3.065 -14.585  -5.079  1.00 90.49           C  
ATOM   3875  CG1 VAL A 501      -1.576 -14.507  -5.411  1.00 90.49           C  
ATOM   3876  CG2 VAL A 501      -3.453 -16.007  -4.677  1.00 90.49           C  
ATOM   3877  N   GLY A 502      -5.620 -12.663  -4.468  1.00 88.37           N  
ATOM   3878  CA  GLY A 502      -7.035 -12.404  -4.257  1.00 88.37           C  
ATOM   3879  C   GLY A 502      -7.935 -13.289  -5.099  1.00 88.37           C  
ATOM   3880  O   GLY A 502      -9.115 -12.983  -5.287  1.00 88.37           O  
ATOM   3881  N   PHE A 503      -7.474 -14.375  -5.607  1.00 88.41           N  
ATOM   3882  CA  PHE A 503      -8.276 -15.255  -6.448  1.00 88.41           C  
ATOM   3883  C   PHE A 503      -7.949 -16.717  -6.168  1.00 88.41           C  
ATOM   3884  O   PHE A 503      -6.917 -17.024  -5.567  1.00 88.41           O  
ATOM   3885  CB  PHE A 503      -8.048 -14.941  -7.930  1.00 88.41           C  
ATOM   3886  CG  PHE A 503      -6.604 -15.011  -8.350  1.00 88.41           C  
ATOM   3887  CD1 PHE A 503      -5.811 -13.870  -8.353  1.00 88.41           C  
ATOM   3888  CD2 PHE A 503      -6.041 -16.218  -8.742  1.00 88.41           C  
ATOM   3889  CE1 PHE A 503      -4.474 -13.932  -8.741  1.00 88.41           C  
ATOM   3890  CE2 PHE A 503      -4.706 -16.288  -9.131  1.00 88.41           C  
ATOM   3891  CZ  PHE A 503      -3.925 -15.144  -9.131  1.00 88.41           C  
ATOM   3892  N   SER A 504      -8.877 -17.579  -6.472  1.00 82.92           N  
ATOM   3893  CA  SER A 504      -8.730 -19.029  -6.407  1.00 82.92           C  
ATOM   3894  C   SER A 504      -9.549 -19.717  -7.494  1.00 82.92           C  
ATOM   3895  O   SER A 504     -10.329 -19.069  -8.195  1.00 82.92           O  
ATOM   3896  CB  SER A 504      -9.151 -19.550  -5.033  1.00 82.92           C  
ATOM   3897  OG  SER A 504     -10.541 -19.367  -4.830  1.00 82.92           O  
ATOM   3898  N   GLY A 505      -9.170 -20.955  -7.882  1.00 83.48           N  
ATOM   3899  CA  GLY A 505      -9.946 -21.685  -8.871  1.00 83.48           C  
ATOM   3900  C   GLY A 505      -9.127 -22.114 -10.074  1.00 83.48           C  
ATOM   3901  O   GLY A 505      -7.901 -22.220  -9.991  1.00 83.48           O  
ATOM   3902  N   GLN A 506      -9.920 -22.384 -11.151  1.00 86.35           N  
ATOM   3903  CA  GLN A 506      -9.283 -22.833 -12.384  1.00 86.35           C  
ATOM   3904  C   GLN A 506      -8.537 -21.690 -13.066  1.00 86.35           C  
ATOM   3905  O   GLN A 506      -9.086 -20.600 -13.242  1.00 86.35           O  
ATOM   3906  CB  GLN A 506     -10.319 -23.427 -13.339  1.00 86.35           C  
ATOM   3907  CG  GLN A 506     -10.947 -24.720 -12.838  1.00 86.35           C  
ATOM   3908  CD  GLN A 506     -12.015 -25.256 -13.774  1.00 86.35           C  
ATOM   3909  NE2 GLN A 506     -12.614 -26.383 -13.407  1.00 86.35           N  
ATOM   3910  OE1 GLN A 506     -12.299 -24.660 -14.818  1.00 86.35           O  
ATOM   3911  N   LEU A 507      -7.261 -21.980 -13.430  1.00 87.07           N  
ATOM   3912  CA  LEU A 507      -6.367 -20.985 -14.011  1.00 87.07           C  
ATOM   3913  C   LEU A 507      -6.929 -20.449 -15.323  1.00 87.07           C  
ATOM   3914  O   LEU A 507      -6.854 -19.248 -15.592  1.00 87.07           O  
ATOM   3915  CB  LEU A 507      -4.977 -21.583 -14.243  1.00 87.07           C  
ATOM   3916  CG  LEU A 507      -3.874 -20.600 -14.639  1.00 87.07           C  
ATOM   3917  CD1 LEU A 507      -3.670 -19.562 -13.541  1.00 87.07           C  
ATOM   3918  CD2 LEU A 507      -2.574 -21.343 -14.927  1.00 87.07           C  
ATOM   3919  N   ARG A 508      -7.607 -21.256 -16.045  1.00 86.66           N  
ATOM   3920  CA  ARG A 508      -8.161 -20.856 -17.335  1.00 86.66           C  
ATOM   3921  C   ARG A 508      -9.247 -19.799 -17.160  1.00 86.66           C  
ATOM   3922  O   ARG A 508      -9.290 -18.817 -17.904  1.00 86.66           O  
ATOM   3923  CB  ARG A 508      -8.725 -22.068 -18.078  1.00 86.66           C  
ATOM   3924  CG  ARG A 508      -7.661 -22.979 -18.669  1.00 86.66           C  
ATOM   3925  CD  ARG A 508      -8.272 -24.081 -19.523  1.00 86.66           C  
ATOM   3926  NE  ARG A 508      -7.250 -24.976 -20.059  1.00 86.66           N  
ATOM   3927  CZ  ARG A 508      -7.287 -26.303 -19.975  1.00 86.66           C  
ATOM   3928  NH1 ARG A 508      -8.300 -26.917 -19.374  1.00 86.66           N1+
ATOM   3929  NH2 ARG A 508      -6.304 -27.023 -20.497  1.00 86.66           N  
ATOM   3930  N   SER A 509     -10.104 -20.075 -16.304  1.00 88.94           N  
ATOM   3931  CA  SER A 509     -11.189 -19.138 -16.032  1.00 88.94           C  
ATOM   3932  C   SER A 509     -10.653 -17.800 -15.533  1.00 88.94           C  
ATOM   3933  O   SER A 509     -11.175 -16.743 -15.893  1.00 88.94           O  
ATOM   3934  CB  SER A 509     -12.158 -19.723 -15.005  1.00 88.94           C  
ATOM   3935  OG  SER A 509     -12.721 -20.936 -15.478  1.00 88.94           O  
ATOM   3936  N   LEU A 510      -9.573 -17.897 -14.824  1.00 89.32           N  
ATOM   3937  CA  LEU A 510      -8.962 -16.700 -14.257  1.00 89.32           C  
ATOM   3938  C   LEU A 510      -8.347 -15.834 -15.351  1.00 89.32           C  
ATOM   3939  O   LEU A 510      -8.497 -14.610 -15.337  1.00 89.32           O  
ATOM   3940  CB  LEU A 510      -7.893 -17.080 -13.229  1.00 89.32           C  
ATOM   3941  CG  LEU A 510      -8.400 -17.626 -11.894  1.00 89.32           C  
ATOM   3942  CD1 LEU A 510      -7.232 -18.112 -11.042  1.00 89.32           C  
ATOM   3943  CD2 LEU A 510      -9.204 -16.564 -11.152  1.00 89.32           C  
ATOM   3944  N   LEU A 511      -7.671 -16.512 -16.243  1.00 90.60           N  
ATOM   3945  CA  LEU A 511      -7.034 -15.791 -17.339  1.00 90.60           C  
ATOM   3946  C   LEU A 511      -8.077 -15.144 -18.244  1.00 90.60           C  
ATOM   3947  O   LEU A 511      -7.909 -14.001 -18.675  1.00 90.60           O  
ATOM   3948  CB  LEU A 511      -6.146 -16.733 -18.156  1.00 90.60           C  
ATOM   3949  CG  LEU A 511      -4.696 -16.874 -17.689  1.00 90.60           C  
ATOM   3950  CD1 LEU A 511      -4.642 -17.571 -16.334  1.00 90.60           C  
ATOM   3951  CD2 LEU A 511      -3.873 -17.635 -18.722  1.00 90.60           C  
ATOM   3952  N   GLN A 512      -9.133 -15.901 -18.446  1.00 89.04           N  
ATOM   3953  CA  GLN A 512     -10.213 -15.362 -19.265  1.00 89.04           C  
ATOM   3954  C   GLN A 512     -10.849 -14.142 -18.604  1.00 89.04           C  
ATOM   3955  O   GLN A 512     -11.129 -13.143 -19.270  1.00 89.04           O  
ATOM   3956  CB  GLN A 512     -11.275 -16.431 -19.526  1.00 89.04           C  
ATOM   3957  CG  GLN A 512     -10.832 -17.512 -20.502  1.00 89.04           C  
ATOM   3958  CD  GLN A 512     -11.871 -18.604 -20.680  1.00 89.04           C  
ATOM   3959  NE2 GLN A 512     -11.636 -19.496 -21.636  1.00 89.04           N  
ATOM   3960  OE1 GLN A 512     -12.875 -18.646 -19.963  1.00 89.04           O  
ATOM   3961  N   HIS A 513     -11.054 -14.334 -17.376  1.00 88.81           N  
ATOM   3962  CA  HIS A 513     -11.614 -13.227 -16.609  1.00 88.81           C  
ATOM   3963  C   HIS A 513     -10.688 -12.015 -16.635  1.00 88.81           C  
ATOM   3964  O   HIS A 513     -11.134 -10.893 -16.884  1.00 88.81           O  
ATOM   3965  CB  HIS A 513     -11.877 -13.655 -15.164  1.00 88.81           C  
ATOM   3966  CG  HIS A 513     -12.342 -12.539 -14.283  1.00 88.81           C  
ATOM   3967  CD2 HIS A 513     -11.713 -11.872 -13.287  1.00 88.81           C  
ATOM   3968  ND1 HIS A 513     -13.603 -11.992 -14.379  1.00 88.81           N  
ATOM   3969  CE1 HIS A 513     -13.729 -11.032 -13.478  1.00 88.81           C  
ATOM   3970  NE2 HIS A 513     -12.597 -10.939 -12.802  1.00 88.81           N  
ATOM   3971  N   SER A 514      -9.378 -12.211 -16.351  1.00 91.74           N  
ATOM   3972  CA  SER A 514      -8.397 -11.130 -16.335  1.00 91.74           C  
ATOM   3973  C   SER A 514      -8.291 -10.460 -17.700  1.00 91.74           C  
ATOM   3974  O   SER A 514      -8.236  -9.232 -17.792  1.00 91.74           O  
ATOM   3975  CB  SER A 514      -7.026 -11.656 -15.908  1.00 91.74           C  
ATOM   3976  OG  SER A 514      -7.086 -12.222 -14.610  1.00 91.74           O  
ATOM   3977  N   LEU A 515      -8.321 -11.254 -18.742  1.00 90.88           N  
ATOM   3978  CA  LEU A 515      -8.230 -10.730 -20.101  1.00 90.88           C  
ATOM   3979  C   LEU A 515      -9.488  -9.949 -20.467  1.00 90.88           C  
ATOM   3980  O   LEU A 515      -9.413  -8.936 -21.167  1.00 90.88           O  
ATOM   3981  CB  LEU A 515      -8.014 -11.869 -21.101  1.00 90.88           C  
ATOM   3982  CG  LEU A 515      -6.630 -12.520 -21.098  1.00 90.88           C  
ATOM   3983  CD1 LEU A 515      -6.623 -13.756 -21.991  1.00 90.88           C  
ATOM   3984  CD2 LEU A 515      -5.568 -11.522 -21.549  1.00 90.88           C  
ATOM   3985  N   SER A 516     -10.592 -10.437 -19.986  1.00 88.87           N  
ATOM   3986  CA  SER A 516     -11.841  -9.725 -20.235  1.00 88.87           C  
ATOM   3987  C   SER A 516     -11.817  -8.331 -19.616  1.00 88.87           C  
ATOM   3988  O   SER A 516     -12.298  -7.370 -20.219  1.00 88.87           O  
ATOM   3989  CB  SER A 516     -13.028 -10.516 -19.683  1.00 88.87           C  
ATOM   3990  OG  SER A 516     -13.023 -10.508 -18.266  1.00 88.87           O  
ATOM   3991  N   LEU A 517     -11.183  -8.211 -18.473  1.00 89.07           N  
ATOM   3992  CA  LEU A 517     -11.102  -6.929 -17.782  1.00 89.07           C  
ATOM   3993  C   LEU A 517     -10.094  -6.008 -18.461  1.00 89.07           C  
ATOM   3994  O   LEU A 517     -10.254  -4.785 -18.442  1.00 89.07           O  
ATOM   3995  CB  LEU A 517     -10.717  -7.135 -16.315  1.00 89.07           C  
ATOM   3996  CG  LEU A 517     -11.765  -7.804 -15.425  1.00 89.07           C  
ATOM   3997  CD1 LEU A 517     -11.210  -8.020 -14.021  1.00 89.07           C  
ATOM   3998  CD2 LEU A 517     -13.040  -6.969 -15.379  1.00 89.07           C  
ATOM   3999  N   LEU A 518      -9.068  -6.583 -19.081  1.00 89.97           N  
ATOM   4000  CA  LEU A 518      -7.999  -5.816 -19.711  1.00 89.97           C  
ATOM   4001  C   LEU A 518      -8.242  -5.677 -21.211  1.00 89.97           C  
ATOM   4002  O   LEU A 518      -7.322  -5.355 -21.965  1.00 89.97           O  
ATOM   4003  CB  LEU A 518      -6.643  -6.480 -19.461  1.00 89.97           C  
ATOM   4004  CG  LEU A 518      -6.170  -6.530 -18.008  1.00 89.97           C  
ATOM   4005  CD1 LEU A 518      -4.891  -7.353 -17.894  1.00 89.97           C  
ATOM   4006  CD2 LEU A 518      -5.955  -5.121 -17.466  1.00 89.97           C  
ATOM   4007  N   ARG A 519      -9.305  -5.805 -21.727  1.00 86.94           N  
ATOM   4008  CA  ARG A 519      -9.638  -5.868 -23.146  1.00 86.94           C  
ATOM   4009  C   ARG A 519      -9.246  -4.577 -23.858  1.00 86.94           C  
ATOM   4010  O   ARG A 519      -8.897  -4.595 -25.040  1.00 86.94           O  
ATOM   4011  CB  ARG A 519     -11.133  -6.138 -23.337  1.00 86.94           C  
ATOM   4012  CG  ARG A 519     -12.020  -4.947 -23.010  1.00 86.94           C  
ATOM   4013  CD  ARG A 519     -13.489  -5.250 -23.273  1.00 86.94           C  
ATOM   4014  NE  ARG A 519     -14.341  -4.111 -22.945  1.00 86.94           N  
ATOM   4015  CZ  ARG A 519     -14.787  -3.219 -23.826  1.00 86.94           C  
ATOM   4016  NH1 ARG A 519     -14.468  -3.317 -25.111  1.00 86.94           N1+
ATOM   4017  NH2 ARG A 519     -15.557  -2.220 -23.419  1.00 86.94           N  
ATOM   4018  N   ALA A 520      -9.420  -3.463 -23.171  1.00 85.43           N  
ATOM   4019  CA  ALA A 520      -9.135  -2.165 -23.777  1.00 85.43           C  
ATOM   4020  C   ALA A 520      -7.639  -1.991 -24.024  1.00 85.43           C  
ATOM   4021  O   ALA A 520      -7.232  -1.195 -24.873  1.00 85.43           O  
ATOM   4022  CB  ALA A 520      -9.660  -1.038 -22.892  1.00 85.43           C  
ATOM   4023  N   HIS A 521      -6.870  -2.879 -23.399  1.00 88.28           N  
ATOM   4024  CA  HIS A 521      -5.430  -2.650 -23.420  1.00 88.28           C  
ATOM   4025  C   HIS A 521      -4.691  -3.840 -24.024  1.00 88.28           C  
ATOM   4026  O   HIS A 521      -3.468  -3.806 -24.173  1.00 88.28           O  
ATOM   4027  CB  HIS A 521      -4.910  -2.372 -22.008  1.00 88.28           C  
ATOM   4028  CG  HIS A 521      -5.748  -1.398 -21.242  1.00 88.28           C  
ATOM   4029  CD2 HIS A 521      -6.365  -1.507 -20.042  1.00 88.28           C  
ATOM   4030  ND1 HIS A 521      -6.031  -0.132 -21.709  1.00 88.28           N  
ATOM   4031  CE1 HIS A 521      -6.788   0.497 -20.825  1.00 88.28           C  
ATOM   4032  NE2 HIS A 521      -7.005  -0.316 -19.805  1.00 88.28           N  
ATOM   4033  N   VAL A 522      -5.471  -4.869 -24.324  1.00 90.20           N  
ATOM   4034  CA  VAL A 522      -4.853  -6.065 -24.885  1.00 90.20           C  
ATOM   4035  C   VAL A 522      -5.601  -6.491 -26.146  1.00 90.20           C  
ATOM   4036  O   VAL A 522      -6.816  -6.302 -26.248  1.00 90.20           O  
ATOM   4037  CB  VAL A 522      -4.828  -7.224 -23.863  1.00 90.20           C  
ATOM   4038  CG1 VAL A 522      -4.201  -8.473 -24.478  1.00 90.20           C  
ATOM   4039  CG2 VAL A 522      -4.072  -6.807 -22.603  1.00 90.20           C  
ATOM   4040  N   ALA A 523      -4.891  -7.018 -27.155  1.00 90.25           N  
ATOM   4041  CA  ALA A 523      -5.464  -7.589 -28.371  1.00 90.25           C  
ATOM   4042  C   ALA A 523      -5.305  -9.106 -28.393  1.00 90.25           C  
ATOM   4043  O   ALA A 523      -4.235  -9.629 -28.070  1.00 90.25           O  
ATOM   4044  CB  ALA A 523      -4.814  -6.971 -29.607  1.00 90.25           C  
ATOM   4045  N   LEU A 524      -6.437  -9.773 -28.629  1.00 89.04           N  
ATOM   4046  CA  LEU A 524      -6.420 -11.228 -28.726  1.00 89.04           C  
ATOM   4047  C   LEU A 524      -6.494 -11.676 -30.182  1.00 89.04           C  
ATOM   4048  O   LEU A 524      -7.443 -11.338 -30.893  1.00 89.04           O  
ATOM   4049  CB  LEU A 524      -7.583 -11.833 -27.935  1.00 89.04           C  
ATOM   4050  CG  LEU A 524      -7.613 -11.529 -26.436  1.00 89.04           C  
ATOM   4051  CD1 LEU A 524      -8.967 -11.908 -25.846  1.00 89.04           C  
ATOM   4052  CD2 LEU A 524      -6.486 -12.264 -25.718  1.00 89.04           C  
ATOM   4053  N   LEU A 525      -5.444 -12.324 -30.643  1.00 88.65           N  
ATOM   4054  CA  LEU A 525      -5.379 -12.791 -32.023  1.00 88.65           C  
ATOM   4055  C   LEU A 525      -5.490 -14.311 -32.088  1.00 88.65           C  
ATOM   4056  O   LEU A 525      -4.796 -15.020 -31.356  1.00 88.65           O  
ATOM   4057  CB  LEU A 525      -4.076 -12.334 -32.684  1.00 88.65           C  
ATOM   4058  CG  LEU A 525      -3.805 -10.829 -32.679  1.00 88.65           C  
ATOM   4059  CD1 LEU A 525      -2.365 -10.548 -33.096  1.00 88.65           C  
ATOM   4060  CD2 LEU A 525      -4.784 -10.107 -33.600  1.00 88.65           C  
ATOM   4061  N   ARG A 526      -6.470 -14.739 -32.876  1.00 81.86           N  
ATOM   4062  CA  ARG A 526      -6.644 -16.175 -33.070  1.00 81.86           C  
ATOM   4063  C   ARG A 526      -5.698 -16.702 -34.144  1.00 81.86           C  
ATOM   4064  O   ARG A 526      -5.689 -16.201 -35.271  1.00 81.86           O  
ATOM   4065  CB  ARG A 526      -8.093 -16.495 -33.446  1.00 81.86           C  
ATOM   4066  CG  ARG A 526      -8.445 -17.970 -33.342  1.00 81.86           C  
ATOM   4067  CD  ARG A 526      -9.944 -18.203 -33.467  1.00 81.86           C  
ATOM   4068  NE  ARG A 526     -10.301 -19.588 -33.177  1.00 81.86           N  
ATOM   4069  CZ  ARG A 526     -11.517 -20.105 -33.326  1.00 81.86           C  
ATOM   4070  NH1 ARG A 526     -12.522 -19.357 -33.767  1.00 81.86           N1+
ATOM   4071  NH2 ARG A 526     -11.731 -21.379 -33.032  1.00 81.86           N  
ATOM   4072  N   ILE A 527      -4.911 -17.684 -33.743  1.00 81.74           N  
ATOM   4073  CA  ILE A 527      -3.983 -18.300 -34.685  1.00 81.74           C  
ATOM   4074  C   ILE A 527      -4.545 -19.636 -35.164  1.00 81.74           C  
ATOM   4075  O   ILE A 527      -5.334 -20.273 -34.462  1.00 81.74           O  
ATOM   4076  CB  ILE A 527      -2.587 -18.502 -34.053  1.00 81.74           C  
ATOM   4077  CG1 ILE A 527      -2.012 -17.158 -33.590  1.00 81.74           C  
ATOM   4078  CG2 ILE A 527      -1.642 -19.191 -35.041  1.00 81.74           C  
ATOM   4079  CD1 ILE A 527      -0.779 -17.285 -32.705  1.00 81.74           C  
ATOM   4080  N   ARG A 528      -4.385 -20.135 -36.480  1.00 71.38           N  
ATOM   4081  CA  ARG A 528      -4.883 -21.308 -37.190  1.00 71.38           C  
ATOM   4082  C   ARG A 528      -4.693 -22.573 -36.360  1.00 71.38           C  
ATOM   4083  O   ARG A 528      -5.504 -23.498 -36.433  1.00 71.38           O  
ATOM   4084  CB  ARG A 528      -4.181 -21.457 -38.541  1.00 71.38           C  
ATOM   4085  CG  ARG A 528      -4.606 -20.425 -39.574  1.00 71.38           C  
ATOM   4086  CD  ARG A 528      -4.097 -20.777 -40.965  1.00 71.38           C  
ATOM   4087  NE  ARG A 528      -4.421 -19.736 -41.936  1.00 71.38           N  
ATOM   4088  CZ  ARG A 528      -4.091 -19.772 -43.224  1.00 71.38           C  
ATOM   4089  NH1 ARG A 528      -3.418 -20.802 -43.723  1.00 71.38           N1+
ATOM   4090  NH2 ARG A 528      -4.436 -18.770 -44.020  1.00 71.38           N  
ATOM   4091  N   GLN A 529      -3.802 -22.537 -35.270  1.00 69.76           N  
ATOM   4092  CA  GLN A 529      -3.457 -23.731 -34.504  1.00 69.76           C  
ATOM   4093  C   GLN A 529      -4.295 -23.830 -33.232  1.00 69.76           C  
ATOM   4094  O   GLN A 529      -4.098 -24.738 -32.423  1.00 69.76           O  
ATOM   4095  CB  GLN A 529      -1.968 -23.733 -34.154  1.00 69.76           C  
ATOM   4096  CG  GLN A 529      -1.075 -24.257 -35.271  1.00 69.76           C  
ATOM   4097  CD  GLN A 529       0.402 -24.129 -34.950  1.00 69.76           C  
ATOM   4098  NE2 GLN A 529       1.245 -24.286 -35.964  1.00 69.76           N  
ATOM   4099  OE1 GLN A 529       0.782 -23.890 -33.799  1.00 69.76           O  
ATOM   4100  N   GLY A 530      -5.444 -23.007 -33.155  1.00 74.97           N  
ATOM   4101  CA  GLY A 530      -6.352 -23.099 -32.023  1.00 74.97           C  
ATOM   4102  C   GLY A 530      -5.853 -22.359 -30.796  1.00 74.97           C  
ATOM   4103  O   GLY A 530      -6.487 -22.399 -29.740  1.00 74.97           O  
ATOM   4104  N   ASP A 531      -4.589 -21.778 -30.800  1.00 83.51           N  
ATOM   4105  CA  ASP A 531      -4.069 -20.999 -29.680  1.00 83.51           C  
ATOM   4106  C   ASP A 531      -4.290 -19.504 -29.902  1.00 83.51           C  
ATOM   4107  O   ASP A 531      -4.437 -19.055 -31.040  1.00 83.51           O  
ATOM   4108  CB  ASP A 531      -2.580 -21.285 -29.472  1.00 83.51           C  
ATOM   4109  CG  ASP A 531      -2.143 -21.132 -28.026  1.00 83.51           C  
ATOM   4110  OD1 ASP A 531      -2.974 -20.747 -27.176  1.00 83.51           O  
ATOM   4111  OD2 ASP A 531      -0.956 -21.396 -27.735  1.00 83.51           O1-
ATOM   4112  N   LEU A 532      -4.499 -18.754 -28.740  1.00 88.24           N  
ATOM   4113  CA  LEU A 532      -4.722 -17.313 -28.777  1.00 88.24           C  
ATOM   4114  C   LEU A 532      -3.446 -16.556 -28.426  1.00 88.24           C  
ATOM   4115  O   LEU A 532      -2.764 -16.896 -27.456  1.00 88.24           O  
ATOM   4116  CB  LEU A 532      -5.845 -16.919 -27.813  1.00 88.24           C  
ATOM   4117  CG  LEU A 532      -7.252 -17.391 -28.182  1.00 88.24           C  
ATOM   4118  CD1 LEU A 532      -8.180 -17.286 -26.977  1.00 88.24           C  
ATOM   4119  CD2 LEU A 532      -7.797 -16.584 -29.355  1.00 88.24           C  
ATOM   4120  N   LEU A 533      -3.111 -15.723 -29.310  1.00 90.50           N  
ATOM   4121  CA  LEU A 533      -1.976 -14.847 -29.044  1.00 90.50           C  
ATOM   4122  C   LEU A 533      -2.429 -13.564 -28.356  1.00 90.50           C  
ATOM   4123  O   LEU A 533      -3.294 -12.851 -28.870  1.00 90.50           O  
ATOM   4124  CB  LEU A 533      -1.242 -14.510 -30.345  1.00 90.50           C  
ATOM   4125  CG  LEU A 533       0.049 -13.701 -30.205  1.00 90.50           C  
ATOM   4126  CD1 LEU A 533       1.148 -14.559 -29.587  1.00 90.50           C  
ATOM   4127  CD2 LEU A 533       0.488 -13.155 -31.560  1.00 90.50           C  
ATOM   4128  N   VAL A 534      -1.877 -13.404 -27.190  1.00 91.66           N  
ATOM   4129  CA  VAL A 534      -2.212 -12.224 -26.399  1.00 91.66           C  
ATOM   4130  C   VAL A 534      -1.129 -11.162 -26.569  1.00 91.66           C  
ATOM   4131  O   VAL A 534       0.036 -11.396 -26.239  1.00 91.66           O  
ATOM   4132  CB  VAL A 534      -2.385 -12.574 -24.904  1.00 91.66           C  
ATOM   4133  CG1 VAL A 534      -2.797 -11.339 -24.104  1.00 91.66           C  
ATOM   4134  CG2 VAL A 534      -3.413 -13.692 -24.733  1.00 91.66           C  
ATOM   4135  N   VAL A 535      -1.624 -10.048 -27.033  1.00 91.14           N  
ATOM   4136  CA  VAL A 535      -0.658  -8.987 -27.297  1.00 91.14           C  
ATOM   4137  C   VAL A 535      -1.120  -7.691 -26.636  1.00 91.14           C  
ATOM   4138  O   VAL A 535      -2.267  -7.272 -26.810  1.00 91.14           O  
ATOM   4139  CB  VAL A 535      -0.456  -8.769 -28.814  1.00 91.14           C  
ATOM   4140  CG1 VAL A 535       0.610  -7.705 -29.069  1.00 91.14           C  
ATOM   4141  CG2 VAL A 535      -0.078 -10.083 -29.495  1.00 91.14           C  
ATOM   4142  N   PRO A 536      -0.164  -7.126 -25.854  1.00 91.36           N  
ATOM   4143  CA  PRO A 536      -0.513  -5.811 -25.311  1.00 91.36           C  
ATOM   4144  C   PRO A 536      -0.606  -4.733 -26.389  1.00 91.36           C  
ATOM   4145  O   PRO A 536       0.206  -4.712 -27.318  1.00 91.36           O  
ATOM   4146  CB  PRO A 536       0.633  -5.515 -24.340  1.00 91.36           C  
ATOM   4147  CG  PRO A 536       1.785  -6.318 -24.853  1.00 91.36           C  
ATOM   4148  CD  PRO A 536       1.246  -7.532 -25.554  1.00 91.36           C  
ATOM   4149  N   GLN A 537      -1.663  -3.918 -26.327  1.00 86.79           N  
ATOM   4150  CA  GLN A 537      -1.850  -2.832 -27.284  1.00 86.79           C  
ATOM   4151  C   GLN A 537      -0.804  -1.739 -27.086  1.00 86.79           C  
ATOM   4152  O   GLN A 537      -0.606  -1.256 -25.969  1.00 86.79           O  
ATOM   4153  CB  GLN A 537      -3.256  -2.242 -27.159  1.00 86.79           C  
ATOM   4154  CG  GLN A 537      -4.346  -3.117 -27.762  1.00 86.79           C  
ATOM   4155  CD  GLN A 537      -5.631  -2.355 -28.027  1.00 86.79           C  
ATOM   4156  NE2 GLN A 537      -6.546  -2.974 -28.765  1.00 86.79           N  
ATOM   4157  OE1 GLN A 537      -5.800  -1.220 -27.571  1.00 86.79           O  
ATOM   4158  N   PRO A 538      -0.071  -1.517 -28.200  1.00 79.35           N  
ATOM   4159  CA  PRO A 538       0.865  -0.395 -28.102  1.00 79.35           C  
ATOM   4160  C   PRO A 538       0.159   0.952 -27.960  1.00 79.35           C  
ATOM   4161  O   PRO A 538      -0.983   1.104 -28.401  1.00 79.35           O  
ATOM   4162  CB  PRO A 538       1.642  -0.468 -29.419  1.00 79.35           C  
ATOM   4163  CG  PRO A 538       0.735  -1.193 -30.359  1.00 79.35           C  
ATOM   4164  CD  PRO A 538      -0.201  -2.048 -29.553  1.00 79.35           C  
ATOM   4165  N   GLY A 539       0.745   1.797 -27.087  1.00 84.14           N  
ATOM   4166  CA  GLY A 539       0.235   3.141 -26.866  1.00 84.14           C  
ATOM   4167  C   GLY A 539      -0.070   3.431 -25.409  1.00 84.14           C  
ATOM   4168  O   GLY A 539       0.672   3.010 -24.518  1.00 84.14           O  
ATOM   4169  N   PRO A 540      -1.104   4.266 -25.177  1.00 78.42           N  
ATOM   4170  CA  PRO A 540      -1.459   4.658 -23.811  1.00 78.42           C  
ATOM   4171  C   PRO A 540      -1.934   3.480 -22.963  1.00 78.42           C  
ATOM   4172  O   PRO A 540      -1.933   3.561 -21.732  1.00 78.42           O  
ATOM   4173  CB  PRO A 540      -2.587   5.672 -24.018  1.00 78.42           C  
ATOM   4174  CG  PRO A 540      -3.094   5.403 -25.398  1.00 78.42           C  
ATOM   4175  CD  PRO A 540      -1.983   4.792 -26.203  1.00 78.42           C  
ATOM   4176  N   GLY A 541      -2.331   2.368 -23.684  1.00 83.30           N  
ATOM   4177  CA  GLY A 541      -2.729   1.175 -22.954  1.00 83.30           C  
ATOM   4178  C   GLY A 541      -1.618   0.606 -22.091  1.00 83.30           C  
ATOM   4179  O   GLY A 541      -1.881   0.025 -21.036  1.00 83.30           O  
ATOM   4180  N   LEU A 542      -0.379   0.815 -22.447  1.00 88.76           N  
ATOM   4181  CA  LEU A 542       0.773   0.311 -21.708  1.00 88.76           C  
ATOM   4182  C   LEU A 542       0.949   1.065 -20.394  1.00 88.76           C  
ATOM   4183  O   LEU A 542       1.447   0.505 -19.414  1.00 88.76           O  
ATOM   4184  CB  LEU A 542       2.045   0.429 -22.552  1.00 88.76           C  
ATOM   4185  CG  LEU A 542       2.176  -0.550 -23.720  1.00 88.76           C  
ATOM   4186  CD1 LEU A 542       3.478  -0.302 -24.475  1.00 88.76           C  
ATOM   4187  CD2 LEU A 542       2.107  -1.990 -23.222  1.00 88.76           C  
ATOM   4188  N   THR A 543       0.575   2.316 -20.452  1.00 87.99           N  
ATOM   4189  CA  THR A 543       0.641   3.103 -19.225  1.00 87.99           C  
ATOM   4190  C   THR A 543      -0.300   2.535 -18.167  1.00 87.99           C  
ATOM   4191  O   THR A 543       0.057   2.454 -16.990  1.00 87.99           O  
ATOM   4192  CB  THR A 543       0.290   4.579 -19.489  1.00 87.99           C  
ATOM   4193  CG2 THR A 543       1.323   5.235 -20.399  1.00 87.99           C  
ATOM   4194  OG1 THR A 543      -0.997   4.654 -20.113  1.00 87.99           O  
ATOM   4195  N   HIS A 544      -1.422   2.170 -18.679  1.00 87.52           N  
ATOM   4196  CA  HIS A 544      -2.403   1.574 -17.778  1.00 87.52           C  
ATOM   4197  C   HIS A 544      -1.912   0.236 -17.236  1.00 87.52           C  
ATOM   4198  O   HIS A 544      -2.090  -0.063 -16.053  1.00 87.52           O  
ATOM   4199  CB  HIS A 544      -3.744   1.392 -18.492  1.00 87.52           C  
ATOM   4200  CG  HIS A 544      -4.865   1.020 -17.575  1.00 87.52           C  
ATOM   4201  CD2 HIS A 544      -5.679   1.786 -16.810  1.00 87.52           C  
ATOM   4202  ND1 HIS A 544      -5.254  -0.285 -17.365  1.00 87.52           N  
ATOM   4203  CE1 HIS A 544      -6.263  -0.306 -16.510  1.00 87.52           C  
ATOM   4204  NE2 HIS A 544      -6.540   0.938 -16.157  1.00 87.52           N  
ATOM   4205  N   LEU A 545      -1.357  -0.591 -18.048  1.00 91.39           N  
ATOM   4206  CA  LEU A 545      -0.787  -1.863 -17.618  1.00 91.39           C  
ATOM   4207  C   LEU A 545       0.326  -1.643 -16.600  1.00 91.39           C  
ATOM   4208  O   LEU A 545       0.461  -2.411 -15.645  1.00 91.39           O  
ATOM   4209  CB  LEU A 545      -0.247  -2.642 -18.821  1.00 91.39           C  
ATOM   4210  CG  LEU A 545      -1.290  -3.197 -19.792  1.00 91.39           C  
ATOM   4211  CD1 LEU A 545      -0.607  -3.930 -20.942  1.00 91.39           C  
ATOM   4212  CD2 LEU A 545      -2.261  -4.122 -19.064  1.00 91.39           C  
ATOM   4213  N   ALA A 546       1.066  -0.589 -16.880  1.00 91.36           N  
ATOM   4214  CA  ALA A 546       2.145  -0.253 -15.955  1.00 91.36           C  
ATOM   4215  C   ALA A 546       1.594   0.136 -14.586  1.00 91.36           C  
ATOM   4216  O   ALA A 546       2.155  -0.240 -13.554  1.00 91.36           O  
ATOM   4217  CB  ALA A 546       2.999   0.878 -16.522  1.00 91.36           C  
ATOM   4218  N   GLN A 547       0.549   0.875 -14.548  1.00 89.04           N  
ATOM   4219  CA  GLN A 547      -0.086   1.278 -13.298  1.00 89.04           C  
ATOM   4220  C   GLN A 547      -0.583   0.065 -12.517  1.00 89.04           C  
ATOM   4221  O   GLN A 547      -0.407  -0.011 -11.299  1.00 89.04           O  
ATOM   4222  CB  GLN A 547      -1.246   2.238 -13.569  1.00 89.04           C  
ATOM   4223  CG  GLN A 547      -0.804   3.628 -14.005  1.00 89.04           C  
ATOM   4224  CD  GLN A 547      -1.967   4.513 -14.413  1.00 89.04           C  
ATOM   4225  NE2 GLN A 547      -1.677   5.777 -14.705  1.00 89.04           N  
ATOM   4226  OE1 GLN A 547      -3.116   4.064 -14.468  1.00 89.04           O  
ATOM   4227  N   LEU A 548      -1.131  -0.885 -13.246  1.00 90.84           N  
ATOM   4228  CA  LEU A 548      -1.636  -2.100 -12.617  1.00 90.84           C  
ATOM   4229  C   LEU A 548      -0.488  -2.967 -12.109  1.00 90.84           C  
ATOM   4230  O   LEU A 548      -0.591  -3.577 -11.042  1.00 90.84           O  
ATOM   4231  CB  LEU A 548      -2.495  -2.897 -13.602  1.00 90.84           C  
ATOM   4232  CG  LEU A 548      -3.873  -2.315 -13.924  1.00 90.84           C  
ATOM   4233  CD1 LEU A 548      -4.534  -3.109 -15.046  1.00 90.84           C  
ATOM   4234  CD2 LEU A 548      -4.753  -2.303 -12.679  1.00 90.84           C  
ATOM   4235  N   SER A 549       0.542  -2.960 -12.881  1.00 92.41           N  
ATOM   4236  CA  SER A 549       1.691  -3.786 -12.527  1.00 92.41           C  
ATOM   4237  C   SER A 549       2.375  -3.271 -11.265  1.00 92.41           C  
ATOM   4238  O   SER A 549       3.068  -4.023 -10.577  1.00 92.41           O  
ATOM   4239  CB  SER A 549       2.696  -3.829 -13.679  1.00 92.41           C  
ATOM   4240  OG  SER A 549       3.344  -2.578 -13.829  1.00 92.41           O  
ATOM   4241  N   ALA A 550       2.228  -1.998 -10.955  1.00 90.56           N  
ATOM   4242  CA  ALA A 550       2.841  -1.379  -9.782  1.00 90.56           C  
ATOM   4243  C   ALA A 550       2.331  -2.018  -8.494  1.00 90.56           C  
ATOM   4244  O   ALA A 550       2.982  -1.932  -7.451  1.00 90.56           O  
ATOM   4245  CB  ALA A 550       2.569   0.124  -9.771  1.00 90.56           C  
ATOM   4246  N   GLU A 551       1.212  -2.703  -8.570  1.00 89.97           N  
ATOM   4247  CA  GLU A 551       0.635  -3.365  -7.403  1.00 89.97           C  
ATOM   4248  C   GLU A 551       1.480  -4.561  -6.973  1.00 89.97           C  
ATOM   4249  O   GLU A 551       1.402  -5.001  -5.824  1.00 89.97           O  
ATOM   4250  CB  GLU A 551      -0.800  -3.812  -7.694  1.00 89.97           C  
ATOM   4251  CG  GLU A 551      -1.794  -2.664  -7.791  1.00 89.97           C  
ATOM   4252  CD  GLU A 551      -3.237  -3.129  -7.910  1.00 89.97           C  
ATOM   4253  OE1 GLU A 551      -4.136  -2.277  -8.094  1.00 89.97           O  
ATOM   4254  OE2 GLU A 551      -3.471  -4.354  -7.817  1.00 89.97           O1-
ATOM   4255  N   LEU A 552       2.261  -5.002  -7.916  1.00 93.21           N  
ATOM   4256  CA  LEU A 552       3.091  -6.172  -7.652  1.00 93.21           C  
ATOM   4257  C   LEU A 552       4.412  -5.768  -7.006  1.00 93.21           C  
ATOM   4258  O   LEU A 552       5.118  -6.611  -6.447  1.00 93.21           O  
ATOM   4259  CB  LEU A 552       3.357  -6.944  -8.947  1.00 93.21           C  
ATOM   4260  CG  LEU A 552       3.745  -8.415  -8.792  1.00 93.21           C  
ATOM   4261  CD1 LEU A 552       2.551  -9.230  -8.306  1.00 93.21           C  
ATOM   4262  CD2 LEU A 552       4.277  -8.970 -10.110  1.00 93.21           C  
ATOM   4263  N   LEU A 553       4.736  -4.571  -7.029  1.00 92.84           N  
ATOM   4264  CA  LEU A 553       6.037  -4.052  -6.622  1.00 92.84           C  
ATOM   4265  C   LEU A 553       6.303  -4.345  -5.149  1.00 92.84           C  
ATOM   4266  O   LEU A 553       7.391  -4.801  -4.789  1.00 92.84           O  
ATOM   4267  CB  LEU A 553       6.117  -2.544  -6.876  1.00 92.84           C  
ATOM   4268  CG  LEU A 553       7.449  -1.870  -6.546  1.00 92.84           C  
ATOM   4269  CD1 LEU A 553       8.579  -2.509  -7.345  1.00 92.84           C  
ATOM   4270  CD2 LEU A 553       7.374  -0.372  -6.821  1.00 92.84           C  
ATOM   4271  N   PRO A 554       5.374  -4.178  -4.236  1.00 92.44           N  
ATOM   4272  CA  PRO A 554       5.649  -4.437  -2.821  1.00 92.44           C  
ATOM   4273  C   PRO A 554       6.075  -5.880  -2.558  1.00 92.44           C  
ATOM   4274  O   PRO A 554       6.812  -6.146  -1.605  1.00 92.44           O  
ATOM   4275  CB  PRO A 554       4.314  -4.129  -2.140  1.00 92.44           C  
ATOM   4276  CG  PRO A 554       3.644  -3.142  -3.040  1.00 92.44           C  
ATOM   4277  CD  PRO A 554       3.999  -3.475  -4.461  1.00 92.44           C  
ATOM   4278  N   VAL A 555       5.640  -6.781  -3.371  1.00 93.06           N  
ATOM   4279  CA  VAL A 555       5.959  -8.195  -3.209  1.00 93.06           C  
ATOM   4280  C   VAL A 555       7.436  -8.431  -3.514  1.00 93.06           C  
ATOM   4281  O   VAL A 555       8.120  -9.153  -2.785  1.00 93.06           O  
ATOM   4282  CB  VAL A 555       5.078  -9.083  -4.117  1.00 93.06           C  
ATOM   4283  CG1 VAL A 555       5.460 -10.555  -3.967  1.00 93.06           C  
ATOM   4284  CG2 VAL A 555       3.600  -8.875  -3.794  1.00 93.06           C  
ATOM   4285  N   PHE A 556       7.984  -7.745  -4.543  1.00 93.99           N  
ATOM   4286  CA  PHE A 556       9.330  -8.005  -5.038  1.00 93.99           C  
ATOM   4287  C   PHE A 556      10.239  -6.806  -4.792  1.00 93.99           C  
ATOM   4288  O   PHE A 556      11.296  -6.685  -5.414  1.00 93.99           O  
ATOM   4289  CB  PHE A 556       9.299  -8.343  -6.532  1.00 93.99           C  
ATOM   4290  CG  PHE A 556       8.591  -9.633  -6.847  1.00 93.99           C  
ATOM   4291  CD1 PHE A 556       9.256 -10.849  -6.750  1.00 93.99           C  
ATOM   4292  CD2 PHE A 556       7.259  -9.629  -7.242  1.00 93.99           C  
ATOM   4293  CE1 PHE A 556       8.603 -12.045  -7.042  1.00 93.99           C  
ATOM   4294  CE2 PHE A 556       6.600 -10.820  -7.535  1.00 93.99           C  
ATOM   4295  CZ  PHE A 556       7.274 -12.026  -7.435  1.00 93.99           C  
ATOM   4296  N   LEU A 557       9.817  -5.936  -3.946  1.00 93.35           N  
ATOM   4297  CA  LEU A 557      10.507  -4.659  -3.802  1.00 93.35           C  
ATOM   4298  C   LEU A 557      11.965  -4.870  -3.407  1.00 93.35           C  
ATOM   4299  O   LEU A 557      12.867  -4.290  -4.015  1.00 93.35           O  
ATOM   4300  CB  LEU A 557       9.805  -3.785  -2.759  1.00 93.35           C  
ATOM   4301  CG  LEU A 557      10.369  -2.377  -2.563  1.00 93.35           C  
ATOM   4302  CD1 LEU A 557      10.252  -1.575  -3.855  1.00 93.35           C  
ATOM   4303  CD2 LEU A 557       9.652  -1.668  -1.420  1.00 93.35           C  
ATOM   4304  N   SER A 558      12.220  -5.684  -2.403  1.00 93.00           N  
ATOM   4305  CA  SER A 558      13.581  -5.924  -1.935  1.00 93.00           C  
ATOM   4306  C   SER A 558      14.444  -6.535  -3.034  1.00 93.00           C  
ATOM   4307  O   SER A 558      15.578  -6.104  -3.251  1.00 93.00           O  
ATOM   4308  CB  SER A 558      13.573  -6.843  -0.712  1.00 93.00           C  
ATOM   4309  OG  SER A 558      12.850  -8.031  -0.980  1.00 93.00           O  
ATOM   4310  N   GLU A 559      13.928  -7.446  -3.743  1.00 94.77           N  
ATOM   4311  CA  GLU A 559      14.634  -8.111  -4.834  1.00 94.77           C  
ATOM   4312  C   GLU A 559      14.886  -7.152  -5.994  1.00 94.77           C  
ATOM   4313  O   GLU A 559      15.953  -7.181  -6.611  1.00 94.77           O  
ATOM   4314  CB  GLU A 559      13.847  -9.330  -5.321  1.00 94.77           C  
ATOM   4315  CG  GLU A 559      13.750 -10.449  -4.294  1.00 94.77           C  
ATOM   4316  CD  GLU A 559      12.533 -10.330  -3.390  1.00 94.77           C  
ATOM   4317  OE1 GLU A 559      12.147 -11.338  -2.756  1.00 94.77           O  
ATOM   4318  OE2 GLU A 559      11.961  -9.220  -3.316  1.00 94.77           O1-
ATOM   4319  N   ALA A 560      13.823  -6.397  -6.269  1.00 95.24           N  
ATOM   4320  CA  ALA A 560      13.947  -5.436  -7.361  1.00 95.24           C  
ATOM   4321  C   ALA A 560      15.040  -4.412  -7.071  1.00 95.24           C  
ATOM   4322  O   ALA A 560      15.840  -4.083  -7.950  1.00 95.24           O  
ATOM   4323  CB  ALA A 560      12.614  -4.732  -7.603  1.00 95.24           C  
ATOM   4324  N   VAL A 561      15.055  -3.935  -5.849  1.00 95.48           N  
ATOM   4325  CA  VAL A 561      16.084  -2.987  -5.434  1.00 95.48           C  
ATOM   4326  C   VAL A 561      17.460  -3.641  -5.536  1.00 95.48           C  
ATOM   4327  O   VAL A 561      18.403  -3.040  -6.056  1.00 95.48           O  
ATOM   4328  CB  VAL A 561      15.841  -2.479  -3.995  1.00 95.48           C  
ATOM   4329  CG1 VAL A 561      17.046  -1.688  -3.491  1.00 95.48           C  
ATOM   4330  CG2 VAL A 561      14.575  -1.625  -3.938  1.00 95.48           C  
ATOM   4331  N   GLY A 562      17.521  -4.819  -5.033  1.00 94.66           N  
ATOM   4332  CA  GLY A 562      18.770  -5.562  -5.095  1.00 94.66           C  
ATOM   4333  C   GLY A 562      19.253  -5.800  -6.513  1.00 94.66           C  
ATOM   4334  O   GLY A 562      20.435  -5.615  -6.811  1.00 94.66           O  
ATOM   4335  N   ALA A 563      18.359  -6.213  -7.375  1.00 93.88           N  
ATOM   4336  CA  ALA A 563      18.695  -6.480  -8.771  1.00 93.88           C  
ATOM   4337  C   ALA A 563      19.189  -5.215  -9.467  1.00 93.88           C  
ATOM   4338  O   ALA A 563      20.188  -5.247 -10.190  1.00 93.88           O  
ATOM   4339  CB  ALA A 563      17.488  -7.053  -9.509  1.00 93.88           C  
ATOM   4340  N   CYS A 564      18.528  -4.129  -9.261  1.00 94.36           N  
ATOM   4341  CA  CYS A 564      18.923  -2.860  -9.862  1.00 94.36           C  
ATOM   4342  C   CYS A 564      20.261  -2.387  -9.306  1.00 94.36           C  
ATOM   4343  O   CYS A 564      21.060  -1.785 -10.026  1.00 94.36           O  
ATOM   4344  CB  CYS A 564      17.854  -1.795  -9.617  1.00 94.36           C  
ATOM   4345  SG  CYS A 564      16.328  -2.070 -10.544  1.00 94.36           S  
ATOM   4346  N   ALA A 565      20.451  -2.641  -8.041  1.00 93.65           N  
ATOM   4347  CA  ALA A 565      21.726  -2.299  -7.415  1.00 93.65           C  
ATOM   4348  C   ALA A 565      22.873  -3.086  -8.042  1.00 93.65           C  
ATOM   4349  O   ALA A 565      23.944  -2.533  -8.304  1.00 93.65           O  
ATOM   4350  CB  ALA A 565      21.667  -2.557  -5.911  1.00 93.65           C  
ATOM   4351  N   VAL A 566      22.638  -4.351  -8.205  1.00 92.05           N  
ATOM   4352  CA  VAL A 566      23.632  -5.203  -8.850  1.00 92.05           C  
ATOM   4353  C   VAL A 566      23.919  -4.688 -10.258  1.00 92.05           C  
ATOM   4354  O   VAL A 566      25.078  -4.616 -10.675  1.00 92.05           O  
ATOM   4355  CB  VAL A 566      23.167  -6.676  -8.905  1.00 92.05           C  
ATOM   4356  CG1 VAL A 566      24.110  -7.508  -9.772  1.00 92.05           C  
ATOM   4357  CG2 VAL A 566      23.076  -7.260  -7.497  1.00 92.05           C  
ATOM   4358  N   ARG A 567      22.884  -4.350 -10.919  1.00 90.29           N  
ATOM   4359  CA  ARG A 567      23.045  -3.771 -12.249  1.00 90.29           C  
ATOM   4360  C   ARG A 567      23.917  -2.521 -12.200  1.00 90.29           C  
ATOM   4361  O   ARG A 567      24.758  -2.310 -13.076  1.00 90.29           O  
ATOM   4362  CB  ARG A 567      21.682  -3.435 -12.858  1.00 90.29           C  
ATOM   4363  CG  ARG A 567      21.764  -2.626 -14.142  1.00 90.29           C  
ATOM   4364  CD  ARG A 567      22.455  -3.401 -15.255  1.00 90.29           C  
ATOM   4365  NE  ARG A 567      22.443  -2.663 -16.514  1.00 90.29           N  
ATOM   4366  CZ  ARG A 567      23.258  -2.898 -17.538  1.00 90.29           C  
ATOM   4367  NH1 ARG A 567      24.171  -3.861 -17.471  1.00 90.29           N1+
ATOM   4368  NH2 ARG A 567      23.161  -2.166 -18.638  1.00 90.29           N  
ATOM   4369  N   GLY A 568      23.627  -1.692 -11.301  1.00 89.85           N  
ATOM   4370  CA  GLY A 568      24.420  -0.487 -11.117  1.00 89.85           C  
ATOM   4371  C   GLY A 568      25.898  -0.769 -10.923  1.00 89.85           C  
ATOM   4372  O   GLY A 568      26.747  -0.019 -11.409  1.00 89.85           O  
ATOM   4373  N   LEU A 569      26.192  -1.838 -10.237  1.00 87.99           N  
ATOM   4374  CA  LEU A 569      27.576  -2.231  -9.998  1.00 87.99           C  
ATOM   4375  C   LEU A 569      28.217  -2.765 -11.275  1.00 87.99           C  
ATOM   4376  O   LEU A 569      29.405  -2.542 -11.518  1.00 87.99           O  
ATOM   4377  CB  LEU A 569      27.651  -3.289  -8.894  1.00 87.99           C  
ATOM   4378  CG  LEU A 569      27.497  -2.783  -7.459  1.00 87.99           C  
ATOM   4379  CD1 LEU A 569      27.476  -3.955  -6.483  1.00 87.99           C  
ATOM   4380  CD2 LEU A 569      28.620  -1.811  -7.111  1.00 87.99           C  
ATOM   4381  N   LEU A 570      27.350  -3.318 -11.986  1.00 85.45           N  
ATOM   4382  CA  LEU A 570      27.855  -3.904 -13.223  1.00 85.45           C  
ATOM   4383  C   LEU A 570      28.049  -2.834 -14.292  1.00 85.45           C  
ATOM   4384  O   LEU A 570      28.828  -3.021 -15.229  1.00 85.45           O  
ATOM   4385  CB  LEU A 570      26.900  -4.986 -13.733  1.00 85.45           C  
ATOM   4386  CG  LEU A 570      26.784  -6.248 -12.877  1.00 85.45           C  
ATOM   4387  CD1 LEU A 570      25.713  -7.175 -13.441  1.00 85.45           C  
ATOM   4388  CD2 LEU A 570      28.129  -6.963 -12.793  1.00 85.45           C  
ATOM   4389  N   ALA A 571      27.232  -1.748 -14.033  1.00 76.24           N  
ATOM   4390  CA  ALA A 571      27.268  -0.633 -14.976  1.00 76.24           C  
ATOM   4391  C   ALA A 571      28.649   0.015 -15.007  1.00 76.24           C  
ATOM   4392  O   ALA A 571      29.186   0.397 -13.964  1.00 76.24           O  
ATOM   4393  CB  ALA A 571      26.205   0.402 -14.617  1.00 76.24           C  
ATOM   4394  N   GLY A 572      29.630  -0.364 -15.851  1.00 66.00           N  
ATOM   4395  CA  GLY A 572      30.979   0.141 -16.050  1.00 66.00           C  
ATOM   4396  C   GLY A 572      32.017  -0.958 -16.174  1.00 66.00           C  
ATOM   4397  O   GLY A 572      33.121  -0.725 -16.671  1.00 66.00           O  
ATOM   4398  N   ARG A 573      31.674  -2.180 -15.610  1.00 71.65           N  
ATOM   4399  CA  ARG A 573      32.631  -3.281 -15.577  1.00 71.65           C  
ATOM   4400  C   ARG A 573      32.392  -4.249 -16.731  1.00 71.65           C  
ATOM   4401  O   ARG A 573      33.323  -4.909 -17.198  1.00 71.65           O  
ATOM   4402  CB  ARG A 573      32.549  -4.025 -14.243  1.00 71.65           C  
ATOM   4403  CG  ARG A 573      32.950  -3.183 -13.042  1.00 71.65           C  
ATOM   4404  CD  ARG A 573      33.204  -4.042 -11.811  1.00 71.65           C  
ATOM   4405  NE  ARG A 573      33.661  -3.240 -10.679  1.00 71.65           N  
ATOM   4406  CZ  ARG A 573      32.971  -3.047  -9.559  1.00 71.65           C  
ATOM   4407  NH1 ARG A 573      31.774  -3.598  -9.397  1.00 71.65           N1+
ATOM   4408  NH2 ARG A 573      33.482  -2.299  -8.592  1.00 71.65           N  
ATOM   4409  N   VAL A 574      31.131  -4.237 -17.140  1.00 62.93           N  
ATOM   4410  CA  VAL A 574      30.696  -5.116 -18.220  1.00 62.93           C  
ATOM   4411  C   VAL A 574      29.844  -4.330 -19.214  1.00 62.93           C  
ATOM   4412  O   VAL A 574      29.052  -3.472 -18.820  1.00 62.93           O  
ATOM   4413  CB  VAL A 574      29.905  -6.329 -17.682  1.00 62.93           C  
ATOM   4414  CG1 VAL A 574      29.494  -7.257 -18.824  1.00 62.93           C  
ATOM   4415  CG2 VAL A 574      30.731  -7.087 -16.644  1.00 62.93           C  
ATOM   4416  N   PRO A 575      30.149  -4.548 -20.546  1.00 57.69           N  
ATOM   4417  CA  PRO A 575      29.261  -3.892 -21.509  1.00 57.69           C  
ATOM   4418  C   PRO A 575      27.796  -4.276 -21.316  1.00 57.69           C  
ATOM   4419  O   PRO A 575      27.496  -5.406 -20.921  1.00 57.69           O  
ATOM   4420  CB  PRO A 575      29.781  -4.386 -22.862  1.00 57.69           C  
ATOM   4421  CG  PRO A 575      30.717  -5.502 -22.526  1.00 57.69           C  
ATOM   4422  CD  PRO A 575      30.983  -5.474 -21.048  1.00 57.69           C  
ATOM   4423  N   PRO A 576      26.826  -3.261 -21.217  1.00 55.04           N  
ATOM   4424  CA  PRO A 576      25.391  -3.471 -21.014  1.00 55.04           C  
ATOM   4425  C   PRO A 576      24.842  -4.634 -21.837  1.00 55.04           C  
ATOM   4426  O   PRO A 576      23.954  -5.356 -21.377  1.00 55.04           O  
ATOM   4427  CB  PRO A 576      24.774  -2.144 -21.463  1.00 55.04           C  
ATOM   4428  CG  PRO A 576      25.895  -1.404 -22.120  1.00 55.04           C  
ATOM   4429  CD  PRO A 576      27.183  -2.107 -21.798  1.00 55.04           C  
ATOM   4430  N   GLN A 577      25.489  -5.012 -23.041  1.00 53.88           N  
ATOM   4431  CA  GLN A 577      24.973  -6.031 -23.949  1.00 53.88           C  
ATOM   4432  C   GLN A 577      25.818  -7.300 -23.888  1.00 53.88           C  
ATOM   4433  O   GLN A 577      25.676  -8.187 -24.733  1.00 53.88           O  
ATOM   4434  CB  GLN A 577      24.926  -5.499 -25.382  1.00 53.88           C  
ATOM   4435  CG  GLN A 577      23.808  -4.495 -25.629  1.00 53.88           C  
ATOM   4436  CD  GLN A 577      24.029  -3.668 -26.882  1.00 53.88           C  
ATOM   4437  NE2 GLN A 577      23.341  -2.535 -26.973  1.00 53.88           N  
ATOM   4438  OE1 GLN A 577      24.811  -4.044 -27.760  1.00 53.88           O  
ATOM   4439  N   GLY A 578      26.681  -7.422 -22.898  1.00 56.81           N  
ATOM   4440  CA  GLY A 578      27.526  -8.605 -22.900  1.00 56.81           C  
ATOM   4441  C   GLY A 578      26.810  -9.850 -22.411  1.00 56.81           C  
ATOM   4442  O   GLY A 578      25.703  -9.766 -21.876  1.00 56.81           O  
ATOM   4443  N   PRO A 579      27.195 -11.089 -22.853  1.00 60.99           N  
ATOM   4444  CA  PRO A 579      26.587 -12.351 -22.425  1.00 60.99           C  
ATOM   4445  C   PRO A 579      26.491 -12.474 -20.906  1.00 60.99           C  
ATOM   4446  O   PRO A 579      27.353 -11.965 -20.186  1.00 60.99           O  
ATOM   4447  CB  PRO A 579      27.532 -13.410 -22.999  1.00 60.99           C  
ATOM   4448  CG  PRO A 579      28.652 -12.632 -23.611  1.00 60.99           C  
ATOM   4449  CD  PRO A 579      28.354 -11.168 -23.459  1.00 60.99           C  
ATOM   4450  N   TRP A 580      25.308 -12.802 -20.305  1.00 64.68           N  
ATOM   4451  CA  TRP A 580      25.061 -13.107 -18.900  1.00 64.68           C  
ATOM   4452  C   TRP A 580      26.245 -13.850 -18.288  1.00 64.68           C  
ATOM   4453  O   TRP A 580      26.573 -13.649 -17.117  1.00 64.68           O  
ATOM   4454  CB  TRP A 580      23.785 -13.938 -18.745  1.00 64.68           C  
ATOM   4455  CG  TRP A 580      23.404 -14.210 -17.320  1.00 64.68           C  
ATOM   4456  CD1 TRP A 580      23.634 -15.356 -16.610  1.00 64.68           C  
ATOM   4457  CD2 TRP A 580      22.721 -13.318 -16.434  1.00 64.68           C  
ATOM   4458  CE2 TRP A 580      22.570 -13.990 -15.200  1.00 64.68           C  
ATOM   4459  CE3 TRP A 580      22.223 -12.015 -16.563  1.00 64.68           C  
ATOM   4460  NE1 TRP A 580      23.135 -15.229 -15.335  1.00 64.68           N  
ATOM   4461  CZ2 TRP A 580      21.940 -13.400 -14.102  1.00 64.68           C  
ATOM   4462  CZ3 TRP A 580      21.596 -11.430 -15.468  1.00 64.68           C  
ATOM   4463  CH2 TRP A 580      21.462 -12.125 -14.254  1.00 64.68           C  
ATOM   4464  N   GLU A 581      26.901 -14.624 -19.157  1.00 61.33           N  
ATOM   4465  CA  GLU A 581      28.024 -15.438 -18.702  1.00 61.33           C  
ATOM   4466  C   GLU A 581      29.185 -14.565 -18.236  1.00 61.33           C  
ATOM   4467  O   GLU A 581      29.891 -14.916 -17.289  1.00 61.33           O  
ATOM   4468  CB  GLU A 581      28.489 -16.383 -19.813  1.00 61.33           C  
ATOM   4469  CG  GLU A 581      27.495 -17.491 -20.134  1.00 61.33           C  
ATOM   4470  CD  GLU A 581      27.854 -18.274 -21.387  1.00 61.33           C  
ATOM   4471  OE1 GLU A 581      27.075 -19.167 -21.788  1.00 61.33           O  
ATOM   4472  OE2 GLU A 581      28.924 -17.992 -21.972  1.00 61.33           O1-
ATOM   4473  N   LEU A 582      29.306 -13.411 -18.855  1.00 58.42           N  
ATOM   4474  CA  LEU A 582      30.400 -12.511 -18.505  1.00 58.42           C  
ATOM   4475  C   LEU A 582      30.123 -11.808 -17.181  1.00 58.42           C  
ATOM   4476  O   LEU A 582      31.054 -11.466 -16.448  1.00 58.42           O  
ATOM   4477  CB  LEU A 582      30.616 -11.475 -19.611  1.00 58.42           C  
ATOM   4478  CG  LEU A 582      31.169 -12.002 -20.936  1.00 58.42           C  
ATOM   4479  CD1 LEU A 582      31.120 -10.913 -22.002  1.00 58.42           C  
ATOM   4480  CD2 LEU A 582      32.593 -12.516 -20.754  1.00 58.42           C  
ATOM   4481  N   GLN A 583      28.823 -11.723 -16.857  1.00 67.24           N  
ATOM   4482  CA  GLN A 583      28.410 -11.041 -15.636  1.00 67.24           C  
ATOM   4483  C   GLN A 583      28.618 -11.928 -14.412  1.00 67.24           C  
ATOM   4484  O   GLN A 583      28.914 -11.433 -13.323  1.00 67.24           O  
ATOM   4485  CB  GLN A 583      26.945 -10.612 -15.730  1.00 67.24           C  
ATOM   4486  CG  GLN A 583      26.694  -9.495 -16.734  1.00 67.24           C  
ATOM   4487  CD  GLN A 583      25.218  -9.232 -16.965  1.00 67.24           C  
ATOM   4488  NE2 GLN A 583      24.913  -8.327 -17.888  1.00 67.24           N  
ATOM   4489  OE1 GLN A 583      24.358  -9.839 -16.318  1.00 67.24           O  
ATOM   4490  N   GLY A 584      28.465 -13.198 -14.558  1.00 63.81           N  
ATOM   4491  CA  GLY A 584      28.571 -14.178 -13.490  1.00 63.81           C  
ATOM   4492  C   GLY A 584      29.997 -14.401 -13.024  1.00 63.81           C  
ATOM   4493  O   GLY A 584      30.224 -14.874 -11.909  1.00 63.81           O  
ATOM   4494  N   ILE A 585      31.026 -13.847 -13.813  1.00 64.98           N  
ATOM   4495  CA  ILE A 585      32.436 -14.065 -13.509  1.00 64.98           C  
ATOM   4496  C   ILE A 585      32.924 -13.000 -12.529  1.00 64.98           C  
ATOM   4497  O   ILE A 585      33.813 -13.258 -11.714  1.00 64.98           O  
ATOM   4498  CB  ILE A 585      33.300 -14.050 -14.790  1.00 64.98           C  
ATOM   4499  CG1 ILE A 585      32.871 -15.177 -15.736  1.00 64.98           C  
ATOM   4500  CG2 ILE A 585      34.787 -14.165 -14.440  1.00 64.98           C  
ATOM   4501  CD1 ILE A 585      33.462 -15.069 -17.135  1.00 64.98           C  
ATOM   4502  N   LEU A 586      32.121 -11.997 -12.379  1.00 77.09           N  
ATOM   4503  CA  LEU A 586      32.543 -10.858 -11.571  1.00 77.09           C  
ATOM   4504  C   LEU A 586      32.184 -11.070 -10.104  1.00 77.09           C  
ATOM   4505  O   LEU A 586      31.041 -11.399  -9.781  1.00 77.09           O  
ATOM   4506  CB  LEU A 586      31.897  -9.568 -12.085  1.00 77.09           C  
ATOM   4507  CG  LEU A 586      32.402  -8.264 -11.465  1.00 77.09           C  
ATOM   4508  CD1 LEU A 586      33.771  -7.903 -12.032  1.00 77.09           C  
ATOM   4509  CD2 LEU A 586      31.403  -7.137 -11.705  1.00 77.09           C  
ATOM   4510  N   LEU A 587      33.235 -10.895  -9.280  1.00 81.04           N  
ATOM   4511  CA  LEU A 587      33.037 -11.004  -7.839  1.00 81.04           C  
ATOM   4512  C   LEU A 587      32.565  -9.677  -7.253  1.00 81.04           C  
ATOM   4513  O   LEU A 587      33.169  -8.632  -7.508  1.00 81.04           O  
ATOM   4514  CB  LEU A 587      34.331 -11.447  -7.152  1.00 81.04           C  
ATOM   4515  CG  LEU A 587      34.536 -12.955  -6.998  1.00 81.04           C  
ATOM   4516  CD1 LEU A 587      35.938 -13.349  -7.449  1.00 81.04           C  
ATOM   4517  CD2 LEU A 587      34.293 -13.383  -5.555  1.00 81.04           C  
ATOM   4518  N   LEU A 588      31.406  -9.800  -6.546  1.00 86.41           N  
ATOM   4519  CA  LEU A 588      30.834  -8.620  -5.905  1.00 86.41           C  
ATOM   4520  C   LEU A 588      31.079  -8.646  -4.400  1.00 86.41           C  
ATOM   4521  O   LEU A 588      30.715  -9.611  -3.724  1.00 86.41           O  
ATOM   4522  CB  LEU A 588      29.332  -8.533  -6.188  1.00 86.41           C  
ATOM   4523  CG  LEU A 588      28.917  -8.554  -7.660  1.00 86.41           C  
ATOM   4524  CD1 LEU A 588      27.406  -8.719  -7.783  1.00 86.41           C  
ATOM   4525  CD2 LEU A 588      29.380  -7.283  -8.365  1.00 86.41           C  
ATOM   4526  N   SER A 589      31.749  -7.632  -3.954  1.00 87.25           N  
ATOM   4527  CA  SER A 589      31.957  -7.536  -2.513  1.00 87.25           C  
ATOM   4528  C   SER A 589      30.676  -7.123  -1.796  1.00 87.25           C  
ATOM   4529  O   SER A 589      29.849  -6.402  -2.358  1.00 87.25           O  
ATOM   4530  CB  SER A 589      33.072  -6.539  -2.197  1.00 87.25           C  
ATOM   4531  OG  SER A 589      32.621  -5.207  -2.374  1.00 87.25           O  
ATOM   4532  N   GLN A 590      30.479  -7.625  -0.641  1.00 87.89           N  
ATOM   4533  CA  GLN A 590      29.309  -7.286   0.162  1.00 87.89           C  
ATOM   4534  C   GLN A 590      29.234  -5.783   0.418  1.00 87.89           C  
ATOM   4535  O   GLN A 590      28.156  -5.189   0.349  1.00 87.89           O  
ATOM   4536  CB  GLN A 590      29.330  -8.044   1.490  1.00 87.89           C  
ATOM   4537  CG  GLN A 590      28.090  -7.821   2.346  1.00 87.89           C  
ATOM   4538  CD  GLN A 590      28.067  -8.696   3.585  1.00 87.89           C  
ATOM   4539  NE2 GLN A 590      26.986  -8.608   4.353  1.00 87.89           N  
ATOM   4540  OE1 GLN A 590      29.012  -9.446   3.850  1.00 87.89           O  
ATOM   4541  N   ASN A 591      30.341  -5.160   0.701  1.00 86.69           N  
ATOM   4542  CA  ASN A 591      30.386  -3.730   0.988  1.00 86.69           C  
ATOM   4543  C   ASN A 591      29.940  -2.903  -0.214  1.00 86.69           C  
ATOM   4544  O   ASN A 591      29.197  -1.931  -0.063  1.00 86.69           O  
ATOM   4545  CB  ASN A 591      31.792  -3.315   1.425  1.00 86.69           C  
ATOM   4546  CG  ASN A 591      32.141  -3.810   2.815  1.00 86.69           C  
ATOM   4547  ND2 ASN A 591      33.434  -3.887   3.110  1.00 86.69           N  
ATOM   4548  OD1 ASN A 591      31.257  -4.121   3.617  1.00 86.69           O  
ATOM   4549  N   GLU A 592      30.353  -3.302  -1.406  1.00 88.73           N  
ATOM   4550  CA  GLU A 592      29.970  -2.605  -2.630  1.00 88.73           C  
ATOM   4551  C   GLU A 592      28.472  -2.735  -2.893  1.00 88.73           C  
ATOM   4552  O   GLU A 592      27.827  -1.777  -3.325  1.00 88.73           O  
ATOM   4553  CB  GLU A 592      30.762  -3.141  -3.825  1.00 88.73           C  
ATOM   4554  CG  GLU A 592      30.538  -2.359  -5.112  1.00 88.73           C  
ATOM   4555  CD  GLU A 592      30.921  -0.892  -4.997  1.00 88.73           C  
ATOM   4556  OE1 GLU A 592      30.401  -0.066  -5.781  1.00 88.73           O  
ATOM   4557  OE2 GLU A 592      31.747  -0.566  -4.116  1.00 88.73           O1-
ATOM   4558  N   LEU A 593      28.035  -3.872  -2.595  1.00 89.77           N  
ATOM   4559  CA  LEU A 593      26.614  -4.132  -2.795  1.00 89.77           C  
ATOM   4560  C   LEU A 593      25.769  -3.318  -1.821  1.00 89.77           C  
ATOM   4561  O   LEU A 593      24.765  -2.719  -2.214  1.00 89.77           O  
ATOM   4562  CB  LEU A 593      26.313  -5.624  -2.626  1.00 89.77           C  
ATOM   4563  CG  LEU A 593      24.923  -6.089  -3.064  1.00 89.77           C  
ATOM   4564  CD1 LEU A 593      24.984  -6.697  -4.462  1.00 89.77           C  
ATOM   4565  CD2 LEU A 593      24.355  -7.091  -2.064  1.00 89.77           C  
ATOM   4566  N   TYR A 594      26.253  -3.306  -0.625  1.00 90.21           N  
ATOM   4567  CA  TYR A 594      25.569  -2.516   0.393  1.00 90.21           C  
ATOM   4568  C   TYR A 594      25.510  -1.047  -0.006  1.00 90.21           C  
ATOM   4569  O   TYR A 594      24.466  -0.403   0.126  1.00 90.21           O  
ATOM   4570  CB  TYR A 594      26.269  -2.662   1.747  1.00 90.21           C  
ATOM   4571  CG  TYR A 594      25.719  -3.780   2.599  1.00 90.21           C  
ATOM   4572  CD1 TYR A 594      24.817  -3.519   3.628  1.00 90.21           C  
ATOM   4573  CD2 TYR A 594      26.100  -5.099   2.377  1.00 90.21           C  
ATOM   4574  CE1 TYR A 594      24.308  -4.546   4.416  1.00 90.21           C  
ATOM   4575  CE2 TYR A 594      25.597  -6.134   3.159  1.00 90.21           C  
ATOM   4576  CZ  TYR A 594      24.703  -5.848   4.174  1.00 90.21           C  
ATOM   4577  OH  TYR A 594      24.203  -6.868   4.951  1.00 90.21           O  
ATOM   4578  N   ARG A 595      26.559  -0.669  -0.444  1.00 90.37           N  
ATOM   4579  CA  ARG A 595      26.665   0.728  -0.850  1.00 90.37           C  
ATOM   4580  C   ARG A 595      25.680   1.050  -1.969  1.00 90.37           C  
ATOM   4581  O   ARG A 595      24.954   2.043  -1.898  1.00 90.37           O  
ATOM   4582  CB  ARG A 595      28.092   1.052  -1.299  1.00 90.37           C  
ATOM   4583  CG  ARG A 595      28.302   2.508  -1.680  1.00 90.37           C  
ATOM   4584  CD  ARG A 595      29.721   2.764  -2.170  1.00 90.37           C  
ATOM   4585  NE  ARG A 595      29.829   4.044  -2.864  1.00 90.37           N  
ATOM   4586  CZ  ARG A 595      30.458   5.114  -2.386  1.00 90.37           C  
ATOM   4587  NH1 ARG A 595      31.050   5.078  -1.198  1.00 90.37           N1+
ATOM   4588  NH2 ARG A 595      30.496   6.229  -3.101  1.00 90.37           N  
ATOM   4589  N   GLN A 596      25.603   0.212  -2.943  1.00 92.04           N  
ATOM   4590  CA  GLN A 596      24.736   0.433  -4.095  1.00 92.04           C  
ATOM   4591  C   GLN A 596      23.265   0.335  -3.704  1.00 92.04           C  
ATOM   4592  O   GLN A 596      22.431   1.090  -4.209  1.00 92.04           O  
ATOM   4593  CB  GLN A 596      25.053  -0.570  -5.206  1.00 92.04           C  
ATOM   4594  CG  GLN A 596      26.288  -0.215  -6.022  1.00 92.04           C  
ATOM   4595  CD  GLN A 596      26.145   1.104  -6.759  1.00 92.04           C  
ATOM   4596  NE2 GLN A 596      27.270   1.678  -7.171  1.00 92.04           N  
ATOM   4597  OE1 GLN A 596      25.032   1.602  -6.958  1.00 92.04           O  
ATOM   4598  N   ILE A 597      23.005  -0.534  -2.847  1.00 93.42           N  
ATOM   4599  CA  ILE A 597      21.643  -0.702  -2.351  1.00 93.42           C  
ATOM   4600  C   ILE A 597      21.213   0.550  -1.590  1.00 93.42           C  
ATOM   4601  O   ILE A 597      20.103   1.051  -1.784  1.00 93.42           O  
ATOM   4602  CB  ILE A 597      21.521  -1.948  -1.446  1.00 93.42           C  
ATOM   4603  CG1 ILE A 597      21.733  -3.226  -2.266  1.00 93.42           C  
ATOM   4604  CG2 ILE A 597      20.163  -1.970  -0.738  1.00 93.42           C  
ATOM   4605  CD1 ILE A 597      21.844  -4.490  -1.424  1.00 93.42           C  
ATOM   4606  N   LEU A 598      22.103   1.023  -0.815  1.00 91.88           N  
ATOM   4607  CA  LEU A 598      21.814   2.210  -0.018  1.00 91.88           C  
ATOM   4608  C   LEU A 598      21.593   3.425  -0.913  1.00 91.88           C  
ATOM   4609  O   LEU A 598      20.694   4.231  -0.662  1.00 91.88           O  
ATOM   4610  CB  LEU A 598      22.955   2.486   0.965  1.00 91.88           C  
ATOM   4611  CG  LEU A 598      22.958   1.657   2.250  1.00 91.88           C  
ATOM   4612  CD1 LEU A 598      24.282   1.830   2.989  1.00 91.88           C  
ATOM   4613  CD2 LEU A 598      21.787   2.050   3.143  1.00 91.88           C  
ATOM   4614  N   LEU A 599      22.373   3.548  -1.983  1.00 92.76           N  
ATOM   4615  CA  LEU A 599      22.209   4.653  -2.921  1.00 92.76           C  
ATOM   4616  C   LEU A 599      20.828   4.618  -3.567  1.00 92.76           C  
ATOM   4617  O   LEU A 599      20.162   5.650  -3.675  1.00 92.76           O  
ATOM   4618  CB  LEU A 599      23.293   4.603  -4.002  1.00 92.76           C  
ATOM   4619  CG  LEU A 599      24.715   4.940  -3.551  1.00 92.76           C  
ATOM   4620  CD1 LEU A 599      25.702   4.696  -4.688  1.00 92.76           C  
ATOM   4621  CD2 LEU A 599      24.796   6.383  -3.066  1.00 92.76           C  
ATOM   4622  N   LEU A 600      20.488   3.418  -3.972  1.00 93.57           N  
ATOM   4623  CA  LEU A 600      19.193   3.264  -4.628  1.00 93.57           C  
ATOM   4624  C   LEU A 600      18.054   3.487  -3.639  1.00 93.57           C  
ATOM   4625  O   LEU A 600      17.047   4.114  -3.977  1.00 93.57           O  
ATOM   4626  CB  LEU A 600      19.073   1.874  -5.258  1.00 93.57           C  
ATOM   4627  CG  LEU A 600      17.823   1.617  -6.100  1.00 93.57           C  
ATOM   4628  CD1 LEU A 600      17.694   2.673  -7.193  1.00 93.57           C  
ATOM   4629  CD2 LEU A 600      17.862   0.217  -6.702  1.00 93.57           C  
ATOM   4630  N   MET A 601      18.218   2.977  -2.508  1.00 92.02           N  
ATOM   4631  CA  MET A 601      17.222   3.158  -1.455  1.00 92.02           C  
ATOM   4632  C   MET A 601      16.996   4.639  -1.169  1.00 92.02           C  
ATOM   4633  O   MET A 601      15.857   5.076  -0.999  1.00 92.02           O  
ATOM   4634  CB  MET A 601      17.653   2.438  -0.177  1.00 92.02           C  
ATOM   4635  CG  MET A 601      16.629   2.512   0.944  1.00 92.02           C  
ATOM   4636  SD  MET A 601      17.292   1.908   2.544  1.00 92.02           S  
ATOM   4637  CE  MET A 601      18.859   1.181   1.987  1.00 92.02           C  
ATOM   4638  N   HIS A 602      18.098   5.387  -1.101  1.00 90.43           N  
ATOM   4639  CA  HIS A 602      18.001   6.819  -0.840  1.00 90.43           C  
ATOM   4640  C   HIS A 602      17.354   7.550  -2.011  1.00 90.43           C  
ATOM   4641  O   HIS A 602      16.614   8.516  -1.812  1.00 90.43           O  
ATOM   4642  CB  HIS A 602      19.384   7.406  -0.554  1.00 90.43           C  
ATOM   4643  CG  HIS A 602      19.956   6.982   0.761  1.00 90.43           C  
ATOM   4644  CD2 HIS A 602      21.233   6.734   1.137  1.00 90.43           C  
ATOM   4645  ND1 HIS A 602      19.176   6.762   1.876  1.00 90.43           N  
ATOM   4646  CE1 HIS A 602      19.952   6.397   2.884  1.00 90.43           C  
ATOM   4647  NE2 HIS A 602      21.204   6.372   2.461  1.00 90.43           N  
ATOM   4648  N   LEU A 603      17.621   7.115  -3.219  1.00 92.48           N  
ATOM   4649  CA  LEU A 603      17.081   7.738  -4.422  1.00 92.48           C  
ATOM   4650  C   LEU A 603      15.579   7.496  -4.532  1.00 92.48           C  
ATOM   4651  O   LEU A 603      14.822   8.409  -4.870  1.00 92.48           O  
ATOM   4652  CB  LEU A 603      17.789   7.199  -5.668  1.00 92.48           C  
ATOM   4653  CG  LEU A 603      17.278   7.715  -7.014  1.00 92.48           C  
ATOM   4654  CD1 LEU A 603      17.527   9.215  -7.137  1.00 92.48           C  
ATOM   4655  CD2 LEU A 603      17.941   6.962  -8.163  1.00 92.48           C  
ATOM   4656  N   LEU A 604      15.052   6.291  -4.160  1.00 92.51           N  
ATOM   4657  CA  LEU A 604      13.648   5.920  -4.298  1.00 92.51           C  
ATOM   4658  C   LEU A 604      12.792   6.637  -3.260  1.00 92.51           C  
ATOM   4659  O   LEU A 604      13.184   6.750  -2.097  1.00 92.51           O  
ATOM   4660  CB  LEU A 604      13.478   4.405  -4.159  1.00 92.51           C  
ATOM   4661  CG  LEU A 604      14.117   3.547  -5.253  1.00 92.51           C  
ATOM   4662  CD1 LEU A 604      13.996   2.068  -4.905  1.00 92.51           C  
ATOM   4663  CD2 LEU A 604      13.473   3.838  -6.605  1.00 92.51           C  
ATOM   4664  N   PRO A 605      11.619   7.118  -3.709  1.00 89.41           N  
ATOM   4665  CA  PRO A 605      10.734   7.806  -2.767  1.00 89.41           C  
ATOM   4666  C   PRO A 605      10.227   6.889  -1.656  1.00 89.41           C  
ATOM   4667  O   PRO A 605      10.000   5.699  -1.889  1.00 89.41           O  
ATOM   4668  CB  PRO A 605       9.579   8.283  -3.651  1.00 89.41           C  
ATOM   4669  CG  PRO A 605      10.086   8.144  -5.050  1.00 89.41           C  
ATOM   4670  CD  PRO A 605      11.197   7.133  -5.056  1.00 89.41           C  
ATOM   4671  N   GLN A 606      10.026   7.470  -0.441  1.00 83.46           N  
ATOM   4672  CA  GLN A 606       9.597   6.707   0.726  1.00 83.46           C  
ATOM   4673  C   GLN A 606       8.178   6.175   0.545  1.00 83.46           C  
ATOM   4674  O   GLN A 606       7.829   5.125   1.088  1.00 83.46           O  
ATOM   4675  CB  GLN A 606       9.678   7.567   1.989  1.00 83.46           C  
ATOM   4676  CG  GLN A 606      11.078   7.662   2.579  1.00 83.46           C  
ATOM   4677  CD  GLN A 606      11.105   8.381   3.915  1.00 83.46           C  
ATOM   4678  NE2 GLN A 606      12.302   8.593   4.451  1.00 83.46           N  
ATOM   4679  OE1 GLN A 606      10.058   8.743   4.461  1.00 83.46           O  
ATOM   4680  N   ASP A 607       7.454   6.887  -0.214  1.00 80.60           N  
ATOM   4681  CA  ASP A 607       6.077   6.466  -0.458  1.00 80.60           C  
ATOM   4682  C   ASP A 607       6.034   5.148  -1.228  1.00 80.60           C  
ATOM   4683  O   ASP A 607       5.120   4.343  -1.040  1.00 80.60           O  
ATOM   4684  CB  ASP A 607       5.313   7.548  -1.224  1.00 80.60           C  
ATOM   4685  CG  ASP A 607       5.163   8.838  -0.436  1.00 80.60           C  
ATOM   4686  OD1 ASP A 607       5.244   8.804   0.811  1.00 80.60           O  
ATOM   4687  OD2 ASP A 607       4.958   9.897  -1.067  1.00 80.60           O1-
ATOM   4688  N   LEU A 608       7.059   4.945  -2.015  1.00 81.82           N  
ATOM   4689  CA  LEU A 608       7.135   3.725  -2.812  1.00 81.82           C  
ATOM   4690  C   LEU A 608       7.750   2.587  -2.004  1.00 81.82           C  
ATOM   4691  O   LEU A 608       7.260   1.456  -2.045  1.00 81.82           O  
ATOM   4692  CB  LEU A 608       7.954   3.965  -4.083  1.00 81.82           C  
ATOM   4693  CG  LEU A 608       7.944   2.840  -5.118  1.00 81.82           C  
ATOM   4694  CD1 LEU A 608       7.778   3.412  -6.522  1.00 81.82           C  
ATOM   4695  CD2 LEU A 608       9.221   2.011  -5.021  1.00 81.82           C  
ATOM   4696  N   LEU A 609       8.801   2.875  -1.243  1.00 80.02           N  
ATOM   4697  CA  LEU A 609       9.551   1.856  -0.517  1.00 80.02           C  
ATOM   4698  C   LEU A 609       8.741   1.321   0.660  1.00 80.02           C  
ATOM   4699  O   LEU A 609       8.826   0.136   0.990  1.00 80.02           O  
ATOM   4700  CB  LEU A 609      10.883   2.423  -0.019  1.00 80.02           C  
ATOM   4701  CG  LEU A 609      11.956   2.663  -1.082  1.00 80.02           C  
ATOM   4702  CD1 LEU A 609      13.172   3.344  -0.463  1.00 80.02           C  
ATOM   4703  CD2 LEU A 609      12.354   1.350  -1.747  1.00 80.02           C  
ATOM   4704  N   LEU A 610       7.804   2.273   1.104  1.00 76.71           N  
ATOM   4705  CA  LEU A 610       7.001   2.001   2.292  1.00 76.71           C  
ATOM   4706  C   LEU A 610       7.820   1.265   3.346  1.00 76.71           C  
ATOM   4707  O   LEU A 610       7.383   0.241   3.875  1.00 76.71           O  
ATOM   4708  CB  LEU A 610       5.762   1.179   1.925  1.00 76.71           C  
ATOM   4709  CG  LEU A 610       4.736   1.864   1.021  1.00 76.71           C  
ATOM   4710  CD1 LEU A 610       3.671   0.867   0.579  1.00 76.71           C  
ATOM   4711  CD2 LEU A 610       4.101   3.051   1.737  1.00 76.71           C  
ATOM   4712  N   LEU A 611       9.051   1.745   3.524  1.00 81.28           N  
ATOM   4713  CA  LEU A 611       9.879   1.173   4.580  1.00 81.28           C  
ATOM   4714  C   LEU A 611       9.291   1.473   5.954  1.00 81.28           C  
ATOM   4715  O   LEU A 611       8.852   2.595   6.215  1.00 81.28           O  
ATOM   4716  CB  LEU A 611      11.308   1.714   4.493  1.00 81.28           C  
ATOM   4717  CG  LEU A 611      12.228   1.041   3.474  1.00 81.28           C  
ATOM   4718  CD1 LEU A 611      12.588   2.017   2.359  1.00 81.28           C  
ATOM   4719  CD2 LEU A 611      13.486   0.512   4.155  1.00 81.28           C  
ATOM   4720  N   LYS A 612       9.272   0.367   6.706  1.00 84.52           N  
ATOM   4721  CA  LYS A 612       8.846   0.587   8.085  1.00 84.52           C  
ATOM   4722  C   LYS A 612       9.825   1.494   8.825  1.00 84.52           C  
ATOM   4723  O   LYS A 612      11.040   1.313   8.730  1.00 84.52           O  
ATOM   4724  CB  LYS A 612       8.707  -0.746   8.823  1.00 84.52           C  
ATOM   4725  CG  LYS A 612       7.621  -1.653   8.262  1.00 84.52           C  
ATOM   4726  CD  LYS A 612       7.574  -2.987   8.996  1.00 84.52           C  
ATOM   4727  CE  LYS A 612       6.552  -3.931   8.377  1.00 84.52           C  
ATOM   4728  NZ  LYS A 612       6.572  -5.274   9.029  1.00 84.52           N1+
ATOM   4729  N   PRO A 613       9.263   2.501   9.434  1.00 82.65           N  
ATOM   4730  CA  PRO A 613      10.127   3.464  10.121  1.00 82.65           C  
ATOM   4731  C   PRO A 613      10.959   2.824  11.229  1.00 82.65           C  
ATOM   4732  O   PRO A 613      12.003   3.360  11.610  1.00 82.65           O  
ATOM   4733  CB  PRO A 613       9.136   4.478  10.698  1.00 82.65           C  
ATOM   4734  CG  PRO A 613       7.833   3.747  10.759  1.00 82.65           C  
ATOM   4735  CD  PRO A 613       7.828   2.692   9.691  1.00 82.65           C  
ATOM   4736  N   CYS A 614      10.673   1.737  11.711  1.00 84.99           N  
ATOM   4737  CA  CYS A 614      11.374   1.084  12.810  1.00 84.99           C  
ATOM   4738  C   CYS A 614      12.555   0.269  12.297  1.00 84.99           C  
ATOM   4739  O   CYS A 614      13.382  -0.197  13.082  1.00 84.99           O  
ATOM   4740  CB  CYS A 614      10.422   0.181  13.593  1.00 84.99           C  
ATOM   4741  SG  CYS A 614       9.593  -1.060  12.574  1.00 84.99           S  
ATOM   4742  N   GLN A 615      12.579   0.108  10.959  1.00 85.03           N  
ATOM   4743  CA  GLN A 615      13.640  -0.680  10.341  1.00 85.03           C  
ATOM   4744  C   GLN A 615      14.821   0.201   9.945  1.00 85.03           C  
ATOM   4745  O   GLN A 615      14.639   1.246   9.316  1.00 85.03           O  
ATOM   4746  CB  GLN A 615      13.110  -1.429   9.117  1.00 85.03           C  
ATOM   4747  CG  GLN A 615      14.105  -2.416   8.521  1.00 85.03           C  
ATOM   4748  CD  GLN A 615      13.548  -3.160   7.322  1.00 85.03           C  
ATOM   4749  NE2 GLN A 615      14.195  -4.260   6.954  1.00 85.03           N  
ATOM   4750  OE1 GLN A 615      12.543  -2.749   6.732  1.00 85.03           O  
ATOM   4751  N   SER A 616      16.008  -0.114  10.397  1.00 85.06           N  
ATOM   4752  CA  SER A 616      17.213   0.615  10.016  1.00 85.06           C  
ATOM   4753  C   SER A 616      17.577   0.360   8.558  1.00 85.06           C  
ATOM   4754  O   SER A 616      17.125  -0.621   7.963  1.00 85.06           O  
ATOM   4755  CB  SER A 616      18.384   0.224  10.918  1.00 85.06           C  
ATOM   4756  OG  SER A 616      18.844  -1.081  10.608  1.00 85.06           O  
ATOM   4757  N   SER A 617      18.379   1.308   7.982  1.00 86.22           N  
ATOM   4758  CA  SER A 617      18.817   1.166   6.597  1.00 86.22           C  
ATOM   4759  C   SER A 617      19.679  -0.079   6.415  1.00 86.22           C  
ATOM   4760  O   SER A 617      19.576  -0.768   5.398  1.00 86.22           O  
ATOM   4761  CB  SER A 617      19.595   2.405   6.151  1.00 86.22           C  
ATOM   4762  OG  SER A 617      20.643   2.695   7.060  1.00 86.22           O  
ATOM   4763  N   TYR A 618      20.412  -0.329   7.440  1.00 85.44           N  
ATOM   4764  CA  TYR A 618      21.274  -1.505   7.394  1.00 85.44           C  
ATOM   4765  C   TYR A 618      20.448  -2.784   7.338  1.00 85.44           C  
ATOM   4766  O   TYR A 618      20.732  -3.680   6.539  1.00 85.44           O  
ATOM   4767  CB  TYR A 618      22.205  -1.537   8.610  1.00 85.44           C  
ATOM   4768  CG  TYR A 618      23.081  -2.765   8.671  1.00 85.44           C  
ATOM   4769  CD1 TYR A 618      22.736  -3.851   9.472  1.00 85.44           C  
ATOM   4770  CD2 TYR A 618      24.255  -2.841   7.930  1.00 85.44           C  
ATOM   4771  CE1 TYR A 618      23.541  -4.984   9.534  1.00 85.44           C  
ATOM   4772  CE2 TYR A 618      25.067  -3.969   7.983  1.00 85.44           C  
ATOM   4773  CZ  TYR A 618      24.703  -5.033   8.786  1.00 85.44           C  
ATOM   4774  OH  TYR A 618      25.503  -6.152   8.843  1.00 85.44           O  
ATOM   4775  N   CYS A 619      19.465  -2.899   8.196  1.00 87.47           N  
ATOM   4776  CA  CYS A 619      18.598  -4.071   8.247  1.00 87.47           C  
ATOM   4777  C   CYS A 619      17.909  -4.298   6.907  1.00 87.47           C  
ATOM   4778  O   CYS A 619      17.759  -5.439   6.467  1.00 87.47           O  
ATOM   4779  CB  CYS A 619      17.551  -3.915   9.349  1.00 87.47           C  
ATOM   4780  SG  CYS A 619      18.221  -4.085  11.018  1.00 87.47           S  
ATOM   4781  N   TYR A 620      17.559  -3.243   6.330  1.00 89.47           N  
ATOM   4782  CA  TYR A 620      16.921  -3.350   5.022  1.00 89.47           C  
ATOM   4783  C   TYR A 620      17.894  -3.893   3.983  1.00 89.47           C  
ATOM   4784  O   TYR A 620      17.536  -4.756   3.179  1.00 89.47           O  
ATOM   4785  CB  TYR A 620      16.384  -1.987   4.573  1.00 89.47           C  
ATOM   4786  CG  TYR A 620      15.657  -2.028   3.251  1.00 89.47           C  
ATOM   4787  CD1 TYR A 620      16.248  -1.529   2.093  1.00 89.47           C  
ATOM   4788  CD2 TYR A 620      14.377  -2.564   3.157  1.00 89.47           C  
ATOM   4789  CE1 TYR A 620      15.581  -1.562   0.872  1.00 89.47           C  
ATOM   4790  CE2 TYR A 620      13.700  -2.602   1.943  1.00 89.47           C  
ATOM   4791  CZ  TYR A 620      14.310  -2.100   0.808  1.00 89.47           C  
ATOM   4792  OH  TYR A 620      13.644  -2.136  -0.398  1.00 89.47           O  
ATOM   4793  N   CYS A 621      19.082  -3.382   3.945  1.00 90.60           N  
ATOM   4794  CA  CYS A 621      20.107  -3.853   3.021  1.00 90.60           C  
ATOM   4795  C   CYS A 621      20.368  -5.342   3.208  1.00 90.60           C  
ATOM   4796  O   CYS A 621      20.495  -6.082   2.231  1.00 90.60           O  
ATOM   4797  CB  CYS A 621      21.405  -3.070   3.217  1.00 90.60           C  
ATOM   4798  SG  CYS A 621      21.294  -1.338   2.716  1.00 90.60           S  
ATOM   4799  N   GLN A 622      20.385  -5.700   4.441  1.00 91.04           N  
ATOM   4800  CA  GLN A 622      20.599  -7.114   4.732  1.00 91.04           C  
ATOM   4801  C   GLN A 622      19.440  -7.963   4.218  1.00 91.04           C  
ATOM   4802  O   GLN A 622      19.649  -9.067   3.713  1.00 91.04           O  
ATOM   4803  CB  GLN A 622      20.784  -7.331   6.235  1.00 91.04           C  
ATOM   4804  CG  GLN A 622      21.374  -8.689   6.591  1.00 91.04           C  
ATOM   4805  CD  GLN A 622      22.820  -8.833   6.154  1.00 91.04           C  
ATOM   4806  NE2 GLN A 622      23.404  -9.998   6.413  1.00 91.04           N  
ATOM   4807  OE1 GLN A 622      23.407  -7.906   5.588  1.00 91.04           O  
ATOM   4808  N   GLU A 623      18.298  -7.476   4.403  1.00 92.14           N  
ATOM   4809  CA  GLU A 623      17.117  -8.169   3.896  1.00 92.14           C  
ATOM   4810  C   GLU A 623      17.186  -8.339   2.381  1.00 92.14           C  
ATOM   4811  O   GLU A 623      16.844  -9.401   1.855  1.00 92.14           O  
ATOM   4812  CB  GLU A 623      15.843  -7.414   4.283  1.00 92.14           C  
ATOM   4813  CG  GLU A 623      14.561  -8.101   3.836  1.00 92.14           C  
ATOM   4814  CD  GLU A 623      13.304  -7.356   4.256  1.00 92.14           C  
ATOM   4815  OE1 GLU A 623      12.198  -7.726   3.798  1.00 92.14           O  
ATOM   4816  OE2 GLU A 623      13.425  -6.395   5.048  1.00 92.14           O1-
ATOM   4817  N   VAL A 624      17.609  -7.316   1.752  1.00 93.75           N  
ATOM   4818  CA  VAL A 624      17.731  -7.350   0.298  1.00 93.75           C  
ATOM   4819  C   VAL A 624      18.721  -8.438  -0.112  1.00 93.75           C  
ATOM   4820  O   VAL A 624      18.433  -9.247  -0.997  1.00 93.75           O  
ATOM   4821  CB  VAL A 624      18.177  -5.983  -0.266  1.00 93.75           C  
ATOM   4822  CG1 VAL A 624      18.505  -6.094  -1.754  1.00 93.75           C  
ATOM   4823  CG2 VAL A 624      17.094  -4.931  -0.032  1.00 93.75           C  
ATOM   4824  N   LEU A 625      19.802  -8.482   0.546  1.00 92.11           N  
ATOM   4825  CA  LEU A 625      20.822  -9.480   0.244  1.00 92.11           C  
ATOM   4826  C   LEU A 625      20.296 -10.889   0.495  1.00 92.11           C  
ATOM   4827  O   LEU A 625      20.485 -11.783  -0.332  1.00 92.11           O  
ATOM   4828  CB  LEU A 625      22.078  -9.234   1.086  1.00 92.11           C  
ATOM   4829  CG  LEU A 625      22.936  -8.032   0.689  1.00 92.11           C  
ATOM   4830  CD1 LEU A 625      24.079  -7.846   1.680  1.00 92.11           C  
ATOM   4831  CD2 LEU A 625      23.472  -8.202  -0.728  1.00 92.11           C  
ATOM   4832  N   ASP A 626      19.669 -11.033   1.584  1.00 92.64           N  
ATOM   4833  CA  ASP A 626      19.119 -12.337   1.941  1.00 92.64           C  
ATOM   4834  C   ASP A 626      18.102 -12.806   0.903  1.00 92.64           C  
ATOM   4835  O   ASP A 626      18.083 -13.981   0.531  1.00 92.64           O  
ATOM   4836  CB  ASP A 626      18.471 -12.285   3.326  1.00 92.64           C  
ATOM   4837  CG  ASP A 626      19.487 -12.220   4.453  1.00 92.64           C  
ATOM   4838  OD1 ASP A 626      20.677 -12.522   4.220  1.00 92.64           O  
ATOM   4839  OD2 ASP A 626      19.092 -11.867   5.586  1.00 92.64           O1-
ATOM   4840  N   ARG A 627      17.354 -11.869   0.442  1.00 92.73           N  
ATOM   4841  CA  ARG A 627      16.320 -12.210  -0.530  1.00 92.73           C  
ATOM   4842  C   ARG A 627      16.934 -12.566  -1.880  1.00 92.73           C  
ATOM   4843  O   ARG A 627      16.448 -13.463  -2.572  1.00 92.73           O  
ATOM   4844  CB  ARG A 627      15.332 -11.053  -0.693  1.00 92.73           C  
ATOM   4845  CG  ARG A 627      14.424 -10.845   0.509  1.00 92.73           C  
ATOM   4846  CD  ARG A 627      13.373 -11.941   0.617  1.00 92.73           C  
ATOM   4847  NE  ARG A 627      12.454 -11.699   1.726  1.00 92.73           N  
ATOM   4848  CZ  ARG A 627      11.133 -11.602   1.607  1.00 92.73           C  
ATOM   4849  NH1 ARG A 627      10.547 -11.726   0.421  1.00 92.73           N1+
ATOM   4850  NH2 ARG A 627      10.390 -11.380   2.682  1.00 92.73           N  
ATOM   4851  N   LEU A 628      17.990 -11.879  -2.238  1.00 92.11           N  
ATOM   4852  CA  LEU A 628      18.668 -12.193  -3.491  1.00 92.11           C  
ATOM   4853  C   LEU A 628      19.310 -13.575  -3.431  1.00 92.11           C  
ATOM   4854  O   LEU A 628      19.307 -14.309  -4.421  1.00 92.11           O  
ATOM   4855  CB  LEU A 628      19.732 -11.137  -3.803  1.00 92.11           C  
ATOM   4856  CG  LEU A 628      19.216  -9.760  -4.227  1.00 92.11           C  
ATOM   4857  CD1 LEU A 628      20.384  -8.810  -4.474  1.00 92.11           C  
ATOM   4858  CD2 LEU A 628      18.343  -9.876  -5.472  1.00 92.11           C  
ATOM   4859  N   ILE A 629      19.802 -13.888  -2.278  1.00 90.66           N  
ATOM   4860  CA  ILE A 629      20.402 -15.200  -2.063  1.00 90.66           C  
ATOM   4861  C   ILE A 629      19.317 -16.275  -2.090  1.00 90.66           C  
ATOM   4862  O   ILE A 629      19.478 -17.311  -2.739  1.00 90.66           O  
ATOM   4863  CB  ILE A 629      21.178 -15.255  -0.728  1.00 90.66           C  
ATOM   4864  CG1 ILE A 629      22.373 -14.296  -0.765  1.00 90.66           C  
ATOM   4865  CG2 ILE A 629      21.632 -16.686  -0.426  1.00 90.66           C  
ATOM   4866  CD1 ILE A 629      23.051 -14.100   0.584  1.00 90.66           C  
ATOM   4867  N   GLN A 630      18.204 -15.991  -1.464  1.00 90.08           N  
ATOM   4868  CA  GLN A 630      17.090 -16.929  -1.388  1.00 90.08           C  
ATOM   4869  C   GLN A 630      16.516 -17.216  -2.773  1.00 90.08           C  
ATOM   4870  O   GLN A 630      16.111 -18.343  -3.062  1.00 90.08           O  
ATOM   4871  CB  GLN A 630      15.994 -16.389  -0.467  1.00 90.08           C  
ATOM   4872  CG  GLN A 630      16.336 -16.479   1.014  1.00 90.08           C  
ATOM   4873  CD  GLN A 630      15.296 -15.816   1.897  1.00 90.08           C  
ATOM   4874  NE2 GLN A 630      15.613 -15.670   3.179  1.00 90.08           N  
ATOM   4875  OE1 GLN A 630      14.217 -15.437   1.432  1.00 90.08           O  
ATOM   4876  N   CYS A 631      16.550 -16.214  -3.651  1.00 87.77           N  
ATOM   4877  CA  CYS A 631      15.996 -16.366  -4.991  1.00 87.77           C  
ATOM   4878  C   CYS A 631      16.975 -17.092  -5.907  1.00 87.77           C  
ATOM   4879  O   CYS A 631      16.612 -17.499  -7.012  1.00 87.77           O  
ATOM   4880  CB  CYS A 631      15.644 -15.002  -5.584  1.00 87.77           C  
ATOM   4881  SG  CYS A 631      14.264 -14.182  -4.756  1.00 87.77           S  
ATOM   4882  N   GLY A 632      18.198 -17.232  -5.376  1.00 87.26           N  
ATOM   4883  CA  GLY A 632      19.238 -17.927  -6.117  1.00 87.26           C  
ATOM   4884  C   GLY A 632      19.966 -17.033  -7.103  1.00 87.26           C  
ATOM   4885  O   GLY A 632      20.654 -17.522  -8.002  1.00 87.26           O  
ATOM   4886  N   LEU A 633      19.713 -15.694  -7.026  1.00 88.44           N  
ATOM   4887  CA  LEU A 633      20.370 -14.770  -7.944  1.00 88.44           C  
ATOM   4888  C   LEU A 633      21.822 -14.540  -7.537  1.00 88.44           C  
ATOM   4889  O   LEU A 633      22.701 -14.431  -8.395  1.00 88.44           O  
ATOM   4890  CB  LEU A 633      19.622 -13.435  -7.987  1.00 88.44           C  
ATOM   4891  CG  LEU A 633      18.292 -13.427  -8.742  1.00 88.44           C  
ATOM   4892  CD1 LEU A 633      17.590 -12.085  -8.564  1.00 88.44           C  
ATOM   4893  CD2 LEU A 633      18.514 -13.728 -10.220  1.00 88.44           C  
ATOM   4894  N   LEU A 634      22.036 -14.576  -6.183  1.00 89.30           N  
ATOM   4895  CA  LEU A 634      23.387 -14.392  -5.663  1.00 89.30           C  
ATOM   4896  C   LEU A 634      23.890 -15.666  -4.992  1.00 89.30           C  
ATOM   4897  O   LEU A 634      23.151 -16.312  -4.245  1.00 89.30           O  
ATOM   4898  CB  LEU A 634      23.425 -13.229  -4.668  1.00 89.30           C  
ATOM   4899  CG  LEU A 634      23.284 -11.825  -5.260  1.00 89.30           C  
ATOM   4900  CD1 LEU A 634      23.205 -10.786  -4.147  1.00 89.30           C  
ATOM   4901  CD2 LEU A 634      24.446 -11.522  -6.200  1.00 89.30           C  
ATOM   4902  N   VAL A 635      25.090 -16.040  -5.255  1.00 86.41           N  
ATOM   4903  CA  VAL A 635      25.737 -17.199  -4.649  1.00 86.41           C  
ATOM   4904  C   VAL A 635      26.953 -16.749  -3.843  1.00 86.41           C  
ATOM   4905  O   VAL A 635      27.826 -16.049  -4.363  1.00 86.41           O  
ATOM   4906  CB  VAL A 635      26.157 -18.236  -5.714  1.00 86.41           C  
ATOM   4907  CG1 VAL A 635      26.803 -19.454  -5.056  1.00 86.41           C  
ATOM   4908  CG2 VAL A 635      24.952 -18.655  -6.555  1.00 86.41           C  
ATOM   4909  N   ALA A 636      26.894 -17.121  -2.565  1.00 83.61           N  
ATOM   4910  CA  ALA A 636      27.995 -16.734  -1.686  1.00 83.61           C  
ATOM   4911  C   ALA A 636      29.254 -17.538  -1.998  1.00 83.61           C  
ATOM   4912  O   ALA A 636      29.190 -18.755  -2.188  1.00 83.61           O  
ATOM   4913  CB  ALA A 636      27.599 -16.917  -0.223  1.00 83.61           C  
ATOM   4914  N   GLU A 637      30.408 -16.840  -2.232  1.00 75.72           N  
ATOM   4915  CA  GLU A 637      31.692 -17.485  -2.492  1.00 75.72           C  
ATOM   4916  C   GLU A 637      32.680 -17.223  -1.360  1.00 75.72           C  
ATOM   4917  O   GLU A 637      32.667 -16.150  -0.753  1.00 75.72           O  
ATOM   4918  CB  GLU A 637      32.276 -17.004  -3.823  1.00 75.72           C  
ATOM   4919  CG  GLU A 637      31.761 -17.768  -5.033  1.00 75.72           C  
ATOM   4920  CD  GLU A 637      32.649 -17.621  -6.258  1.00 75.72           C  
ATOM   4921  OE1 GLU A 637      32.419 -18.330  -7.264  1.00 75.72           O  
ATOM   4922  OE2 GLU A 637      33.584 -16.790  -6.212  1.00 75.72           O1-
ATOM   4923  N   GLU A 638      33.450 -18.325  -0.966  1.00 63.32           N  
ATOM   4924  CA  GLU A 638      34.520 -18.217   0.020  1.00 63.32           C  
ATOM   4925  C   GLU A 638      35.797 -17.666  -0.608  1.00 63.32           C  
ATOM   4926  O   GLU A 638      36.086 -17.934  -1.777  1.00 63.32           O  
ATOM   4927  CB  GLU A 638      34.796 -19.577   0.665  1.00 63.32           C  
ATOM   4928  CG  GLU A 638      33.645 -20.102   1.511  1.00 63.32           C  
ATOM   4929  CD  GLU A 638      33.947 -21.436   2.174  1.00 63.32           C  
ATOM   4930  OE1 GLU A 638      33.103 -21.931   2.956  1.00 63.32           O  
ATOM   4931  OE2 GLU A 638      35.037 -21.992   1.911  1.00 63.32           O1-
ATOM   4932  N   THR A 639      36.421 -16.599   0.007  1.00 54.26           N  
ATOM   4933  CA  THR A 639      37.688 -16.010  -0.411  1.00 54.26           C  
ATOM   4934  C   THR A 639      38.681 -17.094  -0.818  1.00 54.26           C  
ATOM   4935  O   THR A 639      38.805 -18.116  -0.139  1.00 54.26           O  
ATOM   4936  CB  THR A 639      38.298 -15.145   0.709  1.00 54.26           C  
ATOM   4937  CG2 THR A 639      37.498 -13.863   0.911  1.00 54.26           C  
ATOM   4938  OG1 THR A 639      38.302 -15.891   1.932  1.00 54.26           O
[truncated: 104,259 more chars]
