# Supplementary material for: Inherited defects of piRNA biogenesis cause transposon de-repression, impaired spermatogenesis, and human male infertility
Source: Nat Commun. 2024 Aug 9;15:6637. doi: 10.1038/s41467-024-50930-9 (PMC11316121; doi:10.1038/s41467-024-50930-9)
Supplement: Supplementary file 7 — Supplementary Data 4 [file 41467_2024_50930_MOESM7_ESM.xlsx]

## Sheet: Tabelle1
Type	Repository	Code	Variant/Data Id	Link
Genetic variant	ClinVar	SCV004698009	3024482	https://www.ncbi.nlm.nih.gov/clinvar/variation/3024482
Genetic variant	ClinVar	SCV004698010	2411366	https://www.ncbi.nlm.nih.gov/clinvar/variation/2411366
Genetic variant	ClinVar	SCV004698011	3024483	https://www.ncbi.nlm.nih.gov/clinvar/variation/3024483
Genetic variant	ClinVar	SCV004698012	3024484	https://www.ncbi.nlm.nih.gov/clinvar/variation/3024484
Genetic variant	ClinVar	SCV004698013	3024485	https://www.ncbi.nlm.nih.gov/clinvar/variation/3024485
Genetic variant	ClinVar	SCV004698014	3024486	https://www.ncbi.nlm.nih.gov/clinvar/variation/3024486
Genetic variant	ClinVar	SCV004698015	3024487	https://www.ncbi.nlm.nih.gov/clinvar/variation/3024487
Genetic variant	ClinVar	SCV004698016	3024488	https://www.ncbi.nlm.nih.gov/clinvar/variation/3024488
Genetic variant	ClinVar	SCV004698017	3024489	https://www.ncbi.nlm.nih.gov/clinvar/variation/3024489
Genetic variant	ClinVar	SCV004698018	3024490	https://www.ncbi.nlm.nih.gov/clinvar/variation/3024490
Genetic variant	ClinVar	SCV004698019	3024491	https://www.ncbi.nlm.nih.gov/clinvar/variation/3024491
Genetic variant	ClinVar	SCV004698020	3024492	https://www.ncbi.nlm.nih.gov/clinvar/variation/3024492
Genetic variant	ClinVar	SCV004698021	3024493	https://www.ncbi.nlm.nih.gov/clinvar/variation/3024493
Genetic variant	ClinVar	SCV004698022	3024494	https://www.ncbi.nlm.nih.gov/clinvar/variation/3024494
Genetic variant	ClinVar	SCV004698023	3024495	https://www.ncbi.nlm.nih.gov/clinvar/variation/3024495
Genetic variant	ClinVar	SCV004698024	3024496	https://www.ncbi.nlm.nih.gov/clinvar/variation/3024496
Genetic variant	ClinVar	SCV004698025	3024497	https://www.ncbi.nlm.nih.gov/clinvar/variation/3024497
Genetic variant	ClinVar	SCV004698026	3024498	https://www.ncbi.nlm.nih.gov/clinvar/variation/3024498
Genetic variant	ClinVar	SCV004698027	3024499	https://www.ncbi.nlm.nih.gov/clinvar/variation/3024499
Genetic variant	ClinVar	SCV004698028	3024500	https://www.ncbi.nlm.nih.gov/clinvar/variation/3024500
Genetic variant	ClinVar	SCV004698029	3024501	https://www.ncbi.nlm.nih.gov/clinvar/variation/3024501
Genetic variant	ClinVar	SCV004698030	3024502	https://www.ncbi.nlm.nih.gov/clinvar/variation/3024502
Genetic variant	ClinVar	SCV004698031	3024503	https://www.ncbi.nlm.nih.gov/clinvar/variation/3024503
Genetic variant	ClinVar	SCV004698032	3024504	https://www.ncbi.nlm.nih.gov/clinvar/variation/3024504
Genetic variant	ClinVar	SCV004698033	3024505	https://www.ncbi.nlm.nih.gov/clinvar/variation/3024505
Genetic variant	ClinVar	SCV004698034	3024506	https://www.ncbi.nlm.nih.gov/clinvar/variation/3024506
Genetic variant	ClinVar	SCV004698035	3024507	https://www.ncbi.nlm.nih.gov/clinvar/variation/3024507
Genetic variant	ClinVar	SCV004698036	634576	https://www.ncbi.nlm.nih.gov/clinvar/variation/634576
Genetic variant	ClinVar	SCV004698037	3024508	https://www.ncbi.nlm.nih.gov/clinvar/variation/3024508
Genetic variant	ClinVar	SCV004698038	3024509	https://www.ncbi.nlm.nih.gov/clinvar/variation/3024509
Genetic variant	ClinVar	SCV004698039	3024510	https://www.ncbi.nlm.nih.gov/clinvar/variation/3024510
Genetic variant	ClinVar	SCV004698040	3024511	https://www.ncbi.nlm.nih.gov/clinvar/variation/3024511
Genetic variant	ClinVar	SCV004698041	3024512	https://www.ncbi.nlm.nih.gov/clinvar/variation/3024512
Genetic variant	ClinVar	SCV004698042	3024513	https://www.ncbi.nlm.nih.gov/clinvar/variation/3024513
Genetic variant	ClinVar	SCV004698043	3024514	https://www.ncbi.nlm.nih.gov/clinvar/variation/3024514
