# Supplementary material for: Inherited defects of piRNA biogenesis cause transposon de-repression, impaired spermatogenesis, and human male infertility
Source: Nat Commun. 2024 Aug 9;15:6637. doi: 10.1038/s41467-024-50930-9 (PMC11316121; doi:10.1038/s41467-024-50930-9)
Supplement: Supplementary file 9 — Source Data [file 41467_2024_50930_MOESM9_ESM.xlsx]

## Sheet: Figure 5c
	piRNA counts after spike-in correction (FINAL)
	Multiplied by spike-in factor
	0.695133	0.668679	1.64274	1.6872	1.53235	1.3471	1.31012
piRNA length (nt)	M2350 Control 1	M2676 Control 2	M2395 control3	M2317 (TDRD12 Arg811Gln)	M2595 (TDRD12 Leu1053Phefs*4)	M2006 (PIWIL1 Arg230*)	M1648 (TDRD1 Ser296Tyr)
25	239393	164324	238120	303901	26535.8	39780	12860.1
26	404558	270513	381340	534167	46231.1	71512.4	22304.7
27	410102	282693	389145	486156	42213.3	66801.5	22338.8
28	571740	440780	590199	342055	27105.8	41734.6	15194.7
29	1.51005e+06	1.18451e+06	1.56795e+06	474614	24398.1	21410.9	10673.5
30	2.08526e+06	1.57239e+06	2.08368e+06	636965	24893.1	10891.3	8092.59
31	1.18857e+06	853283	1.15036e+06	444855	16039.1	5951.51	4525.14
32	354423	243384	325784	172839	6156.99	3389.31	1866.92
33	103959	66960.1	95940.8	59549.9	2513.06	2248.32	1014.03
34	79044.3	35390.5	65765.3	32561.4	1676.39	1736.42	569.901
35	24333.1	17026.6	26168.8	17924.9	1055.79	1735.07	407.446
36	18954.9	12636.7	19456.6	13946.4	907.153	1318.81	345.871
	piRNA counts before spike-in correction
piRNA length (nt)	M2350 Control 1	M2676 Control 2	M2395 Control	M2317 (TDRD12 Arg811Gln)	M2595 (TDRD12 Leu1053Phefs*4)	M2006 (PIWIL1 Arg230*)	M1648 (TDRD1 Ser296Tyr)
25	344384	245745	144953	180121	17317	29530	9816
26	581987	404548	232137	316599	30170	53086	17025
27	589962	422764	236888	288143	27548	49589	17051
28	822490	659181	359278	202735	17689	30981	11598
29	2172318	1771418	954476	281302	15922	15894	8147
30	2999797	2351489	1268417	377527	16245	8085	6177
31	1709839	1276074	700269	263664	10467	4418	3454
32	509864	363978	198318	102441	4018	2516	1425
33	149552	100138	58403	35295	1640	1669	774
34	113711	52926	40034	19299	1094	1289	435
35	35005	25463	15930	10624	689	1288	311
36	27268	18898	11844	8266	592	979	264

## Sheet: Supplementary Figure 5e
					antibody	dilution
					Roche Sigma,	1:2000 in blocking solution (5% milk powder in TBST)
					11867423, rat monoclonal,

## Sheet: Supplementary Figure 16a
	piRNA counts after spike-in correction (FINAL)
	Multiplied by spike-in factor
	0.695133	0.668679	1.64274	0.764174		1.6872	1.53235	1.3471	1.31012
piRNA length (nt)	M2350 Control 1	M2676 Control 2	M2395 control3	M2546 (FKBP6 Phe177Cysfs*20/Arg278*)	M2548 (FKBP6 Phe177Cysfs*20 hom)	M2317 (TDRD12 Arg811Gln)	M2595 (TDRD12 Leu1053Phefs*4)	M2006 (PIWIL1 Arg230*)	M1648 (TDRD1 Ser296Tyr)
25	239393	164324	238120	194881	191092	303901	26535.8	39780	12860.1
26	404558	270513	381340	334028	285917	534167	46231.1	71512.4	22304.7
27	410102	282693	389145	298689	225183	486156	42213.3	66801.5	22338.8
28	571740	440780	590199	214821	170034	342055	27105.8	41734.6	15194.7
29	1.51005e+06	1.18451e+06	1.56795e+06	313554	287704	474614	24398.1	21410.9	10673.5
30	2.08526e+06	1.57239e+06	2.08368e+06	405187	348460	636965	24893.1	10891.3	8092.59
31	1.18857e+06	853283	1.15036e+06	268001	200696	444855	16039.1	5951.51	4525.14
32	354423	243384	325784	99238	65463.4	172839	6156.99	3389.31	1866.92
33	103959	66960.1	95940.8	35748.1	22882.3	59549.9	2513.06	2248.32	1014.03
34	79044.3	35390.5	65765.3	35748.1	15198	32561.4	1676.39	1736.42	569.901
35	24333.1	17026.6	26168.8	12783.9	8860.63	17924.9	1055.79	1735.07	407.446
36	18954.9	12636.7	19456.6	10065.7	7436.76	13946.4	907.153	1318.81	345.871
